# Supplementary material for: Simulated optical performance of soft contact lenses on the eye
Source: PLoS One. 2019 May 14;14(5):e0216484. doi: 10.1371/journal.pone.0216484 (PMC6516737; doi:10.1371/journal.pone.0216484)
Supplement: S1 Table — (XLSX) [file pone.0216484.s001.xlsx]

## Sheet: Clinical_data
Please reference the following paper when you use this data
Simulated Optical Performance of Soft Contact Lenses on the Eye
Ahmed Abass, Samantha Stuart, Bernardo T Lopes, Dong Zhou, Brendan Geraghty, Richard Wu, Steve Jones, Ilse Flux, Reinier Stortelder, Arnoud Snepvangers, Renato Leca, Ahmed Elsheikh
Selected Eyes to Model from Participants’ Data
Subject ID	Eye classification	Eye side	Sex	Age	Flat Sim-K Power
Participant 1	Flat	Right	Female	28 year	41.8 D (8.07 mm)
Participant 2	Average	Left	Male	34 year	43.8 D (7.71 mm)
Participant 3	Steep	Right	Female	25 year	46.8 D (7.21 mm)

## Sheet: X_flat_eye
-9.19944	-9.17655	-9.15367	-9.13078	-9.1079	-9.08501	-9.06213	-9.03925	-9.01636	-8.99348	-8.97059	-8.94771	-8.92483	-8.90194	-8.87906	-8.85617	-8.83329	-8.8104	-8.78752	-8.76464	-8.74175	-8.71887	-8.69598	-8.6731	-8.65022	-8.62733	-8.60445	-8.58156	-8.55868	-8.53579	-8.51291	-8.49003	-8.46714	-8.44426	-8.42137	-8.39849	-8.37561	-8.35272	-8.32984	-8.30695	-8.28407	-8.26118	-8.2383	-8.21542	-8.19253	-8.16965	-8.14676	-8.12388	-8.101	-8.07811
-9.19944	-9.17655	-9.15367	-9.13078	-9.1079	-9.08501	-9.06213	-9.03925	-9.01636	-8.99348	-8.97059	-8.94771	-8.92483	-8.90194	-8.87906	-8.85617	-8.83329	-8.8104	-8.78752	-8.76464	-8.74175	-8.71887	-8.69598	-8.6731	-8.65022	-8.62733	-8.60445	-8.58156	-8.55868	-8.53579	-8.51291	-8.49003	-8.46714	-8.44426	-8.42137	-8.39849	-8.37561	-8.35272	-8.32984	-8.30695	-8.28407	-8.26118	-8.2383	-8.21542	-8.19253	-8.16965	-8.14676	-8.12388	-8.101	-8.07811
-9.19944	-9.17655	-9.15367	-9.13078	-9.1079	-9.08501	-9.06213	-9.03925	-9.01636	-8.99348	-8.97059	-8.94771	-8.92483	-8.90194	-8.87906	-8.85617	-8.83329	-8.8104	-8.78752	-8.76464	-8.74175	-8.71887	-8.69598	-8.6731	-8.65022	-8.62733	-8.60445	-8.58156	-8.55868	-8.53579	-8.51291	-8.49003	-8.46714	-8.44426	-8.42137	-8.39849	-8.37561	-8.35272	-8.32984	-8.30695	-8.28407	-8.26118	-8.2383	-8.21542	-8.19253	-8.16965	-8.14676	-8.12388	-8.101	-8.07811
-9.19944	-9.17655	-9.15367	-9.13078	-9.1079	-9.08501	-9.06213	-9.03925	-9.01636	-8.99348	-8.97059	-8.94771	-8.92483	-8.90194	-8.87906	-8.85617	-8.83329	-8.8104	-8.78752	-8.76464	-8.74175	-8.71887	-8.69598	-8.6731	-8.65022	-8.62733	-8.60445	-8.58156	-8.55868	-8.53579	-8.51291	-8.49003	-8.46714	-8.44426	-8.42137	-8.39849	-8.37561	-8.35272	-8.32984	-8.30695	-8.28407	-8.26118	-8.2383	-8.21542	-8.19253	-8.16965	-8.14676	-8.12388	-8.101	-8.07811
-9.19944	-9.17655	-9.15367	-9.13078	-9.1079	-9.08501	-9.06213	-9.03925	-9.01636	-8.99348	-8.97059	-8.94771	-8.92483	-8.90194	-8.87906	-8.85617	-8.83329	-8.8104	-8.78752	-8.76464	-8.74175	-8.71887	-8.69598	-8.6731	-8.65022	-8.62733	-8.60445	-8.58156	-8.55868	-8.53579	-8.51291	-8.49003	-8.46714	-8.44426	-8.42137	-8.39849	-8.37561	-8.35272	-8.32984	-8.30695	-8.28407	-8.26118	-8.2383	-8.21542	-8.19253	-8.16965	-8.14676	-8.12388	-8.101	-8.07811
-9.19944	-9.17655	-9.15367	-9.13078	-9.1079	-9.08501	-9.06213	-9.03925	-9.01636	-8.99348	-8.97059	-8.94771	-8.92483	-8.90194	-8.87906	-8.85617	-8.83329	-8.8104	-8.78752	-8.76464	-8.74175	-8.71887	-8.69598	-8.6731	-8.65022	-8.62733	-8.60445	-8.58156	-8.55868	-8.53579	-8.51291	-8.49003	-8.46714	-8.44426	-8.42137	-8.39849	-8.37561	-8.35272	-8.32984	-8.30695	-8.28407	-8.26118	-8.2383	-8.21542	-8.19253	-8.16965	-8.14676	-8.12388	-8.101	-8.07811
-9.19944	-9.17655	-9.15367	-9.13078	-9.1079	-9.08501	-9.06213	-9.03925	-9.01636	-8.99348	-8.97059	-8.94771	-8.92483	-8.90194	-8.87906	-8.85617	-8.83329	-8.8104	-8.78752	-8.76464	-8.74175	-8.71887	-8.69598	-8.6731	-8.65022	-8.62733	-8.60445	-8.58156	-8.55868	-8.53579	-8.51291	-8.49003	-8.46714	-8.44426	-8.42137	-8.39849	-8.37561	-8.35272	-8.32984	-8.30695	-8.28407	-8.26118	-8.2383	-8.21542	-8.19253	-8.16965	-8.14676	-8.12388	-8.101	-8.07811
-9.19944	-9.17655	-9.15367	-9.13078	-9.1079	-9.08501	-9.06213	-9.03925	-9.01636	-8.99348	-8.97059	-8.94771	-8.92483	-8.90194	-8.87906	-8.85617	-8.83329	-8.8104	-8.78752	-8.76464	-8.74175	-8.71887	-8.69598	-8.6731	-8.65022	-8.62733	-8.60445	-8.58156	-8.55868	-8.53579	-8.51291	-8.49003	-8.46714	-8.44426	-8.42137	-8.39849	-8.37561	-8.35272	-8.32984	-8.30695	-8.28407	-8.26118	-8.2383	-8.21542	-8.19253	-8.16965	-8.14676	-8.12388	-8.101	-8.07811
-9.19944	-9.17655	-9.15367	-9.13078	-9.1079	-9.08501	-9.06213	-9.03925	-9.01636	-8.99348	-8.97059	-8.94771	-8.92483	-8.90194	-8.87906	-8.85617	-8.83329	-8.8104	-8.78752	-8.76464	-8.74175	-8.71887	-8.69598	-8.6731	-8.65022	-8.62733	-8.60445	-8.58156	-8.55868	-8.53579	-8.51291	-8.49003	-8.46714	-8.44426	-8.42137	-8.39849	-8.37561	-8.35272	-8.32984	-8.30695	-8.28407	-8.26118	-8.2383	-8.21542	-8.19253	-8.16965	-8.14676	-8.12388	-8.101	-8.07811
-9.19944	-9.17655	-9.15367	-9.13078	-9.1079	-9.08501	-9.06213	-9.03925	-9.01636	-8.99348	-8.97059	-8.94771	-8.92483	-8.90194	-8.87906	-8.85617	-8.83329	-8.8104	-8.78752	-8.76464	-8.74175	-8.71887	-8.69598	-8.6731	-8.65022	-8.62733	-8.60445	-8.58156	-8.55868	-8.53579	-8.51291	-8.49003	-8.46714	-8.44426	-8.42137	-8.39849	-8.37561	-8.35272	-8.32984	-8.30695	-8.28407	-8.26118	-8.2383	-8.21542	-8.19253	-8.16965	-8.14676	-8.12388	-8.101	-8.07811
-9.19944	-9.17655	-9.15367	-9.13078	-9.1079	-9.08501	-9.06213	-9.03925	-9.01636	-8.99348	-8.97059	-8.94771	-8.92483	-8.90194	-8.87906	-8.85617	-8.83329	-8.8104	-8.78752	-8.76464	-8.74175	-8.71887	-8.69598	-8.6731	-8.65022	-8.62733	-8.60445	-8.58156	-8.55868	-8.53579	-8.51291	-8.49003	-8.46714	-8.44426	-8.42137	-8.39849	-8.37561	-8.35272	-8.32984	-8.30695	-8.28407	-8.26118	-8.2383	-8.21542	-8.19253	-8.16965	-8.14676	-8.12388	-8.101	-8.07811
-9.19944	-9.17655	-9.15367	-9.13078	-9.1079	-9.08501	-9.06213	-9.03925	-9.01636	-8.99348	-8.97059	-8.94771	-8.92483	-8.90194	-8.87906	-8.85617	-8.83329	-8.8104	-8.78752	-8.76464	-8.74175	-8.71887	-8.69598	-8.6731	-8.65022	-8.62733	-8.60445	-8.58156	-8.55868	-8.53579	-8.51291	-8.49003	-8.46714	-8.44426	-8.42137	-8.39849	-8.37561	-8.35272	-8.32984	-8.30695	-8.28407	-8.26118	-8.2383	-8.21542	-8.19253	-8.16965	-8.14676	-8.12388	-8.101	-8.07811
-9.19944	-9.17655	-9.15367	-9.13078	-9.1079	-9.08501	-9.06213	-9.03925	-9.01636	-8.99348	-8.97059	-8.94771	-8.92483	-8.90194	-8.87906	-8.85617	-8.83329	-8.8104	-8.78752	-8.76464	-8.74175	-8.71887	-8.69598	-8.6731	-8.65022	-8.62733	-8.60445	-8.58156	-8.55868	-8.53579	-8.51291	-8.49003	-8.46714	-8.44426	-8.42137	-8.39849	-8.37561	-8.35272	-8.32984	-8.30695	-8.28407	-8.26118	-8.2383	-8.21542	-8.19253	-8.16965	-8.14676	-8.12388	-8.101	-8.07811
-9.19944	-9.17655	-9.15367	-9.13078	-9.1079	-9.08501	-9.06213	-9.03925	-9.01636	-8.99348	-8.97059	-8.94771	-8.92483	-8.90194	-8.87906	-8.85617	-8.83329	-8.8104	-8.78752	-8.76464	-8.74175	-8.71887	-8.69598	-8.6731	-8.65022	-8.62733	-8.60445	-8.58156	-8.55868	-8.53579	-8.51291	-8.49003	-8.46714	-8.44426	-8.42137	-8.39849	-8.37561	-8.35272	-8.32984	-8.30695	-8.28407	-8.26118	-8.2383	-8.21542	-8.19253	-8.16965	-8.14676	-8.12388	-8.101	-8.07811
-9.19944	-9.17655	-9.15367	-9.13078	-9.1079	-9.08501	-9.06213	-9.03925	-9.01636	-8.99348	-8.97059	-8.94771	-8.92483	-8.90194	-8.87906	-8.85617	-8.83329	-8.8104	-8.78752	-8.76464	-8.74175	-8.71887	-8.69598	-8.6731	-8.65022	-8.62733	-8.60445	-8.58156	-8.55868	-8.53579	-8.51291	-8.49003	-8.46714	-8.44426	-8.42137	-8.39849	-8.37561	-8.35272	-8.32984	-8.30695	-8.28407	-8.26118	-8.2383	-8.21542	-8.19253	-8.16965	-8.14676	-8.12388	-8.101	-8.07811
-9.19944	-9.17655	-9.15367	-9.13078	-9.1079	-9.08501	-9.06213	-9.03925	-9.01636	-8.99348	-8.97059	-8.94771	-8.92483	-8.90194	-8.87906	-8.85617	-8.83329	-8.8104	-8.78752	-8.76464	-8.74175	-8.71887	-8.69598	-8.6731	-8.65022	-8.62733	-8.60445	-8.58156	-8.55868	-8.53579	-8.51291	-8.49003	-8.46714	-8.44426	-8.42137	-8.39849	-8.37561	-8.35272	-8.32984	-8.30695	-8.28407	-8.26118	-8.2383	-8.21542	-8.19253	-8.16965	-8.14676	-8.12388	-8.101	-8.07811
-9.19944	-9.17655	-9.15367	-9.13078	-9.1079	-9.08501	-9.06213	-9.03925	-9.01636	-8.99348	-8.97059	-8.94771	-8.92483	-8.90194	-8.87906	-8.85617	-8.83329	-8.8104	-8.78752	-8.76464	-8.74175	-8.71887	-8.69598	-8.6731	-8.65022	-8.62733	-8.60445	-8.58156	-8.55868	-8.53579	-8.51291	-8.49003	-8.46714	-8.44426	-8.42137	-8.39849	-8.37561	-8.35272	-8.32984	-8.30695	-8.28407	-8.26118	-8.2383	-8.21542	-8.19253	-8.16965	-8.14676	-8.12388	-8.101	-8.07811
-9.19944	-9.17655	-9.15367	-9.13078	-9.1079	-9.08501	-9.06213	-9.03925	-9.01636	-8.99348	-8.97059	-8.94771	-8.92483	-8.90194	-8.87906	-8.85617	-8.83329	-8.8104	-8.78752	-8.76464	-8.74175	-8.71887	-8.69598	-8.6731	-8.65022	-8.62733	-8.60445	-8.58156	-8.55868	-8.53579	-8.51291	-8.49003	-8.46714	-8.44426	-8.42137	-8.39849	-8.37561	-8.35272	-8.32984	-8.30695	-8.28407	-8.26118	-8.2383	-8.21542	-8.19253	-8.16965	-8.14676	-8.12388	-8.101	-8.07811
-9.19944	-9.17655	-9.15367	-9.13078	-9.1079	-9.08501	-9.06213	-9.03925	-9.01636	-8.99348	-8.97059	-8.94771	-8.92483	-8.90194	-8.87906	-8.85617	-8.83329	-8.8104	-8.78752	-8.76464	-8.74175	-8.71887	-8.69598	-8.6731	-8.65022	-8.62733	-8.60445	-8.58156	-8.55868	-8.53579	-8.51291	-8.49003	-8.46714	-8.44426	-8.42137	-8.39849	-8.37561	-8.35272	-8.32984	-8.30695	-8.28407	-8.26118	-8.2383	-8.21542	-8.19253	-8.16965	-8.14676	-8.12388	-8.101	-8.07811
-9.19944	-9.17655	-9.15367	-9.13078	-9.1079	-9.08501	-9.06213	-9.03925	-9.01636	-8.99348	-8.97059	-8.94771	-8.92483	-8.90194	-8.87906	-8.85617	-8.83329	-8.8104	-8.78752	-8.76464	-8.74175	-8.71887	-8.69598	-8.6731	-8.65022	-8.62733	-8.60445	-8.58156	-8.55868	-8.53579	-8.51291	-8.49003	-8.46714	-8.44426	-8.42137	-8.39849	-8.37561	-8.35272	-8.32984	-8.30695	-8.28407	-8.26118	-8.2383	-8.21542	-8.19253	-8.16965	-8.14676	-8.12388	-8.101	-8.07811
-9.19944	-9.17655	-9.15367	-9.13078	-9.1079	-9.08501	-9.06213	-9.03925	-9.01636	-8.99348	-8.97059	-8.94771	-8.92483	-8.90194	-8.87906	-8.85617	-8.83329	-8.8104	-8.78752	-8.76464	-8.74175	-8.71887	-8.69598	-8.6731	-8.65022	-8.62733	-8.60445	-8.58156	-8.55868	-8.53579	-8.51291	-8.49003	-8.46714	-8.44426	-8.42137	-8.39849	-8.37561	-8.35272	-8.32984	-8.30695	-8.28407	-8.26118	-8.2383	-8.21542	-8.19253	-8.16965	-8.14676	-8.12388	-8.101	-8.07811
-9.19944	-9.17655	-9.15367	-9.13078	-9.1079	-9.08501	-9.06213	-9.03925	-9.01636	-8.99348	-8.97059	-8.94771	-8.92483	-8.90194	-8.87906	-8.85617	-8.83329	-8.8104	-8.78752	-8.76464	-8.74175	-8.71887	-8.69598	-8.6731	-8.65022	-8.62733	-8.60445	-8.58156	-8.55868	-8.53579	-8.51291	-8.49003	-8.46714	-8.44426	-8.42137	-8.39849	-8.37561	-8.35272	-8.32984	-8.30695	-8.28407	-8.26118	-8.2383	-8.21542	-8.19253	-8.16965	-8.14676	-8.12388	-8.101	-8.07811
-9.19944	-9.17655	-9.15367	-9.13078	-9.1079	-9.08501	-9.06213	-9.03925	-9.01636	-8.99348	-8.97059	-8.94771	-8.92483	-8.90194	-8.87906	-8.85617	-8.83329	-8.8104	-8.78752	-8.76464	-8.74175	-8.71887	-8.69598	-8.6731	-8.65022	-8.62733	-8.60445	-8.58156	-8.55868	-8.53579	-8.51291	-8.49003	-8.46714	-8.44426	-8.42137	-8.39849	-8.37561	-8.35272	-8.32984	-8.30695	-8.28407	-8.26118	-8.2383	-8.21542	-8.19253	-8.16965	-8.14676	-8.12388	-8.101	-8.07811
-9.19944	-9.17655	-9.15367	-9.13078	-9.1079	-9.08501	-9.06213	-9.03925	-9.01636	-8.99348	-8.97059	-8.94771	-8.92483	-8.90194	-8.87906	-8.85617	-8.83329	-8.8104	-8.78752	-8.76464	-8.74175	-8.71887	-8.69598	-8.6731	-8.65022	-8.62733	-8.60445	-8.58156	-8.55868	-8.53579	-8.51291	-8.49003	-8.46714	-8.44426	-8.42137	-8.39849	-8.37561	-8.35272	-8.32984	-8.30695	-8.28407	-8.26118	-8.2383	-8.21542	-8.19253	-8.16965	-8.14676	-8.12388	-8.101	-8.07811
-9.19944	-9.17655	-9.15367	-9.13078	-9.1079	-9.08501	-9.06213	-9.03925	-9.01636	-8.99348	-8.97059	-8.94771	-8.92483	-8.90194	-8.87906	-8.85617	-8.83329	-8.8104	-8.78752	-8.76464	-8.74175	-8.71887	-8.69598	-8.6731	-8.65022	-8.62733	-8.60445	-8.58156	-8.55868	-8.53579	-8.51291	-8.49003	-8.46714	-8.44426	-8.42137	-8.39849	-8.37561	-8.35272	-8.32984	-8.30695	-8.28407	-8.26118	-8.2383	-8.21542	-8.19253	-8.16965	-8.14676	-8.12388	-8.101	-8.07811
-9.19944	-9.17655	-9.15367	-9.13078	-9.1079	-9.08501	-9.06213	-9.03925	-9.01636	-8.99348	-8.97059	-8.94771	-8.92483	-8.90194	-8.87906	-8.85617	-8.83329	-8.8104	-8.78752	-8.76464	-8.74175	-8.71887	-8.69598	-8.6731	-8.65022	-8.62733	-8.60445	-8.58156	-8.55868	-8.53579	-8.51291	-8.49003	-8.46714	-8.44426	-8.42137	-8.39849	-8.37561	-8.35272	-8.32984	-8.30695	-8.28407	-8.26118	-8.2383	-8.21542	-8.19253	-8.16965	-8.14676	-8.12388	-8.101	-8.07811
-9.19944	-9.17655	-9.15367	-9.13078	-9.1079	-9.08501	-9.06213	-9.03925	-9.01636	-8.99348	-8.97059	-8.94771	-8.92483	-8.90194	-8.87906	-8.85617	-8.83329	-8.8104	-8.78752	-8.76464	-8.74175	-8.71887	-8.69598	-8.6731	-8.65022	-8.62733	-8.60445	-8.58156	-8.55868	-8.53579	-8.51291	-8.49003	-8.46714	-8.44426	-8.42137	-8.39849	-8.37561	-8.35272	-8.32984	-8.30695	-8.28407	-8.26118	-8.2383	-8.21542	-8.19253	-8.16965	-8.14676	-8.12388	-8.101	-8.07811
-9.19944	-9.17655	-9.15367	-9.13078	-9.1079	-9.08501	-9.06213	-9.03925	-9.01636	-8.99348	-8.97059	-8.94771	-8.92483	-8.90194	-8.87906	-8.85617	-8.83329	-8.8104	-8.78752	-8.76464	-8.74175	-8.71887	-8.69598	-8.6731	-8.65022	-8.62733	-8.60445	-8.58156	-8.55868	-8.53579	-8.51291	-8.49003	-8.46714	-8.44426	-8.42137	-8.39849	-8.37561	-8.35272	-8.32984	-8.30695	-8.28407	-8.26118	-8.2383	-8.21542	-8.19253	-8.16965	-8.14676	-8.12388	-8.101	-8.07811
-9.19944	-9.17655	-9.15367	-9.13078	-9.1079	-9.08501	-9.06213	-9.03925	-9.01636	-8.99348	-8.97059	-8.94771	-8.92483	-8.90194	-8.87906	-8.85617	-8.83329	-8.8104	-8.78752	-8.76464	-8.74175	-8.71887	-8.69598	-8.6731	-8.65022	-8.62733	-8.60445	-8.58156	-8.55868	-8.53579	-8.51291	-8.49003	-8.46714	-8.44426	-8.42137	-8.39849	-8.37561	-8.35272	-8.32984	-8.30695	-8.28407	-8.26118	-8.2383	-8.21542	-8.19253	-8.16965	-8.14676	-8.12388	-8.101	-8.07811
-9.19944	-9.17655	-9.15367	-9.13078	-9.1079	-9.08501	-9.06213	-9.03925	-9.01636	-8.99348	-8.97059	-8.94771	-8.92483	-8.90194	-8.87906	-8.85617	-8.83329	-8.8104	-8.78752	-8.76464	-8.74175	-8.71887	-8.69598	-8.6731	-8.65022	-8.62733	-8.60445	-8.58156	-8.55868	-8.53579	-8.51291	-8.49003	-8.46714	-8.44426	-8.42137	-8.39849	-8.37561	-8.35272	-8.32984	-8.30695	-8.28407	-8.26118	-8.2383	-8.21542	-8.19253	-8.16965	-8.14676	-8.12388	-8.101	-8.07811
-9.19944	-9.17655	-9.15367	-9.13078	-9.1079	-9.08501	-9.06213	-9.03925	-9.01636	-8.99348	-8.97059	-8.94771	-8.92483	-8.90194	-8.87906	-8.85617	-8.83329	-8.8104	-8.78752	-8.76464	-8.74175	-8.71887	-8.69598	-8.6731	-8.65022	-8.62733	-8.60445	-8.58156	-8.55868	-8.53579	-8.51291	-8.49003	-8.46714	-8.44426	-8.42137	-8.39849	-8.37561	-8.35272	-8.32984	-8.30695	-8.28407	-8.26118	-8.2383	-8.21542	-8.19253	-8.16965	-8.14676	-8.12388	-8.101	-8.07811
-9.19944	-9.17655	-9.15367	-9.13078	-9.1079	-9.08501	-9.06213	-9.03925	-9.01636	-8.99348	-8.97059	-8.94771	-8.92483	-8.90194	-8.87906	-8.85617	-8.83329	-8.8104	-8.78752	-8.76464	-8.74175	-8.71887	-8.69598	-8.6731	-8.65022	-8.62733	-8.60445	-8.58156	-8.55868	-8.53579	-8.51291	-8.49003	-8.46714	-8.44426	-8.42137	-8.39849	-8.37561	-8.35272	-8.32984	-8.30695	-8.28407	-8.26118	-8.2383	-8.21542	-8.19253	-8.16965	-8.14676	-8.12388	-8.101	-8.07811
-9.19944	-9.17655	-9.15367	-9.13078	-9.1079	-9.08501	-9.06213	-9.03925	-9.01636	-8.99348	-8.97059	-8.94771	-8.92483	-8.90194	-8.87906	-8.85617	-8.83329	-8.8104	-8.78752	-8.76464	-8.74175	-8.71887	-8.69598	-8.6731	-8.65022	-8.62733	-8.60445	-8.58156	-8.55868	-8.53579	-8.51291	-8.49003	-8.46714	-8.44426	-8.42137	-8.39849	-8.37561	-8.35272	-8.32984	-8.30695	-8.28407	-8.26118	-8.2383	-8.21542	-8.19253	-8.16965	-8.14676	-8.12388	-8.101	-8.07811
-9.19944	-9.17655	-9.15367	-9.13078	-9.1079	-9.08501	-9.06213	-9.03925	-9.01636	-8.99348	-8.97059	-8.94771	-8.92483	-8.90194	-8.87906	-8.85617	-8.83329	-8.8104	-8.78752	-8.76464	-8.74175	-8.71887	-8.69598	-8.6731	-8.65022	-8.62733	-8.60445	-8.58156	-8.55868	-8.53579	-8.51291	-8.49003	-8.46714	-8.44426	-8.42137	-8.39849	-8.37561	-8.35272	-8.32984	-8.30695	-8.28407	-8.26118	-8.2383	-8.21542	-8.19253	-8.16965	-8.14676	-8.12388	-8.101	-8.07811
-9.19944	-9.17655	-9.15367	-9.13078	-9.1079	-9.08501	-9.06213	-9.03925	-9.01636	-8.99348	-8.97059	-8.94771	-8.92483	-8.90194	-8.87906	-8.85617	-8.83329	-8.8104	-8.78752	-8.76464	-8.74175	-8.71887	-8.69598	-8.6731	-8.65022	-8.62733	-8.60445	-8.58156	-8.55868	-8.53579	-8.51291	-8.49003	-8.46714	-8.44426	-8.42137	-8.39849	-8.37561	-8.35272	-8.32984	-8.30695	-8.28407	-8.26118	-8.2383	-8.21542	-8.19253	-8.16965	-8.14676	-8.12388	-8.101	-8.07811
-9.19944	-9.17655	-9.15367	-9.13078	-9.1079	-9.08501	-9.06213	-9.03925	-9.01636	-8.99348	-8.97059	-8.94771	-8.92483	-8.90194	-8.87906	-8.85617	-8.83329	-8.8104	-8.78752	-8.76464	-8.74175	-8.71887	-8.69598	-8.6731	-8.65022	-8.62733	-8.60445	-8.58156	-8.55868	-8.53579	-8.51291	-8.49003	-8.46714	-8.44426	-8.42137	-8.39849	-8.37561	-8.35272	-8.32984	-8.30695	-8.28407	-8.26118	-8.2383	-8.21542	-8.19253	-8.16965	-8.14676	-8.12388	-8.101	-8.07811
-9.19944	-9.17655	-9.15367	-9.13078	-9.1079	-9.08501	-9.06213	-9.03925	-9.01636	-8.99348	-8.97059	-8.94771	-8.92483	-8.90194	-8.87906	-8.85617	-8.83329	-8.8104	-8.78752	-8.76464	-8.74175	-8.71887	-8.69598	-8.6731	-8.65022	-8.62733	-8.60445	-8.58156	-8.55868	-8.53579	-8.51291	-8.49003	-8.46714	-8.44426	-8.42137	-8.39849	-8.37561	-8.35272	-8.32984	-8.30695	-8.28407	-8.26118	-8.2383	-8.21542	-8.19253	-8.16965	-8.14676	-8.12388	-8.101	-8.07811
-9.19944	-9.17655	-9.15367	-9.13078	-9.1079	-9.08501	-9.06213	-9.03925	-9.01636	-8.99348	-8.97059	-8.94771	-8.92483	-8.90194	-8.87906	-8.85617	-8.83329	-8.8104	-8.78752	-8.76464	-8.74175	-8.71887	-8.69598	-8.6731	-8.65022	-8.62733	-8.60445	-8.58156	-8.55868	-8.53579	-8.51291	-8.49003	-8.46714	-8.44426	-8.42137	-8.39849	-8.37561	-8.35272	-8.32984	-8.30695	-8.28407	-8.26118	-8.2383	-8.21542	-8.19253	-8.16965	-8.14676	-8.12388	-8.101	-8.07811
-9.19944	-9.17655	-9.15367	-9.13078	-9.1079	-9.08501	-9.06213	-9.03925	-9.01636	-8.99348	-8.97059	-8.94771	-8.92483	-8.90194	-8.87906	-8.85617	-8.83329	-8.8104	-8.78752	-8.76464	-8.74175	-8.71887	-8.69598	-8.6731	-8.65022	-8.62733	-8.60445	-8.58156	-8.55868	-8.53579	-8.51291	-8.49003	-8.46714	-8.44426	-8.42137	-8.39849	-8.37561	-8.35272	-8.32984	-8.30695	-8.28407	-8.26118	-8.2383	-8.21542	-8.19253	-8.16965	-8.14676	-8.12388	-8.101	-8.07811
-9.19944	-9.17655	-9.15367	-9.13078	-9.1079	-9.08501	-9.06213	-9.03925	-9.01636	-8.99348	-8.97059	-8.94771	-8.92483	-8.90194	-8.87906	-8.85617	-8.83329	-8.8104	-8.78752	-8.76464	-8.74175	-8.71887	-8.69598	-8.6731	-8.65022	-8.62733	-8.60445	-8.58156	-8.55868	-8.53579	-8.51291	-8.49003	-8.46714	-8.44426	-8.42137	-8.39849	-8.37561	-8.35272	-8.32984	-8.30695	-8.28407	-8.26118	-8.2383	-8.21542	-8.19253	-8.16965	-8.14676	-8.12388	-8.101	-8.07811
-9.19944	-9.17655	-9.15367	-9.13078	-9.1079	-9.08501	-9.06213	-9.03925	-9.01636	-8.99348	-8.97059	-8.94771	-8.92483	-8.90194	-8.87906	-8.85617	-8.83329	-8.8104	-8.78752	-8.76464	-8.74175	-8.71887	-8.69598	-8.6731	-8.65022	-8.62733	-8.60445	-8.58156	-8.55868	-8.53579	-8.51291	-8.49003	-8.46714	-8.44426	-8.42137	-8.39849	-8.37561	-8.35272	-8.32984	-8.30695	-8.28407	-8.26118	-8.2383	-8.21542	-8.19253	-8.16965	-8.14676	-8.12388	-8.101	-8.07811
-9.19944	-9.17655	-9.15367	-9.13078	-9.1079	-9.08501	-9.06213	-9.03925	-9.01636	-8.99348	-8.97059	-8.94771	-8.92483	-8.90194	-8.87906	-8.85617	-8.83329	-8.8104	-8.78752	-8.76464	-8.74175	-8.71887	-8.69598	-8.6731	-8.65022	-8.62733	-8.60445	-8.58156	-8.55868	-8.53579	-8.51291	-8.49003	-8.46714	-8.44426	-8.42137	-8.39849	-8.37561	-8.35272	-8.32984	-8.30695	-8.28407	-8.26118	-8.2383	-8.21542	-8.19253	-8.16965	-8.14676	-8.12388	-8.101	-8.07811
-9.19944	-9.17655	-9.15367	-9.13078	-9.1079	-9.08501	-9.06213	-9.03925	-9.01636	-8.99348	-8.97059	-8.94771	-8.92483	-8.90194	-8.87906	-8.85617	-8.83329	-8.8104	-8.78752	-8.76464	-8.74175	-8.71887	-8.69598	-8.6731	-8.65022	-8.62733	-8.60445	-8.58156	-8.55868	-8.53579	-8.51291	-8.49003	-8.46714	-8.44426	-8.42137	-8.39849	-8.37561	-8.35272	-8.32984	-8.30695	-8.28407	-8.26118	-8.2383	-8.21542	-8.19253	-8.16965	-8.14676	-8.12388	-8.101	-8.07811
-9.19944	-9.17655	-9.15367	-9.13078	-9.1079	-9.08501	-9.06213	-9.03925	-9.01636	-8.99348	-8.97059	-8.94771	-8.92483	-8.90194	-8.87906	-8.85617	-8.83329	-8.8104	-8.78752	-8.76464	-8.74175	-8.71887	-8.69598	-8.6731	-8.65022	-8.62733	-8.60445	-8.58156	-8.55868	-8.53579	-8.51291	-8.49003	-8.46714	-8.44426	-8.42137	-8.39849	-8.37561	-8.35272	-8.32984	-8.30695	-8.28407	-8.26118	-8.2383	-8.21542	-8.19253	-8.16965	-8.14676	-8.12388	-8.101	-8.07811
-9.19944	-9.17655	-9.15367	-9.13078	-9.1079	-9.08501	-9.06213	-9.03925	-9.01636	-8.99348	-8.97059	-8.94771	-8.92483	-8.90194	-8.87906	-8.85617	-8.83329	-8.8104	-8.78752	-8.76464	-8.74175	-8.71887	-8.69598	-8.6731	-8.65022	-8.62733	-8.60445	-8.58156	-8.55868	-8.53579	-8.51291	-8.49003	-8.46714	-8.44426	-8.42137	-8.39849	-8.37561	-8.35272	-8.32984	-8.30695	-8.28407	-8.26118	-8.2383	-8.21542	-8.19253	-8.16965	-8.14676	-8.12388	-8.101	-8.07811
-9.19944	-9.17655	-9.15367	-9.13078	-9.1079	-9.08501	-9.06213	-9.03925	-9.01636	-8.99348	-8.97059	-8.94771	-8.92483	-8.90194	-8.87906	-8.85617	-8.83329	-8.8104	-8.78752	-8.76464	-8.74175	-8.71887	-8.69598	-8.6731	-8.65022	-8.62733	-8.60445	-8.58156	-8.55868	-8.53579	-8.51291	-8.49003	-8.46714	-8.44426	-8.42137	-8.39849	-8.37561	-8.35272	-8.32984	-8.30695	-8.28407	-8.26118	-8.2383	-8.21542	-8.19253	-8.16965	-8.14676	-8.12388	-8.101	-8.07811
-9.19944	-9.17655	-9.15367	-9.13078	-9.1079	-9.08501	-9.06213	-9.03925	-9.01636	-8.99348	-8.97059	-8.94771	-8.92483	-8.90194	-8.87906	-8.85617	-8.83329	-8.8104	-8.78752	-8.76464	-8.74175	-8.71887	-8.69598	-8.6731	-8.65022	-8.62733	-8.60445	-8.58156	-8.55868	-8.53579	-8.51291	-8.49003	-8.46714	-8.44426	-8.42137	-8.39849	-8.37561	-8.35272	-8.32984	-8.30695	-8.28407	-8.26118	-8.2383	-8.21542	-8.19253	-8.16965	-8.14676	-8.12388	-8.101	-8.07811
-9.19944	-9.17655	-9.15367	-9.13078	-9.1079	-9.08501	-9.06213	-9.03925	-9.01636	-8.99348	-8.97059	-8.94771	-8.92483	-8.90194	-8.87906	-8.85617	-8.83329	-8.8104	-8.78752	-8.76464	-8.74175	-8.71887	-8.69598	-8.6731	-8.65022	-8.62733	-8.60445	-8.58156	-8.55868	-8.53579	-8.51291	-8.49003	-8.46714	-8.44426	-8.42137	-8.39849	-8.37561	-8.35272	-8.32984	-8.30695	-8.28407	-8.26118	-8.2383	-8.21542	-8.19253	-8.16965	-8.14676	-8.12388	-8.101	-8.07811
-9.19944	-9.17655	-9.15367	-9.13078	-9.1079	-9.08501	-9.06213	-9.03925	-9.01636	-8.99348	-8.97059	-8.94771	-8.92483	-8.90194	-8.87906	-8.85617	-8.83329	-8.8104	-8.78752	-8.76464	-8.74175	-8.71887	-8.69598	-8.6731	-8.65022	-8.62733	-8.60445	-8.58156	-8.55868	-8.53579	-8.51291	-8.49003	-8.46714	-8.44426	-8.42137	-8.39849	-8.37561	-8.35272	-8.32984	-8.30695	-8.28407	-8.26118	-8.2383	-8.21542	-8.19253	-8.16965	-8.14676	-8.12388	-8.101	-8.07811
-9.19944	-9.17655	-9.15367	-9.13078	-9.1079	-9.08501	-9.06213	-9.03925	-9.01636	-8.99348	-8.97059	-8.94771	-8.92483	-8.90194	-8.87906	-8.85617	-8.83329	-8.8104	-8.78752	-8.76464	-8.74175	-8.71887	-8.69598	-8.6731	-8.65022	-8.62733	-8.60445	-8.58156	-8.55868	-8.53579	-8.51291	-8.49003	-8.46714	-8.44426	-8.42137	-8.39849	-8.37561	-8.35272	-8.32984	-8.30695	-8.28407	-8.26118	-8.2383	-8.21542	-8.19253	-8.16965	-8.14676	-8.12388	-8.101	-8.07811
-9.19944	-9.17655	-9.15367	-9.13078	-9.1079	-9.08501	-9.06213	-9.03925	-9.01636	-8.99348	-8.97059	-8.94771	-8.92483	-8.90194	-8.87906	-8.85617	-8.83329	-8.8104	-8.78752	-8.76464	-8.74175	-8.71887	-8.69598	-8.6731	-8.65022	-8.62733	-8.60445	-8.58156	-8.55868	-8.53579	-8.51291	-8.49003	-8.46714	-8.44426	-8.42137	-8.39849	-8.37561	-8.35272	-8.32984	-8.30695	-8.28407	-8.26118	-8.2383	-8.21542	-8.19253	-8.16965	-8.14676	-8.12388	-8.101	-8.07811
-9.19944	-9.17655	-9.15367	-9.13078	-9.1079	-9.08501	-9.06213	-9.03925	-9.01636	-8.99348	-8.97059	-8.94771	-8.92483	-8.90194	-8.87906	-8.85617	-8.83329	-8.8104	-8.78752	-8.76464	-8.74175	-8.71887	-8.69598	-8.6731	-8.65022	-8.62733	-8.60445	-8.58156	-8.55868	-8.53579	-8.51291	-8.49003	-8.46714	-8.44426	-8.42137	-8.39849	-8.37561	-8.35272	-8.32984	-8.30695	-8.28407	-8.26118	-8.2383	-8.21542	-8.19253	-8.16965	-8.14676	-8.12388	-8.101	-8.07811
-9.19944	-9.17655	-9.15367	-9.13078	-9.1079	-9.08501	-9.06213	-9.03925	-9.01636	-8.99348	-8.97059	-8.94771	-8.92483	-8.90194	-8.87906	-8.85617	-8.83329	-8.8104	-8.78752	-8.76464	-8.74175	-8.71887	-8.69598	-8.6731	-8.65022	-8.62733	-8.60445	-8.58156	-8.55868	-8.53579	-8.51291	-8.49003	-8.46714	-8.44426	-8.42137	-8.39849	-8.37561	-8.35272	-8.32984	-8.30695	-8.28407	-8.26118	-8.2383	-8.21542	-8.19253	-8.16965	-8.14676	-8.12388	-8.101	-8.07811
-9.19944	-9.17655	-9.15367	-9.13078	-9.1079	-9.08501	-9.06213	-9.03925	-9.01636	-8.99348	-8.97059	-8.94771	-8.92483	-8.90194	-8.87906	-8.85617	-8.83329	-8.8104	-8.78752	-8.76464	-8.74175	-8.71887	-8.69598	-8.6731	-8.65022	-8.62733	-8.60445	-8.58156	-8.55868	-8.53579	-8.51291	-8.49003	-8.46714	-8.44426	-8.42137	-8.39849	-8.37561	-8.35272	-8.32984	-8.30695	-8.28407	-8.26118	-8.2383	-8.21542	-8.19253	-8.16965	-8.14676	-8.12388	-8.101	-8.07811
-9.19944	-9.17655	-9.15367	-9.13078	-9.1079	-9.08501	-9.06213	-9.03925	-9.01636	-8.99348	-8.97059	-8.94771	-8.92483	-8.90194	-8.87906	-8.85617	-8.83329	-8.8104	-8.78752	-8.76464	-8.74175	-8.71887	-8.69598	-8.6731	-8.65022	-8.62733	-8.60445	-8.58156	-8.55868	-8.53579	-8.51291	-8.49003	-8.46714	-8.44426	-8.42137	-8.39849	-8.37561	-8.35272	-8.32984	-8.30695	-8.28407	-8.26118	-8.2383	-8.21542	-8.19253	-8.16965	-8.14676	-8.12388	-8.101	-8.07811
-9.19944	-9.17655	-9.15367	-9.13078	-9.1079	-9.08501	-9.06213	-9.03925	-9.01636	-8.99348	-8.97059	-8.94771	-8.92483	-8.90194	-8.87906	-8.85617	-8.83329	-8.8104	-8.78752	-8.76464	-8.74175	-8.71887	-8.69598	-8.6731	-8.65022	-8.62733	-8.60445	-8.58156	-8.55868	-8.53579	-8.51291	-8.49003	-8.46714	-8.44426	-8.42137	-8.39849	-8.37561	-8.35272	-8.32984	-8.30695	-8.28407	-8.26118	-8.2383	-8.21542	-8.19253	-8.16965	-8.14676	-8.12388	-8.101	-8.07811
-9.19944	-9.17655	-9.15367	-9.13078	-9.1079	-9.08501	-9.06213	-9.03925	-9.01636	-8.99348	-8.97059	-8.94771	-8.92483	-8.90194	-8.87906	-8.85617	-8.83329	-8.8104	-8.78752	-8.76464	-8.74175	-8.71887	-8.69598	-8.6731	-8.65022	-8.62733	-8.60445	-8.58156	-8.55868	-8.53579	-8.51291	-8.49003	-8.46714	-8.44426	-8.42137	-8.39849	-8.37561	-8.35272	-8.32984	-8.30695	-8.28407	-8.26118	-8.2383	-8.21542	-8.19253	-8.16965	-8.14676	-8.12388	-8.101	-8.07811
-9.19944	-9.17655	-9.15367	-9.13078	-9.1079	-9.08501	-9.06213	-9.03925	-9.01636	-8.99348	-8.97059	-8.94771	-8.92483	-8.90194	-8.87906	-8.85617	-8.83329	-8.8104	-8.78752	-8.76464	-8.74175	-8.71887	-8.69598	-8.6731	-8.65022	-8.62733	-8.60445	-8.58156	-8.55868	-8.53579	-8.51291	-8.49003	-8.46714	-8.44426	-8.42137	-8.39849	-8.37561	-8.35272	-8.32984	-8.30695	-8.28407	-8.26118	-8.2383	-8.21542	-8.19253	-8.16965	-8.14676	-8.12388	-8.101	-8.07811
-9.19944	-9.17655	-9.15367	-9.13078	-9.1079	-9.08501	-9.06213	-9.03925	-9.01636	-8.99348	-8.97059	-8.94771	-8.92483	-8.90194	-8.87906	-8.85617	-8.83329	-8.8104	-8.78752	-8.76464	-8.74175	-8.71887	-8.69598	-8.6731	-8.65022	-8.62733	-8.60445	-8.58156	-8.55868	-8.53579	-8.51291	-8.49003	-8.46714	-8.44426	-8.42137	-8.39849	-8.37561	-8.35272	-8.32984	-8.30695	-8.28407	-8.26118	-8.2383	-8.21542	-8.19253	-8.16965	-8.14676	-8.12388	-8.101	-8.07811
-9.19944	-9.17655	-9.15367	-9.13078	-9.1079	-9.08501	-9.06213	-9.03925	-9.01636	-8.99348	-8.97059	-8.94771	-8.92483	-8.90194	-8.87906	-8.85617	-8.83329	-8.8104	-8.78752	-8.76464	-8.74175	-8.71887	-8.69598	-8.6731	-8.65022	-8.62733	-8.60445	-8.58156	-8.55868	-8.53579	-8.51291	-8.49003	-8.46714	-8.44426	-8.42137	-8.39849	-8.37561	-8.35272	-8.32984	-8.30695	-8.28407	-8.26118	-8.2383	-8.21542	-8.19253	-8.16965	-8.14676	-8.12388	-8.101	-8.07811
-9.19944	-9.17655	-9.15367	-9.13078	-9.1079	-9.08501	-9.06213	-9.03925	-9.01636	-8.99348	-8.97059	-8.94771	-8.92483	-8.90194	-8.87906	-8.85617	-8.83329	-8.8104	-8.78752	-8.76464	-8.74175	-8.71887	-8.69598	-8.6731	-8.65022	-8.62733	-8.60445	-8.58156	-8.55868	-8.53579	-8.51291	-8.49003	-8.46714	-8.44426	-8.42137	-8.39849	-8.37561	-8.35272	-8.32984	-8.30695	-8.28407	-8.26118	-8.2383	-8.21542	-8.19253	-8.16965	-8.14676	-8.12388	-8.101	-8.07811
-9.19944	-9.17655	-9.15367	-9.13078	-9.1079	-9.08501	-9.06213	-9.03925	-9.01636	-8.99348	-8.97059	-8.94771	-8.92483	-8.90194	-8.87906	-8.85617	-8.83329	-8.8104	-8.78752	-8.76464	-8.74175	-8.71887	-8.69598	-8.6731	-8.65022	-8.62733	-8.60445	-8.58156	-8.55868	-8.53579	-8.51291	-8.49003	-8.46714	-8.44426	-8.42137	-8.39849	-8.37561	-8.35272	-8.32984	-8.30695	-8.28407	-8.26118	-8.2383	-8.21542	-8.19253	-8.16965	-8.14676	-8.12388	-8.101	-8.07811
-9.19944	-9.17655	-9.15367	-9.13078	-9.1079	-9.08501	-9.06213	-9.03925	-9.01636	-8.99348	-8.97059	-8.94771	-8.92483	-8.90194	-8.87906	-8.85617	-8.83329	-8.8104	-8.78752	-8.76464	-8.74175	-8.71887	-8.69598	-8.6731	-8.65022	-8.62733	-8.60445	-8.58156	-8.55868	-8.53579	-8.51291	-8.49003	-8.46714	-8.44426	-8.42137	-8.39849	-8.37561	-8.35272	-8.32984	-8.30695	-8.28407	-8.26118	-8.2383	-8.21542	-8.19253	-8.16965	-8.14676	-8.12388	-8.101	-8.07811
-9.19944	-9.17655	-9.15367	-9.13078	-9.1079	-9.08501	-9.06213	-9.03925	-9.01636	-8.99348	-8.97059	-8.94771	-8.92483	-8.90194	-8.87906	-8.85617	-8.83329	-8.8104	-8.78752	-8.76464	-8.74175	-8.71887	-8.69598	-8.6731	-8.65022	-8.62733	-8.60445	-8.58156	-8.55868	-8.53579	-8.51291	-8.49003	-8.46714	-8.44426	-8.42137	-8.39849	-8.37561	-8.35272	-8.32984	-8.30695	-8.28407	-8.26118	-8.2383	-8.21542	-8.19253	-8.16965	-8.14676	-8.12388	-8.101	-8.07811
-9.19944	-9.17655	-9.15367	-9.13078	-9.1079	-9.08501	-9.06213	-9.03925	-9.01636	-8.99348	-8.97059	-8.94771	-8.92483	-8.90194	-8.87906	-8.85617	-8.83329	-8.8104	-8.78752	-8.76464	-8.74175	-8.71887	-8.69598	-8.6731	-8.65022	-8.62733	-8.60445	-8.58156	-8.55868	-8.53579	-8.51291	-8.49003	-8.46714	-8.44426	-8.42137	-8.39849	-8.37561	-8.35272	-8.32984	-8.30695	-8.28407	-8.26118	-8.2383	-8.21542	-8.19253	-8.16965	-8.14676	-8.12388	-8.101	-8.07811
-9.19944	-9.17655	-9.15367	-9.13078	-9.1079	-9.08501	-9.06213	-9.03925	-9.01636	-8.99348	-8.97059	-8.94771	-8.92483	-8.90194	-8.87906	-8.85617	-8.83329	-8.8104	-8.78752	-8.76464	-8.74175	-8.71887	-8.69598	-8.6731	-8.65022	-8.62733	-8.60445	-8.58156	-8.55868	-8.53579	-8.51291	-8.49003	-8.46714	-8.44426	-8.42137	-8.39849	-8.37561	-8.35272	-8.32984	-8.30695	-8.28407	-8.26118	-8.2383	-8.21542	-8.19253	-8.16965	-8.14676	-8.12388	-8.101	-8.07811
-9.19944	-9.17655	-9.15367	-9.13078	-9.1079	-9.08501	-9.06213	-9.03925	-9.01636	-8.99348	-8.97059	-8.94771	-8.92483	-8.90194	-8.87906	-8.85617	-8.83329	-8.8104	-8.78752	-8.76464	-8.74175	-8.71887	-8.69598	-8.6731	-8.65022	-8.62733	-8.60445	-8.58156	-8.55868	-8.53579	-8.51291	-8.49003	-8.46714	-8.44426	-8.42137	-8.39849	-8.37561	-8.35272	-8.32984	-8.30695	-8.28407	-8.26118	-8.2383	-8.21542	-8.19253	-8.16965	-8.14676	-8.12388	-8.101	-8.07811
-9.19944	-9.17655	-9.15367	-9.13078	-9.1079	-9.08501	-9.06213	-9.03925	-9.01636	-8.99348	-8.97059	-8.94771	-8.92483	-8.90194	-8.87906	-8.85617	-8.83329	-8.8104	-8.78752	-8.76464	-8.74175	-8.71887	-8.69598	-8.6731	-8.65022	-8.62733	-8.60445	-8.58156	-8.55868	-8.53579	-8.51291	-8.49003	-8.46714	-8.44426	-8.42137	-8.39849	-8.37561	-8.35272	-8.32984	-8.30695	-8.28407	-8.26118	-8.2383	-8.21542	-8.19253	-8.16965	-8.14676	-8.12388	-8.101	-8.07811
-9.19944	-9.17655	-9.15367	-9.13078	-9.1079	-9.08501	-9.06213	-9.03925	-9.01636	-8.99348	-8.97059	-8.94771	-8.92483	-8.90194	-8.87906	-8.85617	-8.83329	-8.8104	-8.78752	-8.76464	-8.74175	-8.71887	-8.69598	-8.6731	-8.65022	-8.62733	-8.60445	-8.58156	-8.55868	-8.53579	-8.51291	-8.49003	-8.46714	-8.44426	-8.42137	-8.39849	-8.37561	-8.35272	-8.32984	-8.30695	-8.28407	-8.26118	-8.2383	-8.21542	-8.19253	-8.16965	-8.14676	-8.12388	-8.101	-8.07811
-9.19944	-9.17655	-9.15367	-9.13078	-9.1079	-9.08501	-9.06213	-9.03925	-9.01636	-8.99348	-8.97059	-8.94771	-8.92483	-8.90194	-8.87906	-8.85617	-8.83329	-8.8104	-8.78752	-8.76464	-8.74175	-8.71887	-8.69598	-8.6731	-8.65022	-8.62733	-8.60445	-8.58156	-8.55868	-8.53579	-8.51291	-8.49003	-8.46714	-8.44426	-8.42137	-8.39849	-8.37561	-8.35272	-8.32984	-8.30695	-8.28407	-8.26118	-8.2383	-8.21542	-8.19253	-8.16965	-8.14676	-8.12388	-8.101	-8.07811
-9.19944	-9.17655	-9.15367	-9.13078	-9.1079	-9.08501	-9.06213	-9.03925	-9.01636	-8.99348	-8.97059	-8.94771	-8.92483	-8.90194	-8.87906	-8.85617	-8.83329	-8.8104	-8.78752	-8.76464	-8.74175	-8.71887	-8.69598	-8.6731	-8.65022	-8.62733	-8.60445	-8.58156	-8.55868	-8.53579	-8.51291	-8.49003	-8.46714	-8.44426	-8.42137	-8.39849	-8.37561	-8.35272	-8.32984	-8.30695	-8.28407	-8.26118	-8.2383	-8.21542	-8.19253	-8.16965	-8.14676	-8.12388	-8.101	-8.07811
-9.19944	-9.17655	-9.15367	-9.13078	-9.1079	-9.08501	-9.06213	-9.03925	-9.01636	-8.99348	-8.97059	-8.94771	-8.92483	-8.90194	-8.87906	-8.85617	-8.83329	-8.8104	-8.78752	-8.76464	-8.74175	-8.71887	-8.69598	-8.6731	-8.65022	-8.62733	-8.60445	-8.58156	-8.55868	-8.53579	-8.51291	-8.49003	-8.46714	-8.44426	-8.42137	-8.39849	-8.37561	-8.35272	-8.32984	-8.30695	-8.28407	-8.26118	-8.2383	-8.21542	-8.19253	-8.16965	-8.14676	-8.12388	-8.101	-8.07811
-9.19944	-9.17655	-9.15367	-9.13078	-9.1079	-9.08501	-9.06213	-9.03925	-9.01636	-8.99348	-8.97059	-8.94771	-8.92483	-8.90194	-8.87906	-8.85617	-8.83329	-8.8104	-8.78752	-8.76464	-8.74175	-8.71887	-8.69598	-8.6731	-8.65022	-8.62733	-8.60445	-8.58156	-8.55868	-8.53579	-8.51291	-8.49003	-8.46714	-8.44426	-8.42137	-8.39849	-8.37561	-8.35272	-8.32984	-8.30695	-8.28407	-8.26118	-8.2383	-8.21542	-8.19253	-8.16965	-8.14676	-8.12388	-8.101	-8.07811
-9.19944	-9.17655	-9.15367	-9.13078	-9.1079	-9.08501	-9.06213	-9.03925	-9.01636	-8.99348	-8.97059	-8.94771	-8.92483	-8.90194	-8.87906	-8.85617	-8.83329	-8.8104	-8.78752	-8.76464	-8.74175	-8.71887	-8.69598	-8.6731	-8.65022	-8.62733	-8.60445	-8.58156	-8.55868	-8.53579	-8.51291	-8.49003	-8.46714	-8.44426	-8.42137	-8.39849	-8.37561	-8.35272	-8.32984	-8.30695	-8.28407	-8.26118	-8.2383	-8.21542	-8.19253	-8.16965	-8.14676	-8.12388	-8.101	-8.07811
-9.19944	-9.17655	-9.15367	-9.13078	-9.1079	-9.08501	-9.06213	-9.03925	-9.01636	-8.99348	-8.97059	-8.94771	-8.92483	-8.90194	-8.87906	-8.85617	-8.83329	-8.8104	-8.78752	-8.76464	-8.74175	-8.71887	-8.69598	-8.6731	-8.65022	-8.62733	-8.60445	-8.58156	-8.55868	-8.53579	-8.51291	-8.49003	-8.46714	-8.44426	-8.42137	-8.39849	-8.37561	-8.35272	-8.32984	-8.30695	-8.28407	-8.26118	-8.2383	-8.21542	-8.19253	-8.16965	-8.14676	-8.12388	-8.101	-8.07811
-9.19944	-9.17655	-9.15367	-9.13078	-9.1079	-9.08501	-9.06213	-9.03925	-9.01636	-8.99348	-8.97059	-8.94771	-8.92483	-8.90194	-8.87906	-8.85617	-8.83329	-8.8104	-8.78752	-8.76464	-8.74175	-8.71887	-8.69598	-8.6731	-8.65022	-8.62733	-8.60445	-8.58156	-8.55868	-8.53579	-8.51291	-8.49003	-8.46714	-8.44426	-8.42137	-8.39849	-8.37561	-8.35272	-8.32984	-8.30695	-8.28407	-8.26118	-8.2383	-8.21542	-8.19253	-8.16965	-8.14676	-8.12388	-8.101	-8.07811
-9.19944	-9.17655	-9.15367	-9.13078	-9.1079	-9.08501	-9.06213	-9.03925	-9.01636	-8.99348	-8.97059	-8.94771	-8.92483	-8.90194	-8.87906	-8.85617	-8.83329	-8.8104	-8.78752	-8.76464	-8.74175	-8.71887	-8.69598	-8.6731	-8.65022	-8.62733	-8.60445	-8.58156	-8.55868	-8.53579	-8.51291	-8.49003	-8.46714	-8.44426	-8.42137	-8.39849	-8.37561	-8.35272	-8.32984	-8.30695	-8.28407	-8.26118	-8.2383	-8.21542	-8.19253	-8.16965	-8.14676	-8.12388	-8.101	-8.07811
-9.19944	-9.17655	-9.15367	-9.13078	-9.1079	-9.08501	-9.06213	-9.03925	-9.01636	-8.99348	-8.97059	-8.94771	-8.92483	-8.90194	-8.87906	-8.85617	-8.83329	-8.8104	-8.78752	-8.76464	-8.74175	-8.71887	-8.69598	-8.6731	-8.65022	-8.62733	-8.60445	-8.58156	-8.55868	-8.53579	-8.51291	-8.49003	-8.46714	-8.44426	-8.42137	-8.39849	-8.37561	-8.35272	-8.32984	-8.30695	-8.28407	-8.26118	-8.2383	-8.21542	-8.19253	-8.16965	-8.14676	-8.12388	-8.101	-8.07811
-9.19944	-9.17655	-9.15367	-9.13078	-9.1079	-9.08501	-9.06213	-9.03925	-9.01636	-8.99348	-8.97059	-8.94771	-8.92483	-8.90194	-8.87906	-8.85617	-8.83329	-8.8104	-8.78752	-8.76464	-8.74175	-8.71887	-8.69598	-8.6731	-8.65022	-8.62733	-8.60445	-8.58156	-8.55868	-8.53579	-8.51291	-8.49003	-8.46714	-8.44426	-8.42137	-8.39849	-8.37561	-8.35272	-8.32984	-8.30695	-8.28407	-8.26118	-8.2383	-8.21542	-8.19253	-8.16965	-8.14676	-8.12388	-8.101	-8.07811
-9.19944	-9.17655	-9.15367	-9.13078	-9.1079	-9.08501	-9.06213	-9.03925	-9.01636	-8.99348	-8.97059	-8.94771	-8.92483	-8.90194	-8.87906	-8.85617	-8.83329	-8.8104	-8.78752	-8.76464	-8.74175	-8.71887	-8.69598	-8.6731	-8.65022	-8.62733	-8.60445	-8.58156	-8.55868	-8.53579	-8.51291	-8.49003	-8.46714	-8.44426	-8.42137	-8.39849	-8.37561	-8.35272	-8.32984	-8.30695	-8.28407	-8.26118	-8.2383	-8.21542	-8.19253	-8.16965	-8.14676	-8.12388	-8.101	-8.07811
-9.19944	-9.17655	-9.15367	-9.13078	-9.1079	-9.08501	-9.06213	-9.03925	-9.01636	-8.99348	-8.97059	-8.94771	-8.92483	-8.90194	-8.87906	-8.85617	-8.83329	-8.8104	-8.78752	-8.76464	-8.74175	-8.71887	-8.69598	-8.6731	-8.65022	-8.62733	-8.60445	-8.58156	-8.55868	-8.53579	-8.51291	-8.49003	-8.46714	-8.44426	-8.42137	-8.39849	-8.37561	-8.35272	-8.32984	-8.30695	-8.28407	-8.26118	-8.2383	-8.21542	-8.19253	-8.16965	-8.14676	-8.12388	-8.101	-8.07811
-9.19944	-9.17655	-9.15367	-9.13078	-9.1079	-9.08501	-9.06213	-9.03925	-9.01636	-8.99348	-8.97059	-8.94771	-8.92483	-8.90194	-8.87906	-8.85617	-8.83329	-8.8104	-8.78752	-8.76464	-8.74175	-8.71887	-8.69598	-8.6731	-8.65022	-8.62733	-8.60445	-8.58156	-8.55868	-8.53579	-8.51291	-8.49003	-8.46714	-8.44426	-8.42137	-8.39849	-8.37561	-8.35272	-8.32984	-8.30695	-8.28407	-8.26118	-8.2383	-8.21542	-8.19253	-8.16965	-8.14676	-8.12388	-8.101	-8.07811
-9.19944	-9.17655	-9.15367	-9.13078	-9.1079	-9.08501	-9.06213	-9.03925	-9.01636	-8.99348	-8.97059	-8.94771	-8.92483	-8.90194	-8.87906	-8.85617	-8.83329	-8.8104	-8.78752	-8.76464	-8.74175	-8.71887	-8.69598	-8.6731	-8.65022	-8.62733	-8.60445	-8.58156	-8.55868	-8.53579	-8.51291	-8.49003	-8.46714	-8.44426	-8.42137	-8.39849	-8.37561	-8.35272	-8.32984	-8.30695	-8.28407	-8.26118	-8.2383	-8.21542	-8.19253	-8.16965	-8.14676	-8.12388	-8.101	-8.07811
-9.19944	-9.17655	-9.15367	-9.13078	-9.1079	-9.08501	-9.06213	-9.03925	-9.01636	-8.99348	-8.97059	-8.94771	-8.92483	-8.90194	-8.87906	-8.85617	-8.83329	-8.8104	-8.78752	-8.76464	-8.74175	-8.71887	-8.69598	-8.6731	-8.65022	-8.62733	-8.60445	-8.58156	-8.55868	-8.53579	-8.51291	-8.49003	-8.46714	-8.44426	-8.42137	-8.39849	-8.37561	-8.35272	-8.32984	-8.30695	-8.28407	-8.26118	-8.2383	-8.21542	-8.19253	-8.16965	-8.14676	-8.12388	-8.101	-8.07811
-9.19944	-9.17655	-9.15367	-9.13078	-9.1079	-9.08501	-9.06213	-9.03925	-9.01636	-8.99348	-8.97059	-8.94771	-8.92483	-8.90194	-8.87906	-8.85617	-8.83329	-8.8104	-8.78752	-8.76464	-8.74175	-8.71887	-8.69598	-8.6731	-8.65022	-8.62733	-8.60445	-8.58156	-8.55868	-8.53579	-8.51291	-8.49003	-8.46714	-8.44426	-8.42137	-8.39849	-8.37561	-8.35272	-8.32984	-8.30695	-8.28407	-8.26118	-8.2383	-8.21542	-8.19253	-8.16965	-8.14676	-8.12388	-8.101	-8.07811
-9.19944	-9.17655	-9.15367	-9.13078	-9.1079	-9.08501	-9.06213	-9.03925	-9.01636	-8.99348	-8.97059	-8.94771	-8.92483	-8.90194	-8.87906	-8.85617	-8.83329	-8.8104	-8.78752	-8.76464	-8.74175	-8.71887	-8.69598	-8.6731	-8.65022	-8.62733	-8.60445	-8.58156	-8.55868	-8.53579	-8.51291	-8.49003	-8.46714	-8.44426	-8.42137	-8.39849	-8.37561	-8.35272	-8.32984	-8.30695	-8.28407	-8.26118	-8.2383	-8.21542	-8.19253	-8.16965	-8.14676	-8.12388	-8.101	-8.07811
-9.19944	-9.17655	-9.15367	-9.13078	-9.1079	-9.08501	-9.06213	-9.03925	-9.01636	-8.99348	-8.97059	-8.94771	-8.92483	-8.90194	-8.87906	-8.85617	-8.83329	-8.8104	-8.78752	-8.76464	-8.74175	-8.71887	-8.69598	-8.6731	-8.65022	-8.62733	-8.60445	-8.58156	-8.55868	-8.53579	-8.51291	-8.49003	-8.46714	-8.44426	-8.42137	-8.39849	-8.37561	-8.35272	-8.32984	-8.30695	-8.28407	-8.26118	-8.2383	-8.21542	-8.19253	-8.16965	-8.14676	-8.12388	-8.101	-8.07811
-9.19944	-9.17655	-9.15367	-9.13078	-9.1079	-9.08501	-9.06213	-9.03925	-9.01636	-8.99348	-8.97059	-8.94771	-8.92483	-8.90194	-8.87906	-8.85617	-8.83329	-8.8104	-8.78752	-8.76464	-8.74175	-8.71887	-8.69598	-8.6731	-8.65022	-8.62733	-8.60445	-8.58156	-8.55868	-8.53579	-8.51291	-8.49003	-8.46714	-8.44426	-8.42137	-8.39849	-8.37561	-8.35272	-8.32984	-8.30695	-8.28407	-8.26118	-8.2383	-8.21542	-8.19253	-8.16965	-8.14676	-8.12388	-8.101	-8.07811
-9.19944	-9.17655	-9.15367	-9.13078	-9.1079	-9.08501	-9.06213	-9.03925	-9.01636	-8.99348	-8.97059	-8.94771	-8.92483	-8.90194	-8.87906	-8.85617	-8.83329	-8.8104	-8.78752	-8.76464	-8.74175	-8.71887	-8.69598	-8.6731	-8.65022	-8.62733	-8.60445	-8.58156	-8.55868	-8.53579	-8.51291	-8.49003	-8.46714	-8.44426	-8.42137	-8.39849	-8.37561	-8.35272	-8.32984	-8.30695	-8.28407	-8.26118	-8.2383	-8.21542	-8.19253	-8.16965	-8.14676	-8.12388	-8.101	-8.07811
-9.19944	-9.17655	-9.15367	-9.13078	-9.1079	-9.08501	-9.06213	-9.03925	-9.01636	-8.99348	-8.97059	-8.94771	-8.92483	-8.90194	-8.87906	-8.85617	-8.83329	-8.8104	-8.78752	-8.76464	-8.74175	-8.71887	-8.69598	-8.6731	-8.65022	-8.62733	-8.60445	-8.58156	-8.55868	-8.53579	-8.51291	-8.49003	-8.46714	-8.44426	-8.42137	-8.39849	-8.37561	-8.35272	-8.32984	-8.30695	-8.28407	-8.26118	-8.2383	-8.21542	-8.19253	-8.16965	-8.14676	-8.12388	-8.101	-8.07811
-9.19944	-9.17655	-9.15367	-9.13078	-9.1079	-9.08501	-9.06213	-9.03925	-9.01636	-8.99348	-8.97059	-8.94771	-8.92483	-8.90194	-8.87906	-8.85617	-8.83329	-8.8104	-8.78752	-8.76464	-8.74175	-8.71887	-8.69598	-8.6731	-8.65022	-8.62733	-8.60445	-8.58156	-8.55868	-8.53579	-8.51291	-8.49003	-8.46714	-8.44426	-8.42137	-8.39849	-8.37561	-8.35272	-8.32984	-8.30695	-8.28407	-8.26118	-8.2383	-8.21542	-8.19253	-8.16965	-8.14676	-8.12388	-8.101	-8.07811
-9.19944	-9.17655	-9.15367	-9.13078	-9.1079	-9.08501	-9.06213	-9.03925	-9.01636	-8.99348	-8.97059	-8.94771	-8.92483	-8.90194	-8.87906	-8.85617	-8.83329	-8.8104	-8.78752	-8.76464	-8.74175	-8.71887	-8.69598	-8.6731	-8.65022	-8.62733	-8.60445	-8.58156	-8.55868	-8.53579	-8.51291	-8.49003	-8.46714	-8.44426	-8.42137	-8.39849	-8.37561	-8.35272	-8.32984	-8.30695	-8.28407	-8.26118	-8.2383	-8.21542	-8.19253	-8.16965	-8.14676	-8.12388	-8.101	-8.07811
-9.19944	-9.17655	-9.15367	-9.13078	-9.1079	-9.08501	-9.06213	-9.03925	-9.01636	-8.99348	-8.97059	-8.94771	-8.92483	-8.90194	-8.87906	-8.85617	-8.83329	-8.8104	-8.78752	-8.76464	-8.74175	-8.71887	-8.69598	-8.6731	-8.65022	-8.62733	-8.60445	-8.58156	-8.55868	-8.53579	-8.51291	-8.49003	-8.46714	-8.44426	-8.42137	-8.39849	-8.37561	-8.35272	-8.32984	-8.30695	-8.28407	-8.26118	-8.2383	-8.21542	-8.19253	-8.16965	-8.14676	-8.12388	-8.101	-8.07811
-9.19944	-9.17655	-9.15367	-9.13078	-9.1079	-9.08501	-9.06213	-9.03925	-9.01636	-8.99348	-8.97059	-8.94771	-8.92483	-8.90194	-8.87906	-8.85617	-8.83329	-8.8104	-8.78752	-8.76464	-8.74175	-8.71887	-8.69598	-8.6731	-8.65022	-8.62733	-8.60445	-8.58156	-8.55868	-8.53579	-8.51291	-8.49003	-8.46714	-8.44426	-8.42137	-8.39849	-8.37561	-8.35272	-8.32984	-8.30695	-8.28407	-8.26118	-8.2383	-8.21542	-8.19253	-8.16965	-8.14676	-8.12388	-8.101	-8.07811
-9.19944	-9.17655	-9.15367	-9.13078	-9.1079	-9.08501	-9.06213	-9.03925	-9.01636	-8.99348	-8.97059	-8.94771	-8.92483	-8.90194	-8.87906	-8.85617	-8.83329	-8.8104	-8.78752	-8.76464	-8.74175	-8.71887	-8.69598	-8.6731	-8.65022	-8.62733	-8.60445	-8.58156	-8.55868	-8.53579	-8.51291	-8.49003	-8.46714	-8.44426	-8.42137	-8.39849	-8.37561	-8.35272	-8.32984	-8.30695	-8.28407	-8.26118	-8.2383	-8.21542	-8.19253	-8.16965	-8.14676	-8.12388	-8.101	-8.07811
-9.19944	-9.17655	-9.15367	-9.13078	-9.1079	-9.08501	-9.06213	-9.03925	-9.01636	-8.99348	-8.97059	-8.94771	-8.92483	-8.90194	-8.87906	-8.85617	-8.83329	-8.8104	-8.78752	-8.76464	-8.74175	-8.71887	-8.69598	-8.6731	-8.65022	-8.62733	-8.60445	-8.58156	-8.55868	-8.53579	-8.51291	-8.49003	-8.46714	-8.44426	-8.42137	-8.39849	-8.37561	-8.35272	-8.32984	-8.30695	-8.28407	-8.26118	-8.2383	-8.21542	-8.19253	-8.16965	-8.14676	-8.12388	-8.101	-8.07811
-9.19944	-9.17655	-9.15367	-9.13078	-9.1079	-9.08501	-9.06213	-9.03925	-9.01636	-8.99348	-8.97059	-8.94771	-8.92483	-8.90194	-8.87906	-8.85617	-8.83329	-8.8104	-8.78752	-8.76464	-8.74175	-8.71887	-8.69598	-8.6731	-8.65022	-8.62733	-8.60445	-8.58156	-8.55868	-8.53579	-8.51291	-8.49003	-8.46714	-8.44426	-8.42137	-8.39849	-8.37561	-8.35272	-8.32984	-8.30695	-8.28407	-8.26118	-8.2383	-8.21542	-8.19253	-8.16965	-8.14676	-8.12388	-8.101	-8.07811
-9.19944	-9.17655	-9.15367	-9.13078	-9.1079	-9.08501	-9.06213	-9.03925	-9.01636	-8.99348	-8.97059	-8.94771	-8.92483	-8.90194	-8.87906	-8.85617	-8.83329	-8.8104	-8.78752	-8.76464	-8.74175	-8.71887	-8.69598	-8.6731	-8.65022	-8.62733	-8.60445	-8.58156	-8.55868	-8.53579	-8.51291	-8.49003	-8.46714	-8.44426	-8.42137	-8.39849	-8.37561	-8.35272	-8.32984	-8.30695	-8.28407	-8.26118	-8.2383	-8.21542	-8.19253	-8.16965	-8.14676	-8.12388	-8.101	-8.07811
-9.19944	-9.17655	-9.15367	-9.13078	-9.1079	-9.08501	-9.06213	-9.03925	-9.01636	-8.99348	-8.97059	-8.94771	-8.92483	-8.90194	-8.87906	-8.85617	-8.83329	-8.8104	-8.78752	-8.76464	-8.74175	-8.71887	-8.69598	-8.6731	-8.65022	-8.62733	-8.60445	-8.58156	-8.55868	-8.53579	-8.51291	-8.49003	-8.46714	-8.44426	-8.42137	-8.39849	-8.37561	-8.35272	-8.32984	-8.30695	-8.28407	-8.26118	-8.2383	-8.21542	-8.19253	-8.16965	-8.14676	-8.12388	-8.101	-8.07811
-9.19944	-9.17655	-9.15367	-9.13078	-9.1079	-9.08501	-9.06213	-9.03925	-9.01636	-8.99348	-8.97059	-8.94771	-8.92483	-8.90194	-8.87906	-8.85617	-8.83329	-8.8104	-8.78752	-8.76464	-8.74175	-8.71887	-8.69598	-8.6731	-8.65022	-8.62733	-8.60445	-8.58156	-8.55868	-8.53579	-8.51291	-8.49003	-8.46714	-8.44426	-8.42137	-8.39849	-8.37561	-8.35272	-8.32984	-8.30695	-8.28407	-8.26118	-8.2383	-8.21542	-8.19253	-8.16965	-8.14676	-8.12388	-8.101	-8.07811
-9.19944	-9.17655	-9.15367	-9.13078	-9.1079	-9.08501	-9.06213	-9.03925	-9.01636	-8.99348	-8.97059	-8.94771	-8.92483	-8.90194	-8.87906	-8.85617	-8.83329	-8.8104	-8.78752	-8.76464	-8.74175	-8.71887	-8.69598	-8.6731	-8.65022	-8.62733	-8.60445	-8.58156	-8.55868	-8.53579	-8.51291	-8.49003	-8.46714	-8.44426	-8.42137	-8.39849	-8.37561	-8.35272	-8.32984	-8.30695	-8.28407	-8.26118	-8.2383	-8.21542	-8.19253	-8.16965	-8.14676	-8.12388	-8.101	-8.07811
-9.19944	-9.17655	-9.15367	-9.13078	-9.1079	-9.08501	-9.06213	-9.03925	-9.01636	-8.99348	-8.97059	-8.94771	-8.92483	-8.90194	-8.87906	-8.85617	-8.83329	-8.8104	-8.78752	-8.76464	-8.74175	-8.71887	-8.69598	-8.6731	-8.65022	-8.62733	-8.60445	-8.58156	-8.55868	-8.53579	-8.51291	-8.49003	-8.46714	-8.44426	-8.42137	-8.39849	-8.37561	-8.35272	-8.32984	-8.30695	-8.28407	-8.26118	-8.2383	-8.21542	-8.19253	-8.16965	-8.14676	-8.12388	-8.101	-8.07811
-9.19944	-9.17655	-9.15367	-9.13078	-9.1079	-9.08501	-9.06213	-9.03925	-9.01636	-8.99348	-8.97059	-8.94771	-8.92483	-8.90194	-8.87906	-8.85617	-8.83329	-8.8104	-8.78752	-8.76464	-8.74175	-8.71887	-8.69598	-8.6731	-8.65022	-8.62733	-8.60445	-8.58156	-8.55868	-8.53579	-8.51291	-8.49003	-8.46714	-8.44426	-8.42137	-8.39849	-8.37561	-8.35272	-8.32984	-8.30695	-8.28407	-8.26118	-8.2383	-8.21542	-8.19253	-8.16965	-8.14676	-8.12388	-8.101	-8.07811
-9.19944	-9.17655	-9.15367	-9.13078	-9.1079	-9.08501	-9.06213	-9.03925	-9.01636	-8.99348	-8.97059	-8.94771	-8.92483	-8.90194	-8.87906	-8.85617	-8.83329	-8.8104	-8.78752	-8.76464	-8.74175	-8.71887	-8.69598	-8.6731	-8.65022	-8.62733	-8.60445	-8.58156	-8.55868	-8.53579	-8.51291	-8.49003	-8.46714	-8.44426	-8.42137	-8.39849	-8.37561	-8.35272	-8.32984	-8.30695	-8.28407	-8.26118	-8.2383	-8.21542	-8.19253	-8.16965	-8.14676	-8.12388	-8.101	-8.07811
-9.19944	-9.17655	-9.15367	-9.13078	-9.1079	-9.08501	-9.06213	-9.03925	-9.01636	-8.99348	-8.97059	-8.94771	-8.92483	-8.90194	-8.87906	-8.85617	-8.83329	-8.8104	-8.78752	-8.76464	-8.74175	-8.71887	-8.69598	-8.6731	-8.65022	-8.62733	-8.60445	-8.58156	-8.55868	-8.53579	-8.51291	-8.49003	-8.46714	-8.44426	-8.42137	-8.39849	-8.37561	-8.35272	-8.32984	-8.30695	-8.28407	-8.26118	-8.2383	-8.21542	-8.19253	-8.16965	-8.14676	-8.12388	-8.101	-8.07811
-9.19944	-9.17655	-9.15367	-9.13078	-9.1079	-9.08501	-9.06213	-9.03925	-9.01636	-8.99348	-8.97059	-8.94771	-8.92483	-8.90194	-8.87906	-8.85617	-8.83329	-8.8104	-8.78752	-8.76464	-8.74175	-8.71887	-8.69598	-8.6731	-8.65022	-8.62733	-8.60445	-8.58156	-8.55868	-8.53579	-8.51291	-8.49003	-8.46714	-8.44426	-8.42137	-8.39849	-8.37561	-8.35272	-8.32984	-8.30695	-8.28407	-8.26118	-8.2383	-8.21542	-8.19253	-8.16965	-8.14676	-8.12388	-8.101	-8.07811
-9.19944	-9.17655	-9.15367	-9.13078	-9.1079	-9.08501	-9.06213	-9.03925	-9.01636	-8.99348	-8.97059	-8.94771	-8.92483	-8.90194	-8.87906	-8.85617	-8.83329	-8.8104	-8.78752	-8.76464	-8.74175	-8.71887	-8.69598	-8.6731	-8.65022	-8.62733	-8.60445	-8.58156	-8.55868	-8.53579	-8.51291	-8.49003	-8.46714	-8.44426	-8.42137	-8.39849	-8.37561	-8.35272	-8.32984	-8.30695	-8.28407	-8.26118	-8.2383	-8.21542	-8.19253	-8.16965	-8.14676	-8.12388	-8.101	-8.07811
-9.19944	-9.17655	-9.15367	-9.13078	-9.1079	-9.08501	-9.06213	-9.03925	-9.01636	-8.99348	-8.97059	-8.94771	-8.92483	-8.90194	-8.87906	-8.85617	-8.83329	-8.8104	-8.78752	-8.76464	-8.74175	-8.71887	-8.69598	-8.6731	-8.65022	-8.62733	-8.60445	-8.58156	-8.55868	-8.53579	-8.51291	-8.49003	-8.46714	-8.44426	-8.42137	-8.39849	-8.37561	-8.35272	-8.32984	-8.30695	-8.28407	-8.26118	-8.2383	-8.21542	-8.19253	-8.16965	-8.14676	-8.12388	-8.101	-8.07811
-9.19944	-9.17655	-9.15367	-9.13078	-9.1079	-9.08501	-9.06213	-9.03925	-9.01636	-8.99348	-8.97059	-8.94771	-8.92483	-8.90194	-8.87906	-8.85617	-8.83329	-8.8104	-8.78752	-8.76464	-8.74175	-8.71887	-8.69598	-8.6731	-8.65022	-8.62733	-8.60445	-8.58156	-8.55868	-8.53579	-8.51291	-8.49003	-8.46714	-8.44426	-8.42137	-8.39849	-8.37561	-8.35272	-8.32984	-8.30695	-8.28407	-8.26118	-8.2383	-8.21542	-8.19253	-8.16965	-8.14676	-8.12388	-8.101	-8.07811
-9.19944	-9.17655	-9.15367	-9.13078	-9.1079	-9.08501	-9.06213	-9.03925	-9.01636	-8.99348	-8.97059	-8.94771	-8.92483	-8.90194	-8.87906	-8.85617	-8.83329	-8.8104	-8.78752	-8.76464	-8.74175	-8.71887	-8.69598	-8.6731	-8.65022	-8.62733	-8.60445	-8.58156	-8.55868	-8.53579	-8.51291	-8.49003	-8.46714	-8.44426	-8.42137	-8.39849	-8.37561	-8.35272	-8.32984	-8.30695	-8.28407	-8.26118	-8.2383	-8.21542	-8.19253	-8.16965	-8.14676	-8.12388	-8.101	-8.07811
-9.19944	-9.17655	-9.15367	-9.13078	-9.1079	-9.08501	-9.06213	-9.03925	-9.01636	-8.99348	-8.97059	-8.94771	-8.92483	-8.90194	-8.87906	-8.85617	-8.83329	-8.8104	-8.78752	-8.76464	-8.74175	-8.71887	-8.69598	-8.6731	-8.65022	-8.62733	-8.60445	-8.58156	-8.55868	-8.53579	-8.51291	-8.49003	-8.46714	-8.44426	-8.42137	-8.39849	-8.37561	-8.35272	-8.32984	-8.30695	-8.28407	-8.26118	-8.2383	-8.21542	-8.19253	-8.16965	-8.14676	-8.12388	-8.101	-8.07811
-9.19944	-9.17655	-9.15367	-9.13078	-9.1079	-9.08501	-9.06213	-9.03925	-9.01636	-8.99348	-8.97059	-8.94771	-8.92483	-8.90194	-8.87906	-8.85617	-8.83329	-8.8104	-8.78752	-8.76464	-8.74175	-8.71887	-8.69598	-8.6731	-8.65022	-8.62733	-8.60445	-8.58156	-8.55868	-8.53579	-8.51291	-8.49003	-8.46714	-8.44426	-8.42137	-8.39849	-8.37561	-8.35272	-8.32984	-8.30695	-8.28407	-8.26118	-8.2383	-8.21542	-8.19253	-8.16965	-8.14676	-8.12388	-8.101	-8.07811
-9.19944	-9.17655	-9.15367	-9.13078	-9.1079	-9.08501	-9.06213	-9.03925	-9.01636	-8.99348	-8.97059	-8.94771	-8.92483	-8.90194	-8.87906	-8.85617	-8.83329	-8.8104	-8.78752	-8.76464	-8.74175	-8.71887	-8.69598	-8.6731	-8.65022	-8.62733	-8.60445	-8.58156	-8.55868	-8.53579	-8.51291	-8.49003	-8.46714	-8.44426	-8.42137	-8.39849	-8.37561	-8.35272	-8.32984	-8.30695	-8.28407	-8.26118	-8.2383	-8.21542	-8.19253	-8.16965	-8.14676	-8.12388	-8.101	-8.07811
-9.19944	-9.17655	-9.15367	-9.13078	-9.1079	-9.08501	-9.06213	-9.03925	-9.01636	-8.99348	-8.97059	-8.94771	-8.92483	-8.90194	-8.87906	-8.85617	-8.83329	-8.8104	-8.78752	-8.76464	-8.74175	-8.71887	-8.69598	-8.6731	-8.65022	-8.62733	-8.60445	-8.58156	-8.55868	-8.53579	-8.51291	-8.49003	-8.46714	-8.44426	-8.42137	-8.39849	-8.37561	-8.35272	-8.32984	-8.30695	-8.28407	-8.26118	-8.2383	-8.21542	-8.19253	-8.16965	-8.14676	-8.12388	-8.101	-8.07811
-9.19944	-9.17655	-9.15367	-9.13078	-9.1079	-9.08501	-9.06213	-9.03925	-9.01636	-8.99348	-8.97059	-8.94771	-8.92483	-8.90194	-8.87906	-8.85617	-8.83329	-8.8104	-8.78752	-8.76464	-8.74175	-8.71887	-8.69598	-8.6731	-8.65022	-8.62733	-8.60445	-8.58156	-8.55868	-8.53579	-8.51291	-8.49003	-8.46714	-8.44426	-8.42137	-8.39849	-8.37561	-8.35272	-8.32984	-8.30695	-8.28407	-8.26118	-8.2383	-8.21542	-8.19253	-8.16965	-8.14676	-8.12388	-8.101	-8.07811
-9.19944	-9.17655	-9.15367	-9.13078	-9.1079	-9.08501	-9.06213	-9.03925	-9.01636	-8.99348	-8.97059	-8.94771	-8.92483	-8.90194	-8.87906	-8.85617	-8.83329	-8.8104	-8.78752	-8.76464	-8.74175	-8.71887	-8.69598	-8.6731	-8.65022	-8.62733	-8.60445	-8.58156	-8.55868	-8.53579	-8.51291	-8.49003	-8.46714	-8.44426	-8.42137	-8.39849	-8.37561	-8.35272	-8.32984	-8.30695	-8.28407	-8.26118	-8.2383	-8.21542	-8.19253	-8.16965	-8.14676	-8.12388	-8.101	-8.07811
-9.19944	-9.17655	-9.15367	-9.13078	-9.1079	-9.08501	-9.06213	-9.03925	-9.01636	-8.99348	-8.97059	-8.94771	-8.92483	-8.90194	-8.87906	-8.85617	-8.83329	-8.8104	-8.78752	-8.76464	-8.74175	-8.71887	-8.69598	-8.6731	-8.65022	-8.62733	-8.60445	-8.58156	-8.55868	-8.53579	-8.51291	-8.49003	-8.46714	-8.44426	-8.42137	-8.39849	-8.37561	-8.35272	-8.32984	-8.30695	-8.28407	-8.26118	-8.2383	-8.21542	-8.19253	-8.16965	-8.14676	-8.12388	-8.101	-8.07811
-9.19944	-9.17655	-9.15367	-9.13078	-9.1079	-9.08501	-9.06213	-9.03925	-9.01636	-8.99348	-8.97059	-8.94771	-8.92483	-8.90194	-8.87906	-8.85617	-8.83329	-8.8104	-8.78752	-8.76464	-8.74175	-8.71887	-8.69598	-8.6731	-8.65022	-8.62733	-8.60445	-8.58156	-8.55868	-8.53579	-8.51291	-8.49003	-8.46714	-8.44426	-8.42137	-8.39849	-8.37561	-8.35272	-8.32984	-8.30695	-8.28407	-8.26118	-8.2383	-8.21542	-8.19253	-8.16965	-8.14676	-8.12388	-8.101	-8.07811
-9.19944	-9.17655	-9.15367	-9.13078	-9.1079	-9.08501	-9.06213	-9.03925	-9.01636	-8.99348	-8.97059	-8.94771	-8.92483	-8.90194	-8.87906	-8.85617	-8.83329	-8.8104	-8.78752	-8.76464	-8.74175	-8.71887	-8.69598	-8.6731	-8.65022	-8.62733	-8.60445	-8.58156	-8.55868	-8.53579	-8.51291	-8.49003	-8.46714	-8.44426	-8.42137	-8.39849	-8.37561	-8.35272	-8.32984	-8.30695	-8.28407	-8.26118	-8.2383	-8.21542	-8.19253	-8.16965	-8.14676	-8.12388	-8.101	-8.07811
-9.19944	-9.17655	-9.15367	-9.13078	-9.1079	-9.08501	-9.06213	-9.03925	-9.01636	-8.99348	-8.97059	-8.94771	-8.92483	-8.90194	-8.87906	-8.85617	-8.83329	-8.8104	-8.78752	-8.76464	-8.74175	-8.71887	-8.69598	-8.6731	-8.65022	-8.62733	-8.60445	-8.58156	-8.55868	-8.53579	-8.51291	-8.49003	-8.46714	-8.44426	-8.42137	-8.39849	-8.37561	-8.35272	-8.32984	-8.30695	-8.28407	-8.26118	-8.2383	-8.21542	-8.19253	-8.16965	-8.14676	-8.12388	-8.101	-8.07811
-9.19944	-9.17655	-9.15367	-9.13078	-9.1079	-9.08501	-9.06213	-9.03925	-9.01636	-8.99348	-8.97059	-8.94771	-8.92483	-8.90194	-8.87906	-8.85617	-8.83329	-8.8104	-8.78752	-8.76464	-8.74175	-8.71887	-8.69598	-8.6731	-8.65022	-8.62733	-8.60445	-8.58156	-8.55868	-8.53579	-8.51291	-8.49003	-8.46714	-8.44426	-8.42137	-8.39849	-8.37561	-8.35272	-8.32984	-8.30695	-8.28407	-8.26118	-8.2383	-8.21542	-8.19253	-8.16965	-8.14676	-8.12388	-8.101	-8.07811
-9.19944	-9.17655	-9.15367	-9.13078	-9.1079	-9.08501	-9.06213	-9.03925	-9.01636	-8.99348	-8.97059	-8.94771	-8.92483	-8.90194	-8.87906	-8.85617	-8.83329	-8.8104	-8.78752	-8.76464	-8.74175	-8.71887	-8.69598	-8.6731	-8.65022	-8.62733	-8.60445	-8.58156	-8.55868	-8.53579	-8.51291	-8.49003	-8.46714	-8.44426	-8.42137	-8.39849	-8.37561	-8.35272	-8.32984	-8.30695	-8.28407	-8.26118	-8.2383	-8.21542	-8.19253	-8.16965	-8.14676	-8.12388	-8.101	-8.07811
-9.19944	-9.17655	-9.15367	-9.13078	-9.1079	-9.08501	-9.06213	-9.03925	-9.01636	-8.99348	-8.97059	-8.94771	-8.92483	-8.90194	-8.87906	-8.85617	-8.83329	-8.8104	-8.78752	-8.76464	-8.74175	-8.71887	-8.69598	-8.6731	-8.65022	-8.62733	-8.60445	-8.58156	-8.55868	-8.53579	-8.51291	-8.49003	-8.46714	-8.44426	-8.42137	-8.39849	-8.37561	-8.35272	-8.32984	-8.30695	-8.28407	-8.26118	-8.2383	-8.21542	-8.19253	-8.16965	-8.14676	-8.12388	-8.101	-8.07811
-9.19944	-9.17655	-9.15367	-9.13078	-9.1079	-9.08501	-9.06213	-9.03925	-9.01636	-8.99348	-8.97059	-8.94771	-8.92483	-8.90194	-8.87906	-8.85617	-8.83329	-8.8104	-8.78752	-8.76464	-8.74175	-8.71887	-8.69598	-8.6731	-8.65022	-8.62733	-8.60445	-8.58156	-8.55868	-8.53579	-8.51291	-8.49003	-8.46714	-8.44426	-8.42137	-8.39849	-8.37561	-8.35272	-8.32984	-8.30695	-8.28407	-8.26118	-8.2383	-8.21542	-8.19253	-8.16965	-8.14676	-8.12388	-8.101	-8.07811
-9.19944	-9.17655	-9.15367	-9.13078	-9.1079	-9.08501	-9.06213	-9.03925	-9.01636	-8.99348	-8.97059	-8.94771	-8.92483	-8.90194	-8.87906	-8.85617	-8.83329	-8.8104	-8.78752	-8.76464	-8.74175	-8.71887	-8.69598	-8.6731	-8.65022	-8.62733	-8.60445	-8.58156	-8.55868	-8.53579	-8.51291	-8.49003	-8.46714	-8.44426	-8.42137	-8.39849	-8.37561	-8.35272	-8.32984	-8.30695	-8.28407	-8.26118	-8.2383	-8.21542	-8.19253	-8.16965	-8.14676	-8.12388	-8.101	-8.07811
-9.19944	-9.17655	-9.15367	-9.13078	-9.1079	-9.08501	-9.06213	-9.03925	-9.01636	-8.99348	-8.97059	-8.94771	-8.92483	-8.90194	-8.87906	-8.85617	-8.83329	-8.8104	-8.78752	-8.76464	-8.74175	-8.71887	-8.69598	-8.6731	-8.65022	-8.62733	-8.60445	-8.58156	-8.55868	-8.53579	-8.51291	-8.49003	-8.46714	-8.44426	-8.42137	-8.39849	-8.37561	-8.35272	-8.32984	-8.30695	-8.28407	-8.26118	-8.2383	-8.21542	-8.19253	-8.16965	-8.14676	-8.12388	-8.101	-8.07811
-9.19944	-9.17655	-9.15367	-9.13078	-9.1079	-9.08501	-9.06213	-9.03925	-9.01636	-8.99348	-8.97059	-8.94771	-8.92483	-8.90194	-8.87906	-8.85617	-8.83329	-8.8104	-8.78752	-8.76464	-8.74175	-8.71887	-8.69598	-8.6731	-8.65022	-8.62733	-8.60445	-8.58156	-8.55868	-8.53579	-8.51291	-8.49003	-8.46714	-8.44426	-8.42137	-8.39849	-8.37561	-8.35272	-8.32984	-8.30695	-8.28407	-8.26118	-8.2383	-8.21542	-8.19253	-8.16965	-8.14676	-8.12388	-8.101	-8.07811
-9.19944	-9.17655	-9.15367	-9.13078	-9.1079	-9.08501	-9.06213	-9.03925	-9.01636	-8.99348	-8.97059	-8.94771	-8.92483	-8.90194	-8.87906	-8.85617	-8.83329	-8.8104	-8.78752	-8.76464	-8.74175	-8.71887	-8.69598	-8.6731	-8.65022	-8.62733	-8.60445	-8.58156	-8.55868	-8.53579	-8.51291	-8.49003	-8.46714	-8.44426	-8.42137	-8.39849	-8.37561	-8.35272	-8.32984	-8.30695	-8.28407	-8.26118	-8.2383	-8.21542	-8.19253	-8.16965	-8.14676	-8.12388	-8.101	-8.07811
-9.19944	-9.17655	-9.15367	-9.13078	-9.1079	-9.08501	-9.06213	-9.03925	-9.01636	-8.99348	-8.97059	-8.94771	-8.92483	-8.90194	-8.87906	-8.85617	-8.83329	-8.8104	-8.78752	-8.76464	-8.74175	-8.71887	-8.69598	-8.6731	-8.65022	-8.62733	-8.60445	-8.58156	-8.55868	-8.53579	-8.51291	-8.49003	-8.46714	-8.44426	-8.42137	-8.39849	-8.37561	-8.35272	-8.32984	-8.30695	-8.28407	-8.26118	-8.2383	-8.21542	-8.19253	-8.16965	-8.14676	-8.12388	-8.101	-8.07811
-9.19944	-9.17655	-9.15367	-9.13078	-9.1079	-9.08501	-9.06213	-9.03925	-9.01636	-8.99348	-8.97059	-8.94771	-8.92483	-8.90194	-8.87906	-8.85617	-8.83329	-8.8104	-8.78752	-8.76464	-8.74175	-8.71887	-8.69598	-8.6731	-8.65022	-8.62733	-8.60445	-8.58156	-8.55868	-8.53579	-8.51291	-8.49003	-8.46714	-8.44426	-8.42137	-8.39849	-8.37561	-8.35272	-8.32984	-8.30695	-8.28407	-8.26118	-8.2383	-8.21542	-8.19253	-8.16965	-8.14676	-8.12388	-8.101	-8.07811
-9.19944	-9.17655	-9.15367	-9.13078	-9.1079	-9.08501	-9.06213	-9.03925	-9.01636	-8.99348	-8.97059	-8.94771	-8.92483	-8.90194	-8.87906	-8.85617	-8.83329	-8.8104	-8.78752	-8.76464	-8.74175	-8.71887	-8.69598	-8.6731	-8.65022	-8.62733	-8.60445	-8.58156	-8.55868	-8.53579	-8.51291	-8.49003	-8.46714	-8.44426	-8.42137	-8.39849	-8.37561	-8.35272	-8.32984	-8.30695	-8.28407	-8.26118	-8.2383	-8.21542	-8.19253	-8.16965	-8.14676	-8.12388	-8.101	-8.07811
-9.19944	-9.17655	-9.15367	-9.13078	-9.1079	-9.08501	-9.06213	-9.03925	-9.01636	-8.99348	-8.97059	-8.94771	-8.92483	-8.90194	-8.87906	-8.85617	-8.83329	-8.8104	-8.78752	-8.76464	-8.74175	-8.71887	-8.69598	-8.6731	-8.65022	-8.62733	-8.60445	-8.58156	-8.55868	-8.53579	-8.51291	-8.49003	-8.46714	-8.44426	-8.42137	-8.39849	-8.37561	-8.35272	-8.32984	-8.30695	-8.28407	-8.26118	-8.2383	-8.21542	-8.19253	-8.16965	-8.14676	-8.12388	-8.101	-8.07811
-9.19944	-9.17655	-9.15367	-9.13078	-9.1079	-9.08501	-9.06213	-9.03925	-9.01636	-8.99348	-8.97059	-8.94771	-8.92483	-8.90194	-8.87906	-8.85617	-8.83329	-8.8104	-8.78752	-8.76464	-8.74175	-8.71887	-8.69598	-8.6731	-8.65022	-8.62733	-8.60445	-8.58156	-8.55868	-8.53579	-8.51291	-8.49003	-8.46714	-8.44426	-8.42137	-8.39849	-8.37561	-8.35272	-8.32984	-8.30695	-8.28407	-8.26118	-8.2383	-8.21542	-8.19253	-8.16965	-8.14676	-8.12388	-8.101	-8.07811
-9.19944	-9.17655	-9.15367	-9.13078	-9.1079	-9.08501	-9.06213	-9.03925	-9.01636	-8.99348	-8.97059	-8.94771	-8.92483	-8.90194	-8.87906	-8.85617	-8.83329	-8.8104	-8.78752	-8.76464	-8.74175	-8.71887	-8.69598	-8.6731	-8.65022	-8.62733	-8.60445	-8.58156	-8.55868	-8.53579	-8.51291	-8.49003	-8.46714	-8.44426	-8.42137	-8.39849	-8.37561	-8.35272	-8.32984	-8.30695	-8.28407	-8.26118	-8.2383	-8.21542	-8.19253	-8.16965	-8.14676	-8.12388	-8.101	-8.07811
-9.19944	-9.17655	-9.15367	-9.13078	-9.1079	-9.08501	-9.06213	-9.03925	-9.01636	-8.99348	-8.97059	-8.94771	-8.92483	-8.90194	-8.87906	-8.85617	-8.83329	-8.8104	-8.78752	-8.76464	-8.74175	-8.71887	-8.69598	-8.6731	-8.65022	-8.62733	-8.60445	-8.58156	-8.55868	-8.53579	-8.51291	-8.49003	-8.46714	-8.44426	-8.42137	-8.39849	-8.37561	-8.35272	-8.32984	-8.30695	-8.28407	-8.26118	-8.2383	-8.21542	-8.19253	-8.16965	-8.14676	-8.12388	-8.101	-8.07811
-9.19944	-9.17655	-9.15367	-9.13078	-9.1079	-9.08501	-9.06213	-9.03925	-9.01636	-8.99348	-8.97059	-8.94771	-8.92483	-8.90194	-8.87906	-8.85617	-8.83329	-8.8104	-8.78752	-8.76464	-8.74175	-8.71887	-8.69598	-8.6731	-8.65022	-8.62733	-8.60445	-8.58156	-8.55868	-8.53579	-8.51291	-8.49003	-8.46714	-8.44426	-8.42137	-8.39849	-8.37561	-8.35272	-8.32984	-8.30695	-8.28407	-8.26118	-8.2383	-8.21542	-8.19253	-8.16965	-8.14676	-8.12388	-8.101	-8.07811
-9.19944	-9.17655	-9.15367	-9.13078	-9.1079	-9.08501	-9.06213	-9.03925	-9.01636	-8.99348	-8.97059	-8.94771	-8.92483	-8.90194	-8.87906	-8.85617	-8.83329	-8.8104	-8.78752	-8.76464	-8.74175	-8.71887	-8.69598	-8.6731	-8.65022	-8.62733	-8.60445	-8.58156	-8.55868	-8.53579	-8.51291	-8.49003	-8.46714	-8.44426	-8.42137	-8.39849	-8.37561	-8.35272	-8.32984	-8.30695	-8.28407	-8.26118	-8.2383	-8.21542	-8.19253	-8.16965	-8.14676	-8.12388	-8.101	-8.07811
-9.19944	-9.17655	-9.15367	-9.13078	-9.1079	-9.08501	-9.06213	-9.03925	-9.01636	-8.99348	-8.97059	-8.94771	-8.92483	-8.90194	-8.87906	-8.85617	-8.83329	-8.8104	-8.78752	-8.76464	-8.74175	-8.71887	-8.69598	-8.6731	-8.65022	-8.62733	-8.60445	-8.58156	-8.55868	-8.53579	-8.51291	-8.49003	-8.46714	-8.44426	-8.42137	-8.39849	-8.37561	-8.35272	-8.32984	-8.30695	-8.28407	-8.26118	-8.2383	-8.21542	-8.19253	-8.16965	-8.14676	-8.12388	-8.101	-8.07811
-9.19944	-9.17655	-9.15367	-9.13078	-9.1079	-9.08501	-9.06213	-9.03925	-9.01636	-8.99348	-8.97059	-8.94771	-8.92483	-8.90194	-8.87906	-8.85617	-8.83329	-8.8104	-8.78752	-8.76464	-8.74175	-8.71887	-8.69598	-8.6731	-8.65022	-8.62733	-8.60445	-8.58156	-8.55868	-8.53579	-8.51291	-8.49003	-8.46714	-8.44426	-8.42137	-8.39849	-8.37561	-8.35272	-8.32984	-8.30695	-8.28407	-8.26118	-8.2383	-8.21542	-8.19253	-8.16965	-8.14676	-8.12388	-8.101	-8.07811
-9.19944	-9.17655	-9.15367	-9.13078	-9.1079	-9.08501	-9.06213	-9.03925	-9.01636	-8.99348	-8.97059	-8.94771	-8.92483	-8.90194	-8.87906	-8.85617	-8.83329	-8.8104	-8.78752	-8.76464	-8.74175	-8.71887	-8.69598	-8.6731	-8.65022	-8.62733	-8.60445	-8.58156	-8.55868	-8.53579	-8.51291	-8.49003	-8.46714	-8.44426	-8.42137	-8.39849	-8.37561	-8.35272	-8.32984	-8.30695	-8.28407	-8.26118	-8.2383	-8.21542	-8.19253	-8.16965	-8.14676	-8.12388	-8.101	-8.07811
-9.19944	-9.17655	-9.15367	-9.13078	-9.1079	-9.08501	-9.06213	-9.03925	-9.01636	-8.99348	-8.97059	-8.94771	-8.92483	-8.90194	-8.87906	-8.85617	-8.83329	-8.8104	-8.78752	-8.76464	-8.74175	-8.71887	-8.69598	-8.6731	-8.65022	-8.62733	-8.60445	-8.58156	-8.55868	-8.53579	-8.51291	-8.49003	-8.46714	-8.44426	-8.42137	-8.39849	-8.37561	-8.35272	-8.32984	-8.30695	-8.28407	-8.26118	-8.2383	-8.21542	-8.19253	-8.16965	-8.14676	-8.12388	-8.101	-8.07811
-9.19944	-9.17655	-9.15367	-9.13078	-9.1079	-9.08501	-9.06213	-9.03925	-9.01636	-8.99348	-8.97059	-8.94771	-8.92483	-8.90194	-8.87906	-8.85617	-8.83329	-8.8104	-8.78752	-8.76464	-8.74175	-8.71887	-8.69598	-8.6731	-8.65022	-8.62733	-8.60445	-8.58156	-8.55868	-8.53579	-8.51291	-8.49003	-8.46714	-8.44426	-8.42137	-8.39849	-8.37561	-8.35272	-8.32984	-8.30695	-8.28407	-8.26118	-8.2383	-8.21542	-8.19253	-8.16965	-8.14676	-8.12388	-8.101	-8.07811
-9.19944	-9.17655	-9.15367	-9.13078	-9.1079	-9.08501	-9.06213	-9.03925	-9.01636	-8.99348	-8.97059	-8.94771	-8.92483	-8.90194	-8.87906	-8.85617	-8.83329	-8.8104	-8.78752	-8.76464	-8.74175	-8.71887	-8.69598	-8.6731	-8.65022	-8.62733	-8.60445	-8.58156	-8.55868	-8.53579	-8.51291	-8.49003	-8.46714	-8.44426	-8.42137	-8.39849	-8.37561	-8.35272	-8.32984	-8.30695	-8.28407	-8.26118	-8.2383	-8.21542	-8.19253	-8.16965	-8.14676	-8.12388	-8.101	-8.07811
-9.19944	-9.17655	-9.15367	-9.13078	-9.1079	-9.08501	-9.06213	-9.03925	-9.01636	-8.99348	-8.97059	-8.94771	-8.92483	-8.90194	-8.87906	-8.85617	-8.83329	-8.8104	-8.78752	-8.76464	-8.74175	-8.71887	-8.69598	-8.6731	-8.65022	-8.62733	-8.60445	-8.58156	-8.55868	-8.53579	-8.51291	-8.49003	-8.46714	-8.44426	-8.42137	-8.39849	-8.37561	-8.35272	-8.32984	-8.30695	-8.28407	-8.26118	-8.2383	-8.21542	-8.19253	-8.16965	-8.14676	-8.12388	-8.101	-8.07811
-9.19944	-9.17655	-9.15367	-9.13078	-9.1079	-9.08501	-9.06213	-9.03925	-9.01636	-8.99348	-8.97059	-8.94771	-8.92483	-8.90194	-8.87906	-8.85617	-8.83329	-8.8104	-8.78752	-8.76464	-8.74175	-8.71887	-8.69598	-8.6731	-8.65022	-8.62733	-8.60445	-8.58156	-8.55868	-8.53579	-8.51291	-8.49003	-8.46714	-8.44426	-8.42137	-8.39849	-8.37561	-8.35272	-8.32984	-8.30695	-8.28407	-8.26118	-8.2383	-8.21542	-8.19253	-8.16965	-8.14676	-8.12388	-8.101	-8.07811
-9.19944	-9.17655	-9.15367	-9.13078	-9.1079	-9.08501	-9.06213	-9.03925	-9.01636	-8.99348	-8.97059	-8.94771	-8.92483	-8.90194	-8.87906	-8.85617	-8.83329	-8.8104	-8.78752	-8.76464	-8.74175	-8.71887	-8.69598	-8.6731	-8.65022	-8.62733	-8.60445	-8.58156	-8.55868	-8.53579	-8.51291	-8.49003	-8.46714	-8.44426	-8.42137	-8.39849	-8.37561	-8.35272	-8.32984	-8.30695	-8.28407	-8.26118	-8.2383	-8.21542	-8.19253	-8.16965	-8.14676	-8.12388	-8.101	-8.07811
-9.19944	-9.17655	-9.15367	-9.13078	-9.1079	-9.08501	-9.06213	-9.03925	-9.01636	-8.99348	-8.97059	-8.94771	-8.92483	-8.90194	-8.87906	-8.85617	-8.83329	-8.8104	-8.78752	-8.76464	-8.74175	-8.71887	-8.69598	-8.6731	-8.65022	-8.62733	-8.60445	-8.58156	-8.55868	-8.53579	-8.51291	-8.49003	-8.46714	-8.44426	-8.42137	-8.39849	-8.37561	-8.35272	-8.32984	-8.30695	-8.28407	-8.26118	-8.2383	-8.21542	-8.19253	-8.16965	-8.14676	-8.12388	-8.101	-8.07811
-9.19944	-9.17655	-9.15367	-9.13078	-9.1079	-9.08501	-9.06213	-9.03925	-9.01636	-8.99348	-8.97059	-8.94771	-8.92483	-8.90194	-8.87906	-8.85617	-8.83329	-8.8104	-8.78752	-8.76464	-8.74175	-8.71887	-8.69598	-8.6731	-8.65022	-8.62733	-8.60445	-8.58156	-8.55868	-8.53579	-8.51291	-8.49003	-8.46714	-8.44426	-8.42137	-8.39849	-8.37561	-8.35272	-8.32984	-8.30695	-8.28407	-8.26118	-8.2383	-8.21542	-8.19253	-8.16965	-8.14676	-8.12388	-8.101	-8.07811
-9.19944	-9.17655	-9.15367	-9.13078	-9.1079	-9.08501	-9.06213	-9.03925	-9.01636	-8.99348	-8.97059	-8.94771	-8.92483	-8.90194	-8.87906	-8.85617	-8.83329	-8.8104	-8.78752	-8.76464	-8.74175	-8.71887	-8.69598	-8.6731	-8.65022	-8.62733	-8.60445	-8.58156	-8.55868	-8.53579	-8.51291	-8.49003	-8.46714	-8.44426	-8.42137	-8.39849	-8.37561	-8.35272	-8.32984	-8.30695	-8.28407	-8.26118	-8.2383	-8.21542	-8.19253	-8.16965	-8.14676	-8.12388	-8.101	-8.07811
-9.19944	-9.17655	-9.15367	-9.13078	-9.1079	-9.08501	-9.06213	-9.03925	-9.01636	-8.99348	-8.97059	-8.94771	-8.92483	-8.90194	-8.87906	-8.85617	-8.83329	-8.8104	-8.78752	-8.76464	-8.74175	-8.71887	-8.69598	-8.6731	-8.65022	-8.62733	-8.60445	-8.58156	-8.55868	-8.53579	-8.51291	-8.49003	-8.46714	-8.44426	-8.42137	-8.39849	-8.37561	-8.35272	-8.32984	-8.30695	-8.28407	-8.26118	-8.2383	-8.21542	-8.19253	-8.16965	-8.14676	-8.12388	-8.101	-8.07811
-9.19944	-9.17655	-9.15367	-9.13078	-9.1079	-9.08501	-9.06213	-9.03925	-9.01636	-8.99348	-8.97059	-8.94771	-8.92483	-8.90194	-8.87906	-8.85617	-8.83329	-8.8104	-8.78752	-8.76464	-8.74175	-8.71887	-8.69598	-8.6731	-8.65022	-8.62733	-8.60445	-8.58156	-8.55868	-8.53579	-8.51291	-8.49003	-8.46714	-8.44426	-8.42137	-8.39849	-8.37561	-8.35272	-8.32984	-8.30695	-8.28407	-8.26118	-8.2383	-8.21542	-8.19253	-8.16965	-8.14676	-8.12388	-8.101	-8.07811
-9.19944	-9.17655	-9.15367	-9.13078	-9.1079	-9.08501	-9.06213	-9.03925	-9.01636	-8.99348	-8.97059	-8.94771	-8.92483	-8.90194	-8.87906	-8.85617	-8.83329	-8.8104	-8.78752	-8.76464	-8.74175	-8.71887	-8.69598	-8.6731	-8.65022	-8.62733	-8.60445	-8.58156	-8.55868	-8.53579	-8.51291	-8.49003	-8.46714	-8.44426	-8.42137	-8.39849	-8.37561	-8.35272	-8.32984	-8.30695	-8.28407	-8.26118	-8.2383	-8.21542	-8.19253	-8.16965	-8.14676	-8.12388	-8.101	-8.07811
-9.19944	-9.17655	-9.15367	-9.13078	-9.1079	-9.08501	-9.06213	-9.03925	-9.01636	-8.99348	-8.97059	-8.94771	-8.92483	-8.90194	-8.87906	-8.85617	-8.83329	-8.8104	-8.78752	-8.76464	-8.74175	-8.71887	-8.69598	-8.6731	-8.65022	-8.62733	-8.60445	-8.58156	-8.55868	-8.53579	-8.51291	-8.49003	-8.46714	-8.44426	-8.42137	-8.39849	-8.37561	-8.35272	-8.32984	-8.30695	-8.28407	-8.26118	-8.2383	-8.21542	-8.19253	-8.16965	-8.14676	-8.12388	-8.101	-8.07811
-9.19944	-9.17655	-9.15367	-9.13078	-9.1079	-9.08501	-9.06213	-9.03925	-9.01636	-8.99348	-8.97059	-8.94771	-8.92483	-8.90194	-8.87906	-8.85617	-8.83329	-8.8104	-8.78752	-8.76464	-8.74175	-8.71887	-8.69598	-8.6731	-8.65022	-8.62733	-8.60445	-8.58156	-8.55868	-8.53579	-8.51291	-8.49003	-8.46714	-8.44426	-8.42137	-8.39849	-8.37561	-8.35272	-8.32984	-8.30695	-8.28407	-8.26118	-8.2383	-8.21542	-8.19253	-8.16965	-8.14676	-8.12388	-8.101	-8.07811
-9.19944	-9.17655	-9.15367	-9.13078	-9.1079	-9.08501	-9.06213	-9.03925	-9.01636	-8.99348	-8.97059	-8.94771	-8.92483	-8.90194	-8.87906	-8.85617	-8.83329	-8.8104	-8.78752	-8.76464	-8.74175	-8.71887	-8.69598	-8.6731	-8.65022	-8.62733	-8.60445	-8.58156	-8.55868	-8.53579	-8.51291	-8.49003	-8.46714	-8.44426	-8.42137	-8.39849	-8.37561	-8.35272	-8.32984	-8.30695	-8.28407	-8.26118	-8.2383	-8.21542	-8.19253	-8.16965	-8.14676	-8.12388	-8.101	-8.07811
-9.19944	-9.17655	-9.15367	-9.13078	-9.1079	-9.08501	-9.06213	-9.03925	-9.01636	-8.99348	-8.97059	-8.94771	-8.92483	-8.90194	-8.87906	-8.85617	-8.83329	-8.8104	-8.78752	-8.76464	-8.74175	-8.71887	-8.69598	-8.6731	-8.65022	-8.62733	-8.60445	-8.58156	-8.55868	-8.53579	-8.51291	-8.49003	-8.46714	-8.44426	-8.42137	-8.39849	-8.37561	-8.35272	-8.32984	-8.30695	-8.28407	-8.26118	-8.2383	-8.21542	-8.19253	-8.16965	-8.14676	-8.12388	-8.101	-8.07811
-9.19944	-9.17655	-9.15367	-9.13078	-9.1079	-9.08501	-9.06213	-9.03925	-9.01636	-8.99348	-8.97059	-8.94771	-8.92483	-8.90194	-8.87906	-8.85617	-8.83329	-8.8104	-8.78752	-8.76464	-8.74175	-8.71887	-8.69598	-8.6731	-8.65022	-8.62733	-8.60445	-8.58156	-8.55868	-8.53579	-8.51291	-8.49003	-8.46714	-8.44426	-8.42137	-8.39849	-8.37561	-8.35272	-8.32984	-8.30695	-8.28407	-8.26118	-8.2383	-8.21542	-8.19253	-8.16965	-8.14676	-8.12388	-8.101	-8.07811
-9.19944	-9.17655	-9.15367	-9.13078	-9.1079	-9.08501	-9.06213	-9.03925	-9.01636	-8.99348	-8.97059	-8.94771	-8.92483	-8.90194	-8.87906	-8.85617	-8.83329	-8.8104	-8.78752	-8.76464	-8.74175	-8.71887	-8.69598	-8.6731	-8.65022	-8.62733	-8.60445	-8.58156	-8.55868	-8.53579	-8.51291	-8.49003	-8.46714	-8.44426	-8.42137	-8.39849	-8.37561	-8.35272	-8.32984	-8.30695	-8.28407	-8.26118	-8.2383	-8.21542	-8.19253	-8.16965	-8.14676	-8.12388	-8.101	-8.07811
-9.19944	-9.17655	-9.15367	-9.13078	-9.1079	-9.08501	-9.06213	-9.03925	-9.01636	-8.99348	-8.97059	-8.94771	-8.92483	-8.90194	-8.87906	-8.85617	-8.83329	-8.8104	-8.78752	-8.76464	-8.74175	-8.71887	-8.69598	-8.6731	-8.65022	-8.62733	-8.60445	-8.58156	-8.55868	-8.53579	-8.51291	-8.49003	-8.46714	-8.44426	-8.42137	-8.39849	-8.37561	-8.35272	-8.32984	-8.30695	-8.28407	-8.26118	-8.2383	-8.21542	-8.19253	-8.16965	-8.14676	-8.12388	-8.101	-8.07811
-9.19944	-9.17655	-9.15367	-9.13078	-9.1079	-9.08501	-9.06213	-9.03925	-9.01636	-8.99348	-8.97059	-8.94771	-8.92483	-8.90194	-8.87906	-8.85617	-8.83329	-8.8104	-8.78752	-8.76464	-8.74175	-8.71887	-8.69598	-8.6731	-8.65022	-8.62733	-8.60445	-8.58156	-8.55868	-8.53579	-8.51291	-8.49003	-8.46714	-8.44426	-8.42137	-8.39849	-8.37561	-8.35272	-8.32984	-8.30695	-8.28407	-8.26118	-8.2383	-8.21542	-8.19253	-8.16965	-8.14676	-8.12388	-8.101	-8.07811
-9.19944	-9.17655	-9.15367	-9.13078	-9.1079	-9.08501	-9.06213	-9.03925	-9.01636	-8.99348	-8.97059	-8.94771	-8.92483	-8.90194	-8.87906	-8.85617	-8.83329	-8.8104	-8.78752	-8.76464	-8.74175	-8.71887	-8.69598	-8.6731	-8.65022	-8.62733	-8.60445	-8.58156	-8.55868	-8.53579	-8.51291	-8.49003	-8.46714	-8.44426	-8.42137	-8.39849	-8.37561	-8.35272	-8.32984	-8.30695	-8.28407	-8.26118	-8.2383	-8.21542	-8.19253	-8.16965	-8.14676	-8.12388	-8.101	-8.07811
-9.19944	-9.17655	-9.15367	-9.13078	-9.1079	-9.08501	-9.06213	-9.03925	-9.01636	-8.99348	-8.97059	-8.94771	-8.92483	-8.90194	-8.87906	-8.85617	-8.83329	-8.8104	-8.78752	-8.76464	-8.74175	-8.71887	-8.69598	-8.6731	-8.65022	-8.62733	-8.60445	-8.58156	-8.55868	-8.53579	-8.51291	-8.49003	-8.46714	-8.44426	-8.42137	-8.39849	-8.37561	-8.35272	-8.32984	-8.30695	-8.28407	-8.26118	-8.2383	-8.21542	-8.19253	-8.16965	-8.14676	-8.12388	-8.101	-8.07811
-9.19944	-9.17655	-9.15367	-9.13078	-9.1079	-9.08501	-9.06213	-9.03925	-9.01636	-8.99348	-8.97059	-8.94771	-8.92483	-8.90194	-8.87906	-8.85617	-8.83329	-8.8104	-8.78752	-8.76464	-8.74175	-8.71887	-8.69598	-8.6731	-8.65022	-8.62733	-8.60445	-8.58156	-8.55868	-8.53579	-8.51291	-8.49003	-8.46714	-8.44426	-8.42137	-8.39849	-8.37561	-8.35272	-8.32984	-8.30695	-8.28407	-8.26118	-8.2383	-8.21542	-8.19253	-8.16965	-8.14676	-8.12388	-8.101	-8.07811
-9.19944	-9.17655	-9.15367	-9.13078	-9.1079	-9.08501	-9.06213	-9.03925	-9.01636	-8.99348	-8.97059	-8.94771	-8.92483	-8.90194	-8.87906	-8.85617	-8.83329	-8.8104	-8.78752	-8.76464	-8.74175	-8.71887	-8.69598	-8.6731	-8.65022	-8.62733	-8.60445	-8.58156	-8.55868	-8.53579	-8.51291	-8.49003	-8.46714	-8.44426	-8.42137	-8.39849	-8.37561	-8.35272	-8.32984	-8.30695	-8.28407	-8.26118	-8.2383	-8.21542	-8.19253	-8.16965	-8.14676	-8.12388	-8.101	-8.07811
-9.19944	-9.17655	-9.15367	-9.13078	-9.1079	-9.08501	-9.06213	-9.03925	-9.01636	-8.99348	-8.97059	-8.94771	-8.92483	-8.90194	-8.87906	-8.85617	-8.83329	-8.8104	-8.78752	-8.76464	-8.74175	-8.71887	-8.69598	-8.6731	-8.65022	-8.62733	-8.60445	-8.58156	-8.55868	-8.53579	-8.51291	-8.49003	-8.46714	-8.44426	-8.42137	-8.39849	-8.37561	-8.35272	-8.32984	-8.30695	-8.28407	-8.26118	-8.2383	-8.21542	-8.19253	-8.16965	-8.14676	-8.12388	-8.101	-8.07811
-9.19944	-9.17655	-9.15367	-9.13078	-9.1079	-9.08501	-9.06213	-9.03925	-9.01636	-8.99348	-8.97059	-8.94771	-8.92483	-8.90194	-8.87906	-8.85617	-8.83329	-8.8104	-8.78752	-8.76464	-8.74175	-8.71887	-8.69598	-8.6731	-8.65022	-8.62733	-8.60445	-8.58156	-8.55868	-8.53579	-8.51291	-8.49003	-8.46714	-8.44426	-8.42137	-8.39849	-8.37561	-8.35272	-8.32984	-8.30695	-8.28407	-8.26118	-8.2383	-8.21542	-8.19253	-8.16965	-8.14676	-8.12388	-8.101	-8.07811
-9.19944	-9.17655	-9.15367	-9.13078	-9.1079	-9.08501	-9.06213	-9.03925	-9.01636	-8.99348	-8.97059	-8.94771	-8.92483	-8.90194	-8.87906	-8.85617	-8.83329	-8.8104	-8.78752	-8.76464	-8.74175	-8.71887	-8.69598	-8.6731	-8.65022	-8.62733	-8.60445	-8.58156	-8.55868	-8.53579	-8.51291	-8.49003	-8.46714	-8.44426	-8.42137	-8.39849	-8.37561	-8.35272	-8.32984	-8.30695	-8.28407	-8.26118	-8.2383	-8.21542	-8.19253	-8.16965	-8.14676	-8.12388	-8.101	-8.07811
-9.19944	-9.17655	-9.15367	-9.13078	-9.1079	-9.08501	-9.06213	-9.03925	-9.01636	-8.99348	-8.97059	-8.94771	-8.92483	-8.90194	-8.87906	-8.85617	-8.83329	-8.8104	-8.78752	-8.76464	-8.74175	-8.71887	-8.69598	-8.6731	-8.65022	-8.62733	-8.60445	-8.58156	-8.55868	-8.53579	-8.51291	-8.49003	-8.46714	-8.44426	-8.42137	-8.39849	-8.37561	-8.35272	-8.32984	-8.30695	-8.28407	-8.26118	-8.2383	-8.21542	-8.19253	-8.16965	-8.14676	-8.12388	-8.101	-8.07811
-9.19944	-9.17655	-9.15367	-9.13078	-9.1079	-9.08501	-9.06213	-9.03925	-9.01636	-8.99348	-8.97059	-8.94771	-8.92483	-8.90194	-8.87906	-8.85617	-8.83329	-8.8104	-8.78752	-8.76464	-8.74175	-8.71887	-8.69598	-8.6731	-8.65022	-8.62733	-8.60445	-8.58156	-8.55868	-8.53579	-8.51291	-8.49003	-8.46714	-8.44426	-8.42137	-8.39849	-8.37561	-8.35272	-8.32984	-8.30695	-8.28407	-8.26118	-8.2383	-8.21542	-8.19253	-8.16965	-8.14676	-8.12388	-8.101	-8.07811
-9.19944	-9.17655	-9.15367	-9.13078	-9.1079	-9.08501	-9.06213	-9.03925	-9.01636	-8.99348	-8.97059	-8.94771	-8.92483	-8.90194	-8.87906	-8.85617	-8.83329	-8.8104	-8.78752	-8.76464	-8.74175	-8.71887	-8.69598	-8.6731	-8.65022	-8.62733	-8.60445	-8.58156	-8.55868	-8.53579	-8.51291	-8.49003	-8.46714	-8.44426	-8.42137	-8.39849	-8.37561	-8.35272	-8.32984	-8.30695	-8.28407	-8.26118	-8.2383	-8.21542	-8.19253	-8.16965	-8.14676	-8.12388	-8.101	-8.07811
-9.19944	-9.17655	-9.15367	-9.13078	-9.1079	-9.08501	-9.06213	-9.03925	-9.01636	-8.99348	-8.97059	-8.94771	-8.92483	-8.90194	-8.87906	-8.85617	-8.83329	-8.8104	-8.78752	-8.76464	-8.74175	-8.71887	-8.69598	-8.6731	-8.65022	-8.62733	-8.60445	-8.58156	-8.55868	-8.53579	-8.51291	-8.49003	-8.46714	-8.44426	-8.42137	-8.39849	-8.37561	-8.35272	-8.32984	-8.30695	-8.28407	-8.26118	-8.2383	-8.21542	-8.19253	-8.16965	-8.14676	-8.12388	-8.101	-8.07811
-9.19944	-9.17655	-9.15367	-9.13078	-9.1079	-9.08501	-9.06213	-9.03925	-9.01636	-8.99348	-8.97059	-8.94771	-8.92483	-8.90194	-8.87906	-8.85617	-8.83329	-8.8104	-8.78752	-8.76464	-8.74175	-8.71887	-8.69598	-8.6731	-8.65022	-8.62733	-8.60445	-8.58156	-8.55868	-8.53579	-8.51291	-8.49003	-8.46714	-8.44426	-8.42137	-8.39849	-8.37561	-8.35272	-8.32984	-8.30695	-8.28407	-8.26118	-8.2383	-8.21542	-8.19253	-8.16965	-8.14676	-8.12388	-8.101	-8.07811
-9.19944	-9.17655	-9.15367	-9.13078	-9.1079	-9.08501	-9.06213	-9.03925	-9.01636	-8.99348	-8.97059	-8.94771	-8.92483	-8.90194	-8.87906	-8.85617	-8.83329	-8.8104	-8.78752	-8.76464	-8.74175	-8.71887	-8.69598	-8.6731	-8.65022	-8.62733	-8.60445	-8.58156	-8.55868	-8.53579	-8.51291	-8.49003	-8.46714	-8.44426	-8.42137	-8.39849	-8.37561	-8.35272	-8.32984	-8.30695	-8.28407	-8.26118	-8.2383	-8.21542	-8.19253	-8.16965	-8.14676	-8.12388	-8.101	-8.07811
-9.19944	-9.17655	-9.15367	-9.13078	-9.1079	-9.08501	-9.06213	-9.03925	-9.01636	-8.99348	-8.97059	-8.94771	-8.92483	-8.90194	-8.87906	-8.85617	-8.83329	-8.8104	-8.78752	-8.76464	-8.74175	-8.71887	-8.69598	-8.6731	-8.65022	-8.62733	-8.60445	-8.58156	-8.55868	-8.53579	-8.51291	-8.49003	-8.46714	-8.44426	-8.42137	-8.39849	-8.37561	-8.35272	-8.32984	-8.30695	-8.28407	-8.26118	-8.2383	-8.21542	-8.19253	-8.16965	-8.14676	-8.12388	-8.101	-8.07811
-9.19944	-9.17655	-9.15367	-9.13078	-9.1079	-9.08501	-9.06213	-9.03925	-9.01636	-8.99348	-8.97059	-8.94771	-8.92483	-8.90194	-8.87906	-8.85617	-8.83329	-8.8104	-8.78752	-8.76464	-8.74175	-8.71887	-8.69598	-8.6731	-8.65022	-8.62733	-8.60445	-8.58156	-8.55868	-8.53579	-8.51291	-8.49003	-8.46714	-8.44426	-8.42137	-8.39849	-8.37561	-8.35272	-8.32984	-8.30695	-8.28407	-8.26118	-8.2383	-8.21542	-8.19253	-8.16965	-8.14676	-8.12388	-8.101	-8.07811
-9.19944	-9.17655	-9.15367	-9.13078	-9.1079	-9.08501	-9.06213	-9.03925	-9.01636	-8.99348	-8.97059	-8.94771	-8.92483	-8.90194	-8.87906	-8.85617	-8.83329	-8.8104	-8.78752	-8.76464	-8.74175	-8.71887	-8.69598	-8.6731	-8.65022	-8.62733	-8.60445	-8.58156	-8.55868	-8.53579	-8.51291	-8.49003	-8.46714	-8.44426	-8.42137	-8.39849	-8.37561	-8.35272	-8.32984	-8.30695	-8.28407	-8.26118	-8.2383	-8.21542	-8.19253	-8.16965	-8.14676	-8.12388	-8.101	-8.07811
-9.19944	-9.17655	-9.15367	-9.13078	-9.1079	-9.08501	-9.06213	-9.03925	-9.01636	-8.99348	-8.97059	-8.94771	-8.92483	-8.90194	-8.87906	-8.85617	-8.83329	-8.8104	-8.78752	-8.76464	-8.74175	-8.71887	-8.69598	-8.6731	-8.65022	-8.62733	-8.60445	-8.58156	-8.55868	-8.53579	-8.51291	-8.49003	-8.46714	-8.44426	-8.42137	-8.39849	-8.37561	-8.35272	-8.32984	-8.30695	-8.28407	-8.26118	-8.2383	-8.21542	-8.19253	-8.16965	-8.14676	-8.12388	-8.101	-8.07811
-9.19944	-9.17655	-9.15367	-9.13078	-9.1079	-9.08501	-9.06213	-9.03925	-9.01636	-8.99348	-8.97059	-8.94771	-8.92483	-8.90194	-8.87906	-8.85617	-8.83329	-8.8104	-8.78752	-8.76464	-8.74175	-8.71887	-8.69598	-8.6731	-8.65022	-8.62733	-8.60445	-8.58156	-8.55868	-8.53579	-8.51291	-8.49003	-8.46714	-8.44426	-8.42137	-8.39849	-8.37561	-8.35272	-8.32984	-8.30695	-8.28407	-8.26118	-8.2383	-8.21542	-8.19253	-8.16965	-8.14676	-8.12388	-8.101	-8.07811
-9.19944	-9.17655	-9.15367	-9.13078	-9.1079	-9.08501	-9.06213	-9.03925	-9.01636	-8.99348	-8.97059	-8.94771	-8.92483	-8.90194	-8.87906	-8.85617	-8.83329	-8.8104	-8.78752	-8.76464	-8.74175	-8.71887	-8.69598	-8.6731	-8.65022	-8.62733	-8.60445	-8.58156	-8.55868	-8.53579	-8.51291	-8.49003	-8.46714	-8.44426	-8.42137	-8.39849	-8.37561	-8.35272	-8.32984	-8.30695	-8.28407	-8.26118	-8.2383	-8.21542	-8.19253	-8.16965	-8.14676	-8.12388	-8.101	-8.07811
-9.19944	-9.17655	-9.15367	-9.13078	-9.1079	-9.08501	-9.06213	-9.03925	-9.01636	-8.99348	-8.97059	-8.94771	-8.92483	-8.90194	-8.87906	-8.85617	-8.83329	-8.8104	-8.78752	-8.76464	-8.74175	-8.71887	-8.69598	-8.6731	-8.65022	-8.62733	-8.60445	-8.58156	-8.55868	-8.53579	-8.51291	-8.49003	-8.46714	-8.44426	-8.42137	-8.39849	-8.37561	-8.35272	-8.32984	-8.30695	-8.28407	-8.26118	-8.2383	-8.21542	-8.19253	-8.16965	-8.14676	-8.12388	-8.101	-8.07811
-9.19944	-9.17655	-9.15367	-9.13078	-9.1079	-9.08501	-9.06213	-9.03925	-9.01636	-8.99348	-8.97059	-8.94771	-8.92483	-8.90194	-8.87906	-8.85617	-8.83329	-8.8104	-8.78752	-8.76464	-8.74175	-8.71887	-8.69598	-8.6731	-8.65022	-8.62733	-8.60445	-8.58156	-8.55868	-8.53579	-8.51291	-8.49003	-8.46714	-8.44426	-8.42137	-8.39849	-8.37561	-8.35272	-8.32984	-8.30695	-8.28407	-8.26118	-8.2383	-8.21542	-8.19253	-8.16965	-8.14676	-8.12388	-8.101	-8.07811
-9.19944	-9.17655	-9.15367	-9.13078	-9.1079	-9.08501	-9.06213	-9.03925	-9.01636	-8.99348	-8.97059	-8.94771	-8.92483	-8.90194	-8.87906	-8.85617	-8.83329	-8.8104	-8.78752	-8.76464	-8.74175	-8.71887	-8.69598	-8.6731	-8.65022	-8.62733	-8.60445	-8.58156	-8.55868	-8.53579	-8.51291	-8.49003	-8.46714	-8.44426	-8.42137	-8.39849	-8.37561	-8.35272	-8.32984	-8.30695	-8.28407	-8.26118	-8.2383	-8.21542	-8.19253	-8.16965	-8.14676	-8.12388	-8.101	-8.07811
-9.19944	-9.17655	-9.15367	-9.13078	-9.1079	-9.08501	-9.06213	-9.03925	-9.01636	-8.99348	-8.97059	-8.94771	-8.92483	-8.90194	-8.87906	-8.85617	-8.83329	-8.8104	-8.78752	-8.76464	-8.74175	-8.71887	-8.69598	-8.6731	-8.65022	-8.62733	-8.60445	-8.58156	-8.55868	-8.53579	-8.51291	-8.49003	-8.46714	-8.44426	-8.42137	-8.39849	-8.37561	-8.35272	-8.32984	-8.30695	-8.28407	-8.26118	-8.2383	-8.21542	-8.19253	-8.16965	-8.14676	-8.12388	-8.101	-8.07811
-9.19944	-9.17655	-9.15367	-9.13078	-9.1079	-9.08501	-9.06213	-9.03925	-9.01636	-8.99348	-8.97059	-8.94771	-8.92483	-8.90194	-8.87906	-8.85617	-8.83329	-8.8104	-8.78752	-8.76464	-8.74175	-8.71887	-8.69598	-8.6731	-8.65022	-8.62733	-8.60445	-8.58156	-8.55868	-8.53579	-8.51291	-8.49003	-8.46714	-8.44426	-8.42137	-8.39849	-8.37561	-8.35272	-8.32984	-8.30695	-8.28407	-8.26118	-8.2383	-8.21542	-8.19253	-8.16965	-8.14676	-8.12388	-8.101	-8.07811
-9.19944	-9.17655	-9.15367	-9.13078	-9.1079	-9.08501	-9.06213	-9.03925	-9.01636	-8.99348	-8.97059	-8.94771	-8.92483	-8.90194	-8.87906	-8.85617	-8.83329	-8.8104	-8.78752	-8.76464	-8.74175	-8.71887	-8.69598	-8.6731	-8.65022	-8.62733	-8.60445	-8.58156	-8.55868	-8.53579	-8.51291	-8.49003	-8.46714	-8.44426	-8.42137	-8.39849	-8.37561	-8.35272	-8.32984	-8.30695	-8.28407	-8.26118	-8.2383	-8.21542	-8.19253	-8.16965	-8.14676	-8.12388	-8.101	-8.07811
-9.19944	-9.17655	-9.15367	-9.13078	-9.1079	-9.08501	-9.06213	-9.03925	-9.01636	-8.99348	-8.97059	-8.94771	-8.92483	-8.90194	-8.87906	-8.85617	-8.83329	-8.8104	-8.78752	-8.76464	-8.74175	-8.71887	-8.69598	-8.6731	-8.65022	-8.62733	-8.60445	-8.58156	-8.55868	-8.53579	-8.51291	-8.49003	-8.46714	-8.44426	-8.42137	-8.39849	-8.37561	-8.35272	-8.32984	-8.30695	-8.28407	-8.26118	-8.2383	-8.21542	-8.19253	-8.16965	-8.14676	-8.12388	-8.101	-8.07811
-9.19944	-9.17655	-9.15367	-9.13078	-9.1079	-9.08501	-9.06213	-9.03925	-9.01636	-8.99348	-8.97059	-8.94771	-8.92483	-8.90194	-8.87906	-8.85617	-8.83329	-8.8104	-8.78752	-8.76464	-8.74175	-8.71887	-8.69598	-8.6731	-8.65022	-8.62733	-8.60445	-8.58156	-8.55868	-8.53579	-8.51291	-8.49003	-8.46714	-8.44426	-8.42137	-8.39849	-8.37561	-8.35272	-8.32984	-8.30695	-8.28407	-8.26118	-8.2383	-8.21542	-8.19253	-8.16965	-8.14676	-8.12388	-8.101	-8.07811
-9.19944	-9.17655	-9.15367	-9.13078	-9.1079	-9.08501	-9.06213	-9.03925	-9.01636	-8.99348	-8.97059	-8.94771	-8.92483	-8.90194	-8.87906	-8.85617	-8.83329	-8.8104	-8.78752	-8.76464	-8.74175	-8.71887	-8.69598	-8.6731	-8.65022	-8.62733	-8.60445	-8.58156	-8.55868	-8.53579	-8.51291	-8.49003	-8.46714	-8.44426	-8.42137	-8.39849	-8.37561	-8.35272	-8.32984	-8.30695	-8.28407	-8.26118	-8.2383	-8.21542	-8.19253	-8.16965	-8.14676	-8.12388	-8.101	-8.07811
-9.19944	-9.17655	-9.15367	-9.13078	-9.1079	-9.08501	-9.06213	-9.03925	-9.01636	-8.99348	-8.97059	-8.94771	-8.92483	-8.90194	-8.87906	-8.85617	-8.83329	-8.8104	-8.78752	-8.76464	-8.74175	-8.71887	-8.69598	-8.6731	-8.65022	-8.62733	-8.60445	-8.58156	-8.55868	-8.53579	-8.51291	-8.49003	-8.46714	-8.44426	-8.42137	-8.39849	-8.37561	-8.35272	-8.32984	-8.30695	-8.28407	-8.26118	-8.2383	-8.21542	-8.19253	-8.16965	-8.14676	-8.12388	-8.101	-8.07811
-9.19944	-9.17655	-9.15367	-9.13078	-9.1079	-9.08501	-9.06213	-9.03925	-9.01636	-8.99348	-8.97059	-8.94771	-8.92483	-8.90194	-8.87906	-8.85617	-8.83329	-8.8104	-8.78752	-8.76464	-8.74175	-8.71887	-8.69598	-8.6731	-8.65022	-8.62733	-8.60445	-8.58156	-8.55868	-8.53579	-8.51291	-8.49003	-8.46714	-8.44426	-8.42137	-8.39849	-8.37561	-8.35272	-8.32984	-8.30695	-8.28407	-8.26118	-8.2383	-8.21542	-8.19253	-8.16965	-8.14676	-8.12388	-8.101	-8.07811
-9.19944	-9.17655	-9.15367	-9.13078	-9.1079	-9.08501	-9.06213	-9.03925	-9.01636	-8.99348	-8.97059	-8.94771	-8.92483	-8.90194	-8.87906	-8.85617	-8.83329	-8.8104	-8.78752	-8.76464	-8.74175	-8.71887	-8.69598	-8.6731	-8.65022	-8.62733	-8.60445	-8.58156	-8.55868	-8.53579	-8.51291	-8.49003	-8.46714	-8.44426	-8.42137	-8.39849	-8.37561	-8.35272	-8.32984	-8.30695	-8.28407	-8.26118	-8.2383	-8.21542	-8.19253	-8.16965	-8.14676	-8.12388	-8.101	-8.07811
-9.19944	-9.17655	-9.15367	-9.13078	-9.1079	-9.08501	-9.06213	-9.03925	-9.01636	-8.99348	-8.97059	-8.94771	-8.92483	-8.90194	-8.87906	-8.85617	-8.83329	-8.8104	-8.78752	-8.76464	-8.74175	-8.71887	-8.69598	-8.6731	-8.65022	-8.62733	-8.60445	-8.58156	-8.55868	-8.53579	-8.51291	-8.49003	-8.46714	-8.44426	-8.42137	-8.39849	-8.37561	-8.35272	-8.32984	-8.30695	-8.28407	-8.26118	-8.2383	-8.21542	-8.19253	-8.16965	-8.14676	-8.12388	-8.101	-8.07811
-9.19944	-9.17655	-9.15367	-9.13078	-9.1079	-9.08501	-9.06213	-9.03925	-9.01636	-8.99348	-8.97059	-8.94771	-8.92483	-8.90194	-8.87906	-8.85617	-8.83329	-8.8104	-8.78752	-8.76464	-8.74175	-8.71887	-8.69598	-8.6731	-8.65022	-8.62733	-8.60445	-8.58156	-8.55868	-8.53579	-8.51291	-8.49003	-8.46714	-8.44426	-8.42137	-8.39849	-8.37561	-8.35272	-8.32984	-8.30695	-8.28407	-8.26118	-8.2383	-8.21542	-8.19253	-8.16965	-8.14676	-8.12388	-8.101	-8.07811
-9.19944	-9.17655	-9.15367	-9.13078	-9.1079	-9.08501	-9.06213	-9.03925	-9.01636	-8.99348	-8.97059	-8.94771	-8.92483	-8.90194	-8.87906	-8.85617	-8.83329	-8.8104	-8.78752	-8.76464	-8.74175	-8.71887	-8.69598	-8.6731	-8.65022	-8.62733	-8.60445	-8.58156	-8.55868	-8.53579	-8.51291	-8.49003	-8.46714	-8.44426	-8.42137	-8.39849	-8.37561	-8.35272	-8.32984	-8.30695	-8.28407	-8.26118	-8.2383	-8.21542	-8.19253	-8.16965	-8.14676	-8.12388	-8.101	-8.07811
-9.19944	-9.17655	-9.15367	-9.13078	-9.1079	-9.08501	-9.06213	-9.03925	-9.01636	-8.99348	-8.97059	-8.94771	-8.92483	-8.90194	-8.87906	-8.85617	-8.83329	-8.8104	-8.78752	-8.76464	-8.74175	-8.71887	-8.69598	-8.6731	-8.65022	-8.62733	-8.60445	-8.58156	-8.55868	-8.53579	-8.51291	-8.49003	-8.46714	-8.44426	-8.42137	-8.39849	-8.37561	-8.35272	-8.32984	-8.30695	-8.28407	-8.26118	-8.2383	-8.21542	-8.19253	-8.16965	-8.14676	-8.12388	-8.101	-8.07811
-9.19944	-9.17655	-9.15367	-9.13078	-9.1079	-9.08501	-9.06213	-9.03925	-9.01636	-8.99348	-8.97059	-8.94771	-8.92483	-8.90194	-8.87906	-8.85617	-8.83329	-8.8104	-8.78752	-8.76464	-8.74175	-8.71887	-8.69598	-8.6731	-8.65022	-8.62733	-8.60445	-8.58156	-8.55868	-8.53579	-8.51291	-8.49003	-8.46714	-8.44426	-8.42137	-8.39849	-8.37561	-8.35272	-8.32984	-8.30695	-8.28407	-8.26118	-8.2383	-8.21542	-8.19253	-8.16965	-8.14676	-8.12388	-8.101	-8.07811
-9.19944	-9.17655	-9.15367	-9.13078	-9.1079	-9.08501	-9.06213	-9.03925	-9.01636	-8.99348	-8.97059	-8.94771	-8.92483	-8.90194	-8.87906	-8.85617	-8.83329	-8.8104	-8.78752	-8.76464	-8.74175	-8.71887	-8.69598	-8.6731	-8.65022	-8.62733	-8.60445	-8.58156	-8.55868	-8.53579	-8.51291	-8.49003	-8.46714	-8.44426	-8.42137	-8.39849	-8.37561	-8.35272	-8.32984	-8.30695	-8.28407	-8.26118	-8.2383	-8.21542	-8.19253	-8.16965	-8.14676	-8.12388	-8.101	-8.07811
-9.19944	-9.17655	-9.15367	-9.13078	-9.1079	-9.08501	-9.06213	-9.03925	-9.01636	-8.99348	-8.97059	-8.94771	-8.92483	-8.90194	-8.87906	-8.85617	-8.83329	-8.8104	-8.78752	-8.76464	-8.74175	-8.71887	-8.69598	-8.6731	-8.65022	-8.62733	-8.60445	-8.58156	-8.55868	-8.53579	-8.51291	-8.49003	-8.46714	-8.44426	-8.42137	-8.39849	-8.37561	-8.35272	-8.32984	-8.30695	-8.28407	-8.26118	-8.2383	-8.21542	-8.19253	-8.16965	-8.14676	-8.12388	-8.101	-8.07811
-9.19944	-9.17655	-9.15367	-9.13078	-9.1079	-9.08501	-9.06213	-9.03925	-9.01636	-8.99348	-8.97059	-8.94771	-8.92483	-8.90194	-8.87906	-8.85617	-8.83329	-8.8104	-8.78752	-8.76464	-8.74175	-8.71887	-8.69598	-8.6731	-8.65022	-8.62733	-8.60445	-8.58156	-8.55868	-8.53579	-8.51291	-8.49003	-8.46714	-8.44426	-8.42137	-8.39849	-8.37561	-8.35272	-8.32984	-8.30695	-8.28407	-8.26118	-8.2383	-8.21542	-8.19253	-8.16965	-8.14676	-8.12388	-8.101	-8.07811
-9.19944	-9.17655	-9.15367	-9.13078	-9.1079	-9.08501	-9.06213	-9.03925	-9.01636	-8.99348	-8.97059	-8.94771	-8.92483	-8.90194	-8.87906	-8.85617	-8.83329	-8.8104	-8.78752	-8.76464	-8.74175	-8.71887	-8.69598	-8.6731	-8.65022	-8.62733	-8.60445	-8.58156	-8.55868	-8.53579	-8.51291	-8.49003	-8.46714	-8.44426	-8.42137	-8.39849	-8.37561	-8.35272	-8.32984	-8.30695	-8.28407	-8.26118	-8.2383	-8.21542	-8.19253	-8.16965	-8.14676	-8.12388	-8.101	-8.07811
-9.19944	-9.17655	-9.15367	-9.13078	-9.1079	-9.08501	-9.06213	-9.03925	-9.01636	-8.99348	-8.97059	-8.94771	-8.92483	-8.90194	-8.87906	-8.85617	-8.83329	-8.8104	-8.78752	-8.76464	-8.74175	-8.71887	-8.69598	-8.6731	-8.65022	-8.62733	-8.60445	-8.58156	-8.55868	-8.53579	-8.51291	-8.49003	-8.46714	-8.44426	-8.42137	-8.39849	-8.37561	-8.35272	-8.32984	-8.30695	-8.28407	-8.26118	-8.2383	-8.21542	-8.19253	-8.16965	-8.14676	-8.12388	-8.101	-8.07811
-9.19944	-9.17655	-9.15367	-9.13078	-9.1079	-9.08501	-9.06213	-9.03925	-9.01636	-8.99348	-8.97059	-8.94771	-8.92483	-8.90194	-8.87906	-8.85617	-8.83329	-8.8104	-8.78752	-8.76464	-8.74175	-8.71887	-8.69598	-8.6731	-8.65022	-8.62733	-8.60445	-8.58156	-8.55868	-8.53579	-8.51291	-8.49003	-8.46714	-8.44426	-8.42137	-8.39849	-8.37561	-8.35272	-8.32984	-8.30695	-8.28407	-8.26118	-8.2383	-8.21542	-8.19253	-8.16965	-8.14676	-8.12388	-8.101	-8.07811
-9.19944	-9.17655	-9.15367	-9.13078	-9.1079	-9.08501	-9.06213	-9.03925	-9.01636	-8.99348	-8.97059	-8.94771	-8.92483	-8.90194	-8.87906	-8.85617	-8.83329	-8.8104	-8.78752	-8.76464	-8.74175	-8.71887	-8.69598	-8.6731	-8.65022	-8.62733	-8.60445	-8.58156	-8.55868	-8.53579	-8.51291	-8.49003	-8.46714	-8.44426	-8.42137	-8.39849	-8.37561	-8.35272	-8.32984	-8.30695	-8.28407	-8.26118	-8.2383	-8.21542	-8.19253	-8.16965	-8.14676	-8.12388	-8.101	-8.07811
-9.19944	-9.17655	-9.15367	-9.13078	-9.1079	-9.08501	-9.06213	-9.03925	-9.01636	-8.99348	-8.97059	-8.94771	-8.92483	-8.90194	-8.87906	-8.85617	-8.83329	-8.8104	-8.78752	-8.76464	-8.74175	-8.71887	-8.69598	-8.6731	-8.65022	-8.62733	-8.60445	-8.58156	-8.55868	-8.53579	-8.51291	-8.49003	-8.46714	-8.44426	-8.42137	-8.39849	-8.37561	-8.35272	-8.32984	-8.30695	-8.28407	-8.26118	-8.2383	-8.21542	-8.19253	-8.16965	-8.14676	-8.12388	-8.101	-8.07811
-9.19944	-9.17655	-9.15367	-9.13078	-9.1079	-9.08501	-9.06213	-9.03925	-9.01636	-8.99348	-8.97059	-8.94771	-8.92483	-8.90194	-8.87906	-8.85617	-8.83329	-8.8104	-8.78752	-8.76464	-8.74175	-8.71887	-8.69598	-8.6731	-8.65022	-8.62733	-8.60445	-8.58156	-8.55868	-8.53579	-8.51291	-8.49003	-8.46714	-8.44426	-8.42137	-8.39849	-8.37561	-8.35272	-8.32984	-8.30695	-8.28407	-8.26118	-8.2383	-8.21542	-8.19253	-8.16965	-8.14676	-8.12388	-8.101	-8.07811
-9.19944	-9.17655	-9.15367	-9.13078	-9.1079	-9.08501	-9.06213	-9.03925	-9.01636	-8.99348	-8.97059	-8.94771	-8.92483	-8.90194	-8.87906	-8.85617	-8.83329	-8.8104	-8.78752	-8.76464	-8.74175	-8.71887	-8.69598	-8.6731	-8.65022	-8.62733	-8.60445	-8.58156	-8.55868	-8.53579	-8.51291	-8.49003	-8.46714	-8.44426	-8.42137	-8.39849	-8.37561	-8.35272	-8.32984	-8.30695	-8.28407	-8.26118	-8.2383	-8.21542	-8.19253	-8.16965	-8.14676	-8.12388	-8.101	-8.07811
-9.19944	-9.17655	-9.15367	-9.13078	-9.1079	-9.08501	-9.06213	-9.03925	-9.01636	-8.99348	-8.97059	-8.94771	-8.92483	-8.90194	-8.87906	-8.85617	-8.83329	-8.8104	-8.78752	-8.76464	-8.74175	-8.71887	-8.69598	-8.6731	-8.65022	-8.62733	-8.60445	-8.58156	-8.55868	-8.53579	-8.51291	-8.49003	-8.46714	-8.44426	-8.42137	-8.39849	-8.37561	-8.35272	-8.32984	-8.30695	-8.28407	-8.26118	-8.2383	-8.21542	-8.19253	-8.16965	-8.14676	-8.12388	-8.101	-8.07811
-9.19944	-9.17655	-9.15367	-9.13078	-9.1079	-9.08501	-9.06213	-9.03925	-9.01636	-8.99348	-8.97059	-8.94771	-8.92483	-8.90194	-8.87906	-8.85617	-8.83329	-8.8104	-8.78752	-8.76464	-8.74175	-8.71887	-8.69598	-8.6731	-8.65022	-8.62733	-8.60445	-8.58156	-8.55868	-8.53579	-8.51291	-8.49003	-8.46714	-8.44426	-8.42137	-8.39849	-8.37561	-8.35272	-8.32984	-8.30695	-8.28407	-8.26118	-8.2383	-8.21542	-8.19253	-8.16965	-8.14676	-8.12388	-8.101	-8.07811
-9.19944	-9.17655	-9.15367	-9.13078	-9.1079	-9.08501	-9.06213	-9.03925	-9.01636	-8.99348	-8.97059	-8.94771	-8.92483	-8.90194	-8.87906	-8.85617	-8.83329	-8.8104	-8.78752	-8.76464	-8.74175	-8.71887	-8.69598	-8.6731	-8.65022	-8.62733	-8.60445	-8.58156	-8.55868	-8.53579	-8.51291	-8.49003	-8.46714	-8.44426	-8.42137	-8.39849	-8.37561	-8.35272	-8.32984	-8.30695	-8.28407	-8.26118	-8.2383	-8.21542	-8.19253	-8.16965	-8.14676	-8.12388	-8.101	-8.07811
-9.19944	-9.17655	-9.15367	-9.13078	-9.1079	-9.08501	-9.06213	-9.03925	-9.01636	-8.99348	-8.97059	-8.94771	-8.92483	-8.90194	-8.87906	-8.85617	-8.83329	-8.8104	-8.78752	-8.76464	-8.74175	-8.71887	-8.69598	-8.6731	-8.65022	-8.62733	-8.60445	-8.58156	-8.55868	-8.53579	-8.51291	-8.49003	-8.46714	-8.44426	-8.42137	-8.39849	-8.37561	-8.35272	-8.32984	-8.30695	-8.28407	-8.26118	-8.2383	-8.21542	-8.19253	-8.16965	-8.14676	-8.12388	-8.101	-8.07811
-9.19944	-9.17655	-9.15367	-9.13078	-9.1079	-9.08501	-9.06213	-9.03925	-9.01636	-8.99348	-8.97059	-8.94771	-8.92483	-8.90194	-8.87906	-8.85617	-8.83329	-8.8104	-8.78752	-8.76464	-8.74175	-8.71887	-8.69598	-8.6731	-8.65022	-8.62733	-8.60445	-8.58156	-8.55868	-8.53579	-8.51291	-8.49003	-8.46714	-8.44426	-8.42137	-8.39849	-8.37561	-8.35272	-8.32984	-8.30695	-8.28407	-8.26118	-8.2383	-8.21542	-8.19253	-8.16965	-8.14676	-8.12388	-8.101	-8.07811
-9.19944	-9.17655	-9.15367	-9.13078	-9.1079	-9.08501	-9.06213	-9.03925	-9.01636	-8.99348	-8.97059	-8.94771	-8.92483	-8.90194	-8.87906	-8.85617	-8.83329	-8.8104	-8.78752	-8.76464	-8.74175	-8.71887	-8.69598	-8.6731	-8.65022	-8.62733	-8.60445	-8.58156	-8.55868	-8.53579	-8.51291	-8.49003	-8.46714	-8.44426	-8.42137	-8.39849	-8.37561	-8.35272	-8.32984	-8.30695	-8.28407	-8.26118	-8.2383	-8.21542	-8.19253	-8.16965	-8.14676	-8.12388	-8.101	-8.07811
-9.19944	-9.17655	-9.15367	-9.13078	-9.1079	-9.08501	-9.06213	-9.03925	-9.01636	-8.99348	-8.97059	-8.94771	-8.92483	-8.90194	-8.87906	-8.85617	-8.83329	-8.8104	-8.78752	-8.76464	-8.74175	-8.71887	-8.69598	-8.6731	-8.65022	-8.62733	-8.60445	-8.58156	-8.55868	-8.53579	-8.51291	-8.49003	-8.46714	-8.44426	-8.42137	-8.39849	-8.37561	-8.35272	-8.32984	-8.30695	-8.28407	-8.26118	-8.2383	-8.21542	-8.19253	-8.16965	-8.14676	-8.12388	-8.101	-8.07811
-9.19944	-9.17655	-9.15367	-9.13078	-9.1079	-9.08501	-9.06213	-9.03925	-9.01636	-8.99348	-8.97059	-8.94771	-8.92483	-8.90194	-8.87906	-8.85617	-8.83329	-8.8104	-8.78752	-8.76464	-8.74175	-8.71887	-8.69598	-8.6731	-8.65022	-8.62733	-8.60445	-8.58156	-8.55868	-8.53579	-8.51291	-8.49003	-8.46714	-8.44426	-8.42137	-8.39849	-8.37561	-8.35272	-8.32984	-8.30695	-8.28407	-8.26118	-8.2383	-8.21542	-8.19253	-8.16965	-8.14676	-8.12388	-8.101	-8.07811
-9.19944	-9.17655	-9.15367	-9.13078	-9.1079	-9.08501	-9.06213	-9.03925	-9.01636	-8.99348	-8.97059	-8.94771	-8.92483	-8.90194	-8.87906	-8.85617	-8.83329	-8.8104	-8.78752	-8.76464	-8.74175	-8.71887	-8.69598	-8.6731	-8.65022	-8.62733	-8.60445	-8.58156	-8.55868	-8.53579	-8.51291	-8.49003	-8.46714	-8.44426	-8.42137	-8.39849	-8.37561	-8.35272	-8.32984	-8.30695	-8.28407	-8.26118	-8.2383	-8.21542	-8.19253	-8.16965	-8.14676	-8.12388	-8.101	-8.07811
-9.19944	-9.17655	-9.15367	-9.13078	-9.1079	-9.08501	-9.06213	-9.03925	-9.01636	-8.99348	-8.97059	-8.94771	-8.92483	-8.90194	-8.87906	-8.85617	-8.83329	-8.8104	-8.78752	-8.76464	-8.74175	-8.71887	-8.69598	-8.6731	-8.65022	-8.62733	-8.60445	-8.58156	-8.55868	-8.53579	-8.51291	-8.49003	-8.46714	-8.44426	-8.42137	-8.39849	-8.37561	-8.35272	-8.32984	-8.30695	-8.28407	-8.26118	-8.2383	-8.21542	-8.19253	-8.16965	-8.14676	-8.12388	-8.101	-8.07811
-9.19944	-9.17655	-9.15367	-9.13078	-9.1079	-9.08501	-9.06213	-9.03925	-9.01636	-8.99348	-8.97059	-8.94771	-8.92483	-8.90194	-8.87906	-8.85617	-8.83329	-8.8104	-8.78752	-8.76464	-8.74175	-8.71887	-8.69598	-8.6731	-8.65022	-8.62733	-8.60445	-8.58156	-8.55868	-8.53579	-8.51291	-8.49003	-8.46714	-8.44426	-8.42137	-8.39849	-8.37561	-8.35272	-8.32984	-8.30695	-8.28407	-8.26118	-8.2383	-8.21542	-8.19253	-8.16965	-8.14676	-8.12388	-8.101	-8.07811
-9.19944	-9.17655	-9.15367	-9.13078	-9.1079	-9.08501	-9.06213	-9.03925	-9.01636	-8.99348	-8.97059	-8.94771	-8.92483	-8.90194	-8.87906	-8.85617	-8.83329	-8.8104	-8.78752	-8.76464	-8.74175	-8.71887	-8.69598	-8.6731	-8.65022	-8.62733	-8.60445	-8.58156	-8.55868	-8.53579	-8.51291	-8.49003	-8.46714	-8.44426	-8.42137	-8.39849	-8.37561	-8.35272	-8.32984	-8.30695	-8.28407	-8.26118	-8.2383	-8.21542	-8.19253	-8.16965	-8.14676	-8.12388	-8.101	-8.07811
-9.19944	-9.17655	-9.15367	-9.13078	-9.1079	-9.08501	-9.06213	-9.03925	-9.01636	-8.99348	-8.97059	-8.94771	-8.92483	-8.90194	-8.87906	-8.85617	-8.83329	-8.8104	-8.78752	-8.76464	-8.74175	-8.71887	-8.69598	-8.6731	-8.65022	-8.62733	-8.60445	-8.58156	-8.55868	-8.53579	-8.51291	-8.49003	-8.46714	-8.44426	-8.42137	-8.39849	-8.37561	-8.35272	-8.32984	-8.30695	-8.28407	-8.26118	-8.2383	-8.21542	-8.19253	-8.16965	-8.14676	-8.12388	-8.101	-8.07811
-9.19944	-9.17655	-9.15367	-9.13078	-9.1079	-9.08501	-9.06213	-9.03925	-9.01636	-8.99348	-8.97059	-8.94771	-8.92483	-8.90194	-8.87906	-8.85617	-8.83329	-8.8104	-8.78752	-8.76464	-8.74175	-8.71887	-8.69598	-8.6731	-8.65022	-8.62733	-8.60445	-8.58156	-8.55868	-8.53579	-8.51291	-8.49003	-8.46714	-8.44426	-8.42137	-8.39849	-8.37561	-8.35272	-8.32984	-8.30695	-8.28407	-8.26118	-8.2383	-8.21542	-8.19253	-8.16965	-8.14676	-8.12388	-8.101	-8.07811
-9.19944	-9.17655	-9.15367	-9.13078	-9.1079	-9.08501	-9.06213	-9.03925	-9.01636	-8.99348	-8.97059	-8.94771	-8.92483	-8.90194	-8.87906	-8.85617	-8.83329	-8.8104	-8.78752	-8.76464	-8.74175	-8.71887	-8.69598	-8.6731	-8.65022	-8.62733	-8.60445	-8.58156	-8.55868	-8.53579	-8.51291	-8.49003	-8.46714	-8.44426	-8.42137	-8.39849	-8.37561	-8.35272	-8.32984	-8.30695	-8.28407	-8.26118	-8.2383	-8.21542	-8.19253	-8.16965	-8.14676	-8.12388	-8.101	-8.07811
-9.19944	-9.17655	-9.15367	-9.13078	-9.1079	-9.08501	-9.06213	-9.03925	-9.01636	-8.99348	-8.97059	-8.94771	-8.92483	-8.90194	-8.87906	-8.85617	-8.83329	-8.8104	-8.78752	-8.76464	-8.74175	-8.71887	-8.69598	-8.6731	-8.65022	-8.62733	-8.60445	-8.58156	-8.55868	-8.53579	-8.51291	-8.49003	-8.46714	-8.44426	-8.42137	-8.39849	-8.37561	-8.35272	-8.32984	-8.30695	-8.28407	-8.26118	-8.2383	-8.21542	-8.19253	-8.16965	-8.14676	-8.12388	-8.101	-8.07811
-9.19944	-9.17655	-9.15367	-9.13078	-9.1079	-9.08501	-9.06213	-9.03925	-9.01636	-8.99348	-8.97059	-8.94771	-8.92483	-8.90194	-8.87906	-8.85617	-8.83329	-8.8104	-8.78752	-8.76464	-8.74175	-8.71887	-8.69598	-8.6731	-8.65022	-8.62733	-8.60445	-8.58156	-8.55868	-8.53579	-8.51291	-8.49003	-8.46714	-8.44426	-8.42137	-8.39849	-8.37561	-8.35272	-8.32984	-8.30695	-8.28407	-8.26118	-8.2383	-8.21542	-8.19253	-8.16965	-8.14676	-8.12388	-8.101	-8.07811
-9.19944	-9.17655	-9.15367	-9.13078	-9.1079	-9.08501	-9.06213	-9.03925	-9.01636	-8.99348	-8.97059	-8.94771	-8.92483	-8.90194	-8.87906	-8.85617	-8.83329	-8.8104	-8.78752	-8.76464	-8.74175	-8.71887	-8.69598	-8.6731	-8.65022	-8.62733	-8.60445	-8.58156	-8.55868	-8.53579	-8.51291	-8.49003	-8.46714	-8.44426	-8.42137	-8.39849	-8.37561	-8.35272	-8.32984	-8.30695	-8.28407	-8.26118	-8.2383	-8.21542	-8.19253	-8.16965	-8.14676	-8.12388	-8.101	-8.07811
-9.19944	-9.17655	-9.15367	-9.13078	-9.1079	-9.08501	-9.06213	-9.03925	-9.01636	-8.99348	-8.97059	-8.94771	-8.92483	-8.90194	-8.87906	-8.85617	-8.83329	-8.8104	-8.78752	-8.76464	-8.74175	-8.71887	-8.69598	-8.6731	-8.65022	-8.62733	-8.60445	-8.58156	-8.55868	-8.53579	-8.51291	-8.49003	-8.46714	-8.44426	-8.42137	-8.39849	-8.37561	-8.35272	-8.32984	-8.30695	-8.28407	-8.26118	-8.2383	-8.21542	-8.19253	-8.16965	-8.14676	-8.12388	-8.101	-8.07811
-9.19944	-9.17655	-9.15367	-9.13078	-9.1079	-9.08501	-9.06213	-9.03925	-9.01636	-8.99348	-8.97059	-8.94771	-8.92483	-8.90194	-8.87906	-8.85617	-8.83329	-8.8104	-8.78752	-8.76464	-8.74175	-8.71887	-8.69598	-8.6731	-8.65022	-8.62733	-8.60445	-8.58156	-8.55868	-8.53579	-8.51291	-8.49003	-8.46714	-8.44426	-8.42137	-8.39849	-8.37561	-8.35272	-8.32984	-8.30695	-8.28407	-8.26118	-8.2383	-8.21542	-8.19253	-8.16965	-8.14676	-8.12388	-8.101	-8.07811
-9.19944	-9.17655	-9.15367	-9.13078	-9.1079	-9.08501	-9.06213	-9.03925	-9.01636	-8.99348	-8.97059	-8.94771	-8.92483	-8.90194	-8.87906	-8.85617	-8.83329	-8.8104	-8.78752	-8.76464	-8.74175	-8.71887	-8.69598	-8.6731	-8.65022	-8.62733	-8.60445	-8.58156	-8.55868	-8.53579	-8.51291	-8.49003	-8.46714	-8.44426	-8.42137	-8.39849	-8.37561	-8.35272	-8.32984	-8.30695	-8.28407	-8.26118	-8.2383	-8.21542	-8.19253	-8.16965	-8.14676	-8.12388	-8.101	-8.07811
-9.19944	-9.17655	-9.15367	-9.13078	-9.1079	-9.08501	-9.06213	-9.03925	-9.01636	-8.99348	-8.97059	-8.94771	-8.92483	-8.90194	-8.87906	-8.85617	-8.83329	-8.8104	-8.78752	-8.76464	-8.74175	-8.71887	-8.69598	-8.6731	-8.65022	-8.62733	-8.60445	-8.58156	-8.55868	-8.53579	-8.51291	-8.49003	-8.46714	-8.44426	-8.42137	-8.39849	-8.37561	-8.35272	-8.32984	-8.30695	-8.28407	-8.26118	-8.2383	-8.21542	-8.19253	-8.16965	-8.14676	-8.12388	-8.101	-8.07811
-9.19944	-9.17655	-9.15367	-9.13078	-9.1079	-9.08501	-9.06213	-9.03925	-9.01636	-8.99348	-8.97059	-8.94771	-8.92483	-8.90194	-8.87906	-8.85617	-8.83329	-8.8104	-8.78752	-8.76464	-8.74175	-8.71887	-8.69598	-8.6731	-8.65022	-8.62733	-8.60445	-8.58156	-8.55868	-8.53579	-8.51291	-8.49003	-8.46714	-8.44426	-8.42137	-8.39849	-8.37561	-8.35272	-8.32984	-8.30695	-8.28407	-8.26118	-8.2383	-8.21542	-8.19253	-8.16965	-8.14676	-8.12388	-8.101	-8.07811
-9.19944	-9.17655	-9.15367	-9.13078	-9.1079	-9.08501	-9.06213	-9.03925	-9.01636	-8.99348	-8.97059	-8.94771	-8.92483	-8.90194	-8.87906	-8.85617	-8.83329	-8.8104	-8.78752	-8.76464	-8.74175	-8.71887	-8.69598	-8.6731	-8.65022	-8.62733	-8.60445	-8.58156	-8.55868	-8.53579	-8.51291	-8.49003	-8.46714	-8.44426	-8.42137	-8.39849	-8.37561	-8.35272	-8.32984	-8.30695	-8.28407	-8.26118	-8.2383	-8.21542	-8.19253	-8.16965	-8.14676	-8.12388	-8.101	-8.07811
-9.19944	-9.17655	-9.15367	-9.13078	-9.1079	-9.08501	-9.06213	-9.03925	-9.01636	-8.99348	-8.97059	-8.94771	-8.92483	-8.90194	-8.87906	-8.85617	-8.83329	-8.8104	-8.78752	-8.76464	-8.74175	-8.71887	-8.69598	-8.6731	-8.65022	-8.62733	-8.60445	-8.58156	-8.55868	-8.53579	-8.51291	-8.49003	-8.46714	-8.44426	-8.42137	-8.39849	-8.37561	-8.35272	-8.32984	-8.30695	-8.28407	-8.26118	-8.2383	-8.21542	-8.19253	-8.16965	-8.14676	-8.12388	-8.101	-8.07811
-9.19944	-9.17655	-9.15367	-9.13078	-9.1079	-9.08501	-9.06213	-9.03925	-9.01636	-8.99348	-8.97059	-8.94771	-8.92483	-8.90194	-8.87906	-8.85617	-8.83329	-8.8104	-8.78752	-8.76464	-8.74175	-8.71887	-8.69598	-8.6731	-8.65022	-8.62733	-8.60445	-8.58156	-8.55868	-8.53579	-8.51291	-8.49003	-8.46714	-8.44426	-8.42137	-8.39849	-8.37561	-8.35272	-8.32984	-8.30695	-8.28407	-8.26118	-8.2383	-8.21542	-8.19253	-8.16965	-8.14676	-8.12388	-8.101	-8.07811
-9.19944	-9.17655	-9.15367	-9.13078	-9.1079	-9.08501	-9.06213	-9.03925	-9.01636	-8.99348	-8.97059	-8.94771	-8.92483	-8.90194	-8.87906	-8.85617	-8.83329	-8.8104	-8.78752	-8.76464	-8.74175	-8.71887	-8.69598	-8.6731	-8.65022	-8.62733	-8.60445	-8.58156	-8.55868	-8.53579	-8.51291	-8.49003	-8.46714	-8.44426	-8.42137	-8.39849	-8.37561	-8.35272	-8.32984	-8.30695	-8.28407	-8.26118	-8.2383	-8.21542	-8.19253	-8.16965	-8.14676	-8.12388	-8.101	-8.07811
-9.19944	-9.17655	-9.15367	-9.13078	-9.1079	-9.08501	-9.06213	-9.03925	-9.01636	-8.99348	-8.97059	-8.94771	-8.92483	-8.90194	-8.87906	-8.85617	-8.83329	-8.8104	-8.78752	-8.76464	-8.74175	-8.71887	-8.69598	-8.6731	-8.65022	-8.62733	-8.60445	-8.58156	-8.55868	-8.53579	-8.51291	-8.49003	-8.46714	-8.44426	-8.42137	-8.39849	-8.37561	-8.35272	-8.32984	-8.30695	-8.28407	-8.26118	-8.2383	-8.21542	-8.19253	-8.16965	-8.14676	-8.12388	-8.101	-8.07811
-9.19944	-9.17655	-9.15367	-9.13078	-9.1079	-9.08501	-9.06213	-9.03925	-9.01636	-8.99348	-8.97059	-8.94771	-8.92483	-8.90194	-8.87906	-8.85617	-8.83329	-8.8104	-8.78752	-8.76464	-8.74175	-8.71887	-8.69598	-8.6731	-8.65022	-8.62733	-8.60445	-8.58156	-8.55868	-8.53579	-8.51291	-8.49003	-8.46714	-8.44426	-8.42137	-8.39849	-8.37561	-8.35272	-8.32984	-8.30695	-8.28407	-8.26118	-8.2383	-8.21542	-8.19253	-8.16965	-8.14676	-8.12388	-8.101	-8.07811
-9.19944	-9.17655	-9.15367	-9.13078	-9.1079	-9.08501	-9.06213	-9.03925	-9.01636	-8.99348	-8.97059	-8.94771	-8.92483	-8.90194	-8.87906	-8.85617	-8.83329	-8.8104	-8.78752	-8.76464	-8.74175	-8.71887	-8.69598	-8.6731	-8.65022	-8.62733	-8.60445	-8.58156	-8.55868	-8.53579	-8.51291	-8.49003	-8.46714	-8.44426	-8.42137	-8.39849	-8.37561	-8.35272	-8.32984	-8.30695	-8.28407	-8.26118	-8.2383	-8.21542	-8.19253	-8.16965	-8.14676	-8.12388	-8.101	-8.07811
-9.19944	-9.17655	-9.15367	-9.13078	-9.1079	-9.08501	-9.06213	-9.03925	-9.01636	-8.99348	-8.97059	-8.94771	-8.92483	-8.90194	-8.87906	-8.85617	-8.83329	-8.8104	-8.78752	-8.76464	-8.74175	-8.71887	-8.69598	-8.6731	-8.65022	-8.62733	-8.60445	-8.58156	-8.55868	-8.53579	-8.51291	-8.49003	-8.46714	-8.44426	-8.42137	-8.39849	-8.37561	-8.35272	-8.32984	-8.30695	-8.28407	-8.26118	-8.2383	-8.21542	-8.19253	-8.16965	-8.14676	-8.12388	-8.101	-8.07811
-9.19944	-9.17655	-9.15367	-9.13078	-9.1079	-9.08501	-9.06213	-9.03925	-9.01636	-8.99348	-8.97059	-8.94771	-8.92483	-8.90194	-8.87906	-8.85617	-8.83329	-8.8104	-8.78752	-8.76464	-8.74175	-8.71887	-8.69598	-8.6731	-8.65022	-8.62733	-8.60445	-8.58156	-8.55868	-8.53579	-8.51291	-8.49003	-8.46714	-8.44426	-8.42137	-8.39849	-8.37561	-8.35272	-8.32984	-8.30695	-8.28407	-8.26118	-8.2383	-8.21542	-8.19253	-8.16965	-8.14676	-8.12388	-8.101	-8.07811
-9.19944	-9.17655	-9.15367	-9.13078	-9.1079	-9.08501	-9.06213	-9.03925	-9.01636	-8.99348	-8.97059	-8.94771	-8.92483	-8.90194	-8.87906	-8.85617	-8.83329	-8.8104	-8.78752	-8.76464	-8.74175	-8.71887	-8.69598	-8.6731	-8.65022	-8.62733	-8.60445	-8.58156	-8.55868	-8.53579	-8.51291	-8.49003	-8.46714	-8.44426	-8.42137	-8.39849	-8.37561	-8.35272	-8.32984	-8.30695	-8.28407	-8.26118	-8.2383	-8.21542	-8.19253	-8.16965	-8.14676	-8.12388	-8.101	-8.07811
-9.19944	-9.17655	-9.15367	-9.13078	-9.1079	-9.08501	-9.06213	-9.03925	-9.01636	-8.99348	-8.97059	-8.94771	-8.92483	-8.90194	-8.87906	-8.85617	-8.83329	-8.8104	-8.78752	-8.76464	-8.74175	-8.71887	-8.69598	-8.6731	-8.65022	-8.62733	-8.60445	-8.58156	-8.55868	-8.53579	-8.51291	-8.49003	-8.46714	-8.44426	-8.42137	-8.39849	-8.37561	-8.35272	-8.32984	-8.30695	-8.28407	-8.26118	-8.2383	-8.21542	-8.19253	-8.16965	-8.14676	-8.12388	-8.101	-8.07811
-9.19944	-9.17655	-9.15367	-9.13078	-9.1079	-9.08501	-9.06213	-9.03925	-9.01636	-8.99348	-8.97059	-8.94771	-8.92483	-8.90194	-8.87906	-8.85617	-8.83329	-8.8104	-8.78752	-8.76464	-8.74175	-8.71887	-8.69598	-8.6731	-8.65022	-8.62733	-8.60445	-8.58156	-8.55868	-8.53579	-8.51291	-8.49003	-8.46714	-8.44426	-8.42137	-8.39849	-8.37561	-8.35272	-8.32984	-8.30695	-8.28407	-8.26118	-8.2383	-8.21542	-8.19253	-8.16965	-8.14676	-8.12388	-8.101	-8.07811
-9.19944	-9.17655	-9.15367	-9.13078	-9.1079	-9.08501	-9.06213	-9.03925	-9.01636	-8.99348	-8.97059	-8.94771	-8.92483	-8.90194	-8.87906	-8.85617	-8.83329	-8.8104	-8.78752	-8.76464	-8.74175	-8.71887	-8.69598	-8.6731	-8.65022	-8.62733	-8.60445	-8.58156	-8.55868	-8.53579	-8.51291	-8.49003	-8.46714	-8.44426	-8.42137	-8.39849	-8.37561	-8.35272	-8.32984	-8.30695	-8.28407	-8.26118	-8.2383	-8.21542	-8.19253	-8.16965	-8.14676	-8.12388	-8.101	-8.07811
-9.19944	-9.17655	-9.15367	-9.13078	-9.1079	-9.08501	-9.06213	-9.03925	-9.01636	-8.99348	-8.97059	-8.94771	-8.92483	-8.90194	-8.87906	-8.85617	-8.83329	-8.8104	-8.78752	-8.76464	-8.74175	-8.71887	-8.69598	-8.6731	-8.65022	-8.62733	-8.60445	-8.58156	-8.55868	-8.53579	-8.51291	-8.49003	-8.46714	-8.44426	-8.42137	-8.39849	-8.37561	-8.35272	-8.32984	-8.30695	-8.28407	-8.26118	-8.2383	-8.21542	-8.19253	-8.16965	-8.14676	-8.12388	-8.101	-8.07811
-9.19944	-9.17655	-9.15367	-9.13078	-9.1079	-9.08501	-9.06213	-9.03925	-9.01636	-8.99348	-8.97059	-8.94771	-8.92483	-8.90194	-8.87906	-8.85617	-8.83329	-8.8104	-8.78752	-8.76464	-8.74175	-8.71887	-8.69598	-8.6731	-8.65022	-8.62733	-8.60445	-8.58156	-8.55868	-8.53579	-8.51291	-8.49003	-8.46714	-8.44426	-8.42137	-8.39849	-8.37561	-8.35272	-8.32984	-8.30695	-8.28407	-8.26118	-8.2383	-8.21542	-8.19253	-8.16965	-8.14676	-8.12388	-8.101	-8.07811
-9.19944	-9.17655	-9.15367	-9.13078	-9.1079	-9.08501	-9.06213	-9.03925	-9.01636	-8.99348	-8.97059	-8.94771	-8.92483	-8.90194	-8.87906	-8.85617	-8.83329	-8.8104	-8.78752	-8.76464	-8.74175	-8.71887	-8.69598	-8.6731	-8.65022	-8.62733	-8.60445	-8.58156	-8.55868	-8.53579	-8.51291	-8.49003	-8.46714	-8.44426	-8.42137	-8.39849	-8.37561	-8.35272	-8.32984	-8.30695	-8.28407	-8.26118	-8.2383	-8.21542	-8.19253	-8.16965	-8.14676	-8.12388	-8.101	-8.07811
-9.19944	-9.17655	-9.15367	-9.13078	-9.1079	-9.08501	-9.06213	-9.03925	-9.01636	-8.99348	-8.97059	-8.94771	-8.92483	-8.90194	-8.87906	-8.85617	-8.83329	-8.8104	-8.78752	-8.76464	-8.74175	-8.71887	-8.69598	-8.6731	-8.65022	-8.62733	-8.60445	-8.58156	-8.55868	-8.53579	-8.51291	-8.49003	-8.46714	-8.44426	-8.42137	-8.39849	-8.37561	-8.35272	-8.32984	-8.30695	-8.28407	-8.26118	-8.2383	-8.21542	-8.19253	-8.16965	-8.14676	-8.12388	-8.101	-8.07811
-9.19944	-9.17655	-9.15367	-9.13078	-9.1079	-9.08501	-9.06213	-9.03925	-9.01636	-8.99348	-8.97059	-8.94771	-8.92483	-8.90194	-8.87906	-8.85617	-8.83329	-8.8104	-8.78752	-8.76464	-8.74175	-8.71887	-8.69598	-8.6731	-8.65022	-8.62733	-8.60445	-8.58156	-8.55868	-8.53579	-8.51291	-8.49003	-8.46714	-8.44426	-8.42137	-8.39849	-8.37561	-8.35272	-8.32984	-8.30695	-8.28407	-8.26118	-8.2383	-8.21542	-8.19253	-8.16965	-8.14676	-8.12388	-8.101	-8.07811
-9.19944	-9.17655	-9.15367	-9.13078	-9.1079	-9.08501	-9.06213	-9.03925	-9.01636	-8.99348	-8.97059	-8.94771	-8.92483	-8.90194	-8.87906	-8.85617	-8.83329	-8.8104	-8.78752	-8.76464	-8.74175	-8.71887	-8.69598	-8.6731	-8.65022	-8.62733	-8.60445	-8.58156	-8.55868	-8.53579	-8.51291	-8.49003	-8.46714	-8.44426	-8.42137	-8.39849	-8.37561	-8.35272	-8.32984	-8.30695	-8.28407	-8.26118	-8.2383	-8.21542	-8.19253	-8.16965	-8.14676	-8.12388	-8.101	-8.07811
-9.19944	-9.17655	-9.15367	-9.13078	-9.1079	-9.08501	-9.06213	-9.03925	-9.01636	-8.99348	-8.97059	-8.94771	-8.92483	-8.90194	-8.87906	-8.85617	-8.83329	-8.8104	-8.78752	-8.76464	-8.74175	-8.71887	-8.69598	-8.6731	-8.65022	-8.62733	-8.60445	-8.58156	-8.55868	-8.53579	-8.51291	-8.49003	-8.46714	-8.44426	-8.42137	-8.39849	-8.37561	-8.35272	-8.32984	-8.30695	-8.28407	-8.26118	-8.2383	-8.21542	-8.19253	-8.16965	-8.14676	-8.12388	-8.101	-8.07811
-9.19944	-9.17655	-9.15367	-9.13078	-9.1079	-9.08501	-9.06213	-9.03925	-9.01636	-8.99348	-8.97059	-8.94771	-8.92483	-8.90194	-8.87906	-8.85617	-8.83329	-8.8104	-8.78752	-8.76464	-8.74175	-8.71887	-8.69598	-8.6731	-8.65022	-8.62733	-8.60445	-8.58156	-8.55868	-8.53579	-8.51291	-8.49003	-8.46714	-8.44426	-8.42137	-8.39849	-8.37561	-8.35272	-8.32984	-8.30695	-8.28407	-8.26118	-8.2383	-8.21542	-8.19253	-8.16965	-8.14676	-8.12388	-8.101	-8.07811
-9.19944	-9.17655	-9.15367	-9.13078	-9.1079	-9.08501	-9.06213	-9.03925	-9.01636	-8.99348	-8.97059	-8.94771	-8.92483	-8.90194	-8.87906	-8.85617	-8.83329	-8.8104	-8.78752	-8.76464	-8.74175	-8.71887	-8.69598	-8.6731	-8.65022	-8.62733	-8.60445	-8.58156	-8.55868	-8.53579	-8.51291	-8.49003	-8.46714	-8.44426	-8.42137	-8.39849	-8.37561	-8.35272	-8.32984	-8.30695	-8.28407	-8.26118	-8.2383	-8.21542	-8.19253	-8.16965	-8.14676	-8.12388	-8.101	-8.07811
-9.19944	-9.17655	-9.15367	-9.13078	-9.1079	-9.08501	-9.06213	-9.03925	-9.01636	-8.99348	-8.97059	-8.94771	-8.92483	-8.90194	-8.87906	-8.85617	-8.83329	-8.8104	-8.78752	-8.76464	-8.74175	-8.71887	-8.69598	-8.6731	-8.65022	-8.62733	-8.60445	-8.58156	-8.55868	-8.53579	-8.51291	-8.49003	-8.46714	-8.44426	-8.42137	-8.39849	-8.37561	-8.35272	-8.32984	-8.30695	-8.28407	-8.26118	-8.2383	-8.21542	-8.19253	-8.16965	-8.14676	-8.12388	-8.101	-8.07811
-9.19944	-9.17655	-9.15367	-9.13078	-9.1079	-9.08501	-9.06213	-9.03925	-9.01636	-8.99348	-8.97059	-8.94771	-8.92483	-8.90194	-8.87906	-8.85617	-8.83329	-8.8104	-8.78752	-8.76464	-8.74175	-8.71887	-8.69598	-8.6731	-8.65022	-8.62733	-8.60445	-8.58156	-8.55868	-8.53579	-8.51291	-8.49003	-8.46714	-8.44426	-8.42137	-8.39849	-8.37561	-8.35272	-8.32984	-8.30695	-8.28407	-8.26118	-8.2383	-8.21542	-8.19253	-8.16965	-8.14676	-8.12388	-8.101	-8.07811
-9.19944	-9.17655	-9.15367	-9.13078	-9.1079	-9.08501	-9.06213	-9.03925	-9.01636	-8.99348	-8.97059	-8.94771	-8.92483	-8.90194	-8.87906	-8.85617	-8.83329	-8.8104	-8.78752	-8.76464	-8.74175	-8.71887	-8.69598	-8.6731	-8.65022	-8.62733	-8.60445	-8.58156	-8.55868	-8.53579	-8.51291	-8.49003	-8.46714	-8.44426	-8.42137	-8.39849	-8.37561	-8.35272	-8.32984	-8.30695	-8.28407	-8.26118	-8.2383	-8.21542	-8.19253	-8.16965	-8.14676	-8.12388	-8.101	-8.07811
-9.19944	-9.17655	-9.15367	-9.13078	-9.1079	-9.08501	-9.06213	-9.03925	-9.01636	-8.99348	-8.97059	-8.94771	-8.92483	-8.90194	-8.87906	-8.85617	-8.83329	-8.8104	-8.78752	-8.76464	-8.74175	-8.71887	-8.69598	-8.6731	-8.65022	-8.62733	-8.60445	-8.58156	-8.55868	-8.53579	-8.51291	-8.49003	-8.46714	-8.44426	-8.42137	-8.39849	-8.37561	-8.35272	-8.32984	-8.30695	-8.28407	-8.26118	-8.2383	-8.21542	-8.19253	-8.16965	-8.14676	-8.12388	-8.101	-8.07811
-9.19944	-9.17655	-9.15367	-9.13078	-9.1079	-9.08501	-9.06213	-9.03925	-9.01636	-8.99348	-8.97059	-8.94771	-8.92483	-8.90194	-8.87906	-8.85617	-8.83329	-8.8104	-8.78752	-8.76464	-8.74175	-8.71887	-8.69598	-8.6731	-8.65022	-8.62733	-8.60445	-8.58156	-8.55868	-8.53579	-8.51291	-8.49003	-8.46714	-8.44426	-8.42137	-8.39849	-8.37561	-8.35272	-8.32984	-8.30695	-8.28407	-8.26118	-8.2383	-8.21542	-8.19253	-8.16965	-8.14676	-8.12388	-8.101	-8.07811
-9.19944	-9.17655	-9.15367	-9.13078	-9.1079	-9.08501	-9.06213	-9.03925	-9.01636	-8.99348	-8.97059	-8.94771	-8.92483	-8.90194	-8.87906	-8.85617	-8.83329	-8.8104	-8.78752	-8.76464	-8.74175	-8.71887	-8.69598	-8.6731	-8.65022	-8.62733	-8.60445	-8.58156	-8.55868	-8.53579	-8.51291	-8.49003	-8.46714	-8.44426	-8.42137	-8.39849	-8.37561	-8.35272	-8.32984	-8.30695	-8.28407	-8.26118	-8.2383	-8.21542	-8.19253	-8.16965	-8.14676	-8.12388	-8.101	-8.07811
-9.19944	-9.17655	-9.15367	-9.13078	-9.1079	-9.08501	-9.06213	-9.03925	-9.01636	-8.99348	-8.97059	-8.94771	-8.92483	-8.90194	-8.87906	-8.85617	-8.83329	-8.8104	-8.78752	-8.76464	-8.74175	-8.71887	-8.69598	-8.6731	-8.65022	-8.62733	-8.60445	-8.58156	-8.55868	-8.53579	-8.51291	-8.49003	-8.46714	-8.44426	-8.42137	-8.39849	-8.37561	-8.35272	-8.32984	-8.30695	-8.28407	-8.26118	-8.2383	-8.21542	-8.19253	-8.16965	-8.14676	-8.12388	-8.101	-8.07811
-9.19944	-9.17655	-9.15367	-9.13078	-9.1079	-9.08501	-9.06213	-9.03925	-9.01636	-8.99348	-8.97059	-8.94771	-8.92483	-8.90194	-8.87906	-8.85617	-8.83329	-8.8104	-8.78752	-8.76464	-8.74175	-8.71887	-8.69598	-8.6731	-8.65022	-8.62733	-8.60445	-8.58156	-8.55868	-8.53579	-8.51291	-8.49003	-8.46714	-8.44426	-8.42137	-8.39849	-8.37561	-8.35272	-8.32984	-8.30695	-8.28407	-8.26118	-8.2383	-8.21542	-8.19253	-8.16965	-8.14676	-8.12388	-8.101	-8.07811
-9.19944	-9.17655	-9.15367	-9.13078	-9.1079	-9.08501	-9.06213	-9.03925	-9.01636	-8.99348	-8.97059	-8.94771	-8.92483	-8.90194	-8.87906	-8.85617	-8.83329	-8.8104	-8.78752	-8.76464	-8.74175	-8.71887	-8.69598	-8.6731	-8.65022	-8.62733	-8.60445	-8.58156	-8.55868	-8.53579	-8.51291	-8.49003	-8.46714	-8.44426	-8.42137	-8.39849	-8.37561	-8.35272	-8.32984	-8.30695	-8.28407	-8.26118	-8.2383	-8.21542	-8.19253	-8.16965	-8.14676	-8.12388	-8.101	-8.07811
-9.19944	-9.17655	-9.15367	-9.13078	-9.1079	-9.08501	-9.06213	-9.03925	-9.01636	-8.99348	-8.97059	-8.94771	-8.92483	-8.90194	-8.87906	-8.85617	-8.83329	-8.8104	-8.78752	-8.76464	-8.74175	-8.71887	-8.69598	-8.6731	-8.65022	-8.62733	-8.60445	-8.58156	-8.55868	-8.53579	-8.51291	-8.49003	-8.46714	-8.44426	-8.42137	-8.39849	-8.37561	-8.35272	-8.32984	-8.30695	-8.28407	-8.26118	-8.2383	-8.21542	-8.19253	-8.16965	-8.14676	-8.12388	-8.101	-8.07811
-9.19944	-9.17655	-9.15367	-9.13078	-9.1079	-9.08501	-9.06213	-9.03925	-9.01636	-8.99348	-8.97059	-8.94771	-8.92483	-8.90194	-8.87906	-8.85617	-8.83329	-8.8104	-8.78752	-8.76464	-8.74175	-8.71887	-8.69598	-8.6731	-8.65022	-8.62733	-8.60445	-8.58156	-8.55868	-8.53579	-8.51291	-8.49003	-8.46714	-8.44426	-8.42137	-8.39849	-8.37561	-8.35272	-8.32984	-8.30695	-8.28407	-8.26118	-8.2383	-8.21542	-8.19253	-8.16965	-8.14676	-8.12388	-8.101	-8.07811
-9.19944	-9.17655	-9.15367	-9.13078	-9.1079	-9.08501	-9.06213	-9.03925	-9.01636	-8.99348	-8.97059	-8.94771	-8.92483	-8.90194	-8.87906	-8.85617	-8.83329	-8.8104	-8.78752	-8.76464	-8.74175	-8.71887	-8.69598	-8.6731	-8.65022	-8.62733	-8.60445	-8.58156	-8.55868	-8.53579	-8.51291	-8.49003	-8.46714	-8.44426	-8.42137	-8.39849	-8.37561	-8.35272	-8.32984	-8.30695	-8.28407	-8.26118	-8.2383	-8.21542	-8.19253	-8.16965	-8.14676	-8.12388	-8.101	-8.07811
-9.19944	-9.17655	-9.15367	-9.13078	-9.1079	-9.08501	-9.06213	-9.03925	-9.01636	-8.99348	-8.97059	-8.94771	-8.92483	-8.90194	-8.87906	-8.85617	-8.83329	-8.8104	-8.78752	-8.76464	-8.74175	-8.71887	-8.69598	-8.6731	-8.65022	-8.62733	-8.60445	-8.58156	-8.55868	-8.53579	-8.51291	-8.49003	-8.46714	-8.44426	-8.42137	-8.39849	-8.37561	-8.35272	-8.32984	-8.30695	-8.28407	-8.26118	-8.2383	-8.21542	-8.19253	-8.16965	-8.14676	-8.12388	-8.101	-8.07811
-9.19944	-9.17655	-9.15367	-9.13078	-9.1079	-9.08501	-9.06213	-9.03925	-9.01636	-8.99348	-8.97059	-8.94771	-8.92483	-8.90194	-8.87906	-8.85617	-8.83329	-8.8104	-8.78752	-8.76464	-8.74175	-8.71887	-8.69598	-8.6731	-8.65022	-8.62733	-8.60445	-8.58156	-8.55868	-8.53579	-8.51291	-8.49003	-8.46714	-8.44426	-8.42137	-8.39849	-8.37561	-8.35272	-8.32984	-8.30695	-8.28407	-8.26118	-8.2383	-8.21542	-8.19253	-8.16965	-8.14676	-8.12388	-8.101	-8.07811
-9.19944	-9.17655	-9.15367	-9.13078	-9.1079	-9.08501	-9.06213	-9.03925	-9.01636	-8.99348	-8.97059	-8.94771	-8.92483	-8.90194	-8.87906	-8.85617	-8.83329	-8.8104	-8.78752	-8.76464	-8.74175	-8.71887	-8.69598	-8.6731	-8.65022	-8.62733	-8.60445	-8.58156	-8.55868	-8.53579	-8.51291	-8.49003	-8.46714	-8.44426	-8.42137	-8.39849	-8.37561	-8.35272	-8.32984	-8.30695	-8.28407	-8.26118	-8.2383	-8.21542	-8.19253	-8.16965	-8.14676	-8.12388	-8.101	-8.07811
-9.19944	-9.17655	-9.15367	-9.13078	-9.1079	-9.08501	-9.06213	-9.03925	-9.01636	-8.99348	-8.97059	-8.94771	-8.92483	-8.90194	-8.87906	-8.85617	-8.83329	-8.8104	-8.78752	-8.76464	-8.74175	-8.71887	-8.69598	-8.6731	-8.65022	-8.62733	-8.60445	-8.58156	-8.55868	-8.53579	-8.51291	-8.49003	-8.46714	-8.44426	-8.42137	-8.39849	-8.37561	-8.35272	-8.32984	-8.30695	-8.28407	-8.26118	-8.2383	-8.21542	-8.19253	-8.16965	-8.14676	-8.12388	-8.101	-8.07811
-9.19944	-9.17655	-9.15367	-9.13078	-9.1079	-9.08501	-9.06213	-9.03925	-9.01636	-8.99348	-8.97059	-8.94771	-8.92483	-8.90194	-8.87906	-8.85617	-8.83329	-8.8104	-8.78752	-8.76464	-8.74175	-8.71887	-8.69598	-8.6731	-8.65022	-8.62733	-8.60445	-8.58156	-8.55868	-8.53579	-8.51291	-8.49003	-8.46714	-8.44426	-8.42137	-8.39849	-8.37561	-8.35272	-8.32984	-8.30695	-8.28407	-8.26118	-8.2383	-8.21542	-8.19253	-8.16965	-8.14676	-8.12388	-8.101	-8.07811
-9.19944	-9.17655	-9.15367	-9.13078	-9.1079	-9.08501	-9.06213	-9.03925	-9.01636	-8.99348	-8.97059	-8.94771	-8.92483	-8.90194	-8.87906	-8.85617	-8.83329	-8.8104	-8.78752	-8.76464	-8.74175	-8.71887	-8.69598	-8.6731	-8.65022	-8.62733	-8.60445	-8.58156	-8.55868	-8.53579	-8.51291	-8.49003	-8.46714	-8.44426	-8.42137	-8.39849	-8.37561	-8.35272	-8.32984	-8.30695	-8.28407	-8.26118	-8.2383	-8.21542	-8.19253	-8.16965	-8.14676	-8.12388	-8.101	-8.07811
-9.19944	-9.17655	-9.15367	-9.13078	-9.1079	-9.08501	-9.06213	-9.03925	-9.01636	-8.99348	-8.97059	-8.94771	-8.92483	-8.90194	-8.87906	-8.85617	-8.83329	-8.8104	-8.78752	-8.76464	-8.74175	-8.71887	-8.69598	-8.6731	-8.65022	-8.62733	-8.60445	-8.58156	-8.55868	-8.53579	-8.51291	-8.49003	-8.46714	-8.44426	-8.42137	-8.39849	-8.37561	-8.35272	-8.32984	-8.30695	-8.28407	-8.26118	-8.2383	-8.21542	-8.19253	-8.16965	-8.14676	-8.12388	-8.101	-8.07811
-9.19944	-9.17655	-9.15367	-9.13078	-9.1079	-9.08501	-9.06213	-9.03925	-9.01636	-8.99348	-8.97059	-8.94771	-8.92483	-8.90194	-8.87906	-8.85617	-8.83329	-8.8104	-8.78752	-8.76464	-8.74175	-8.71887	-8.69598	-8.6731	-8.65022	-8.62733	-8.60445	-8.58156	-8.55868	-8.53579	-8.51291	-8.49003	-8.46714	-8.44426	-8.42137	-8.39849	-8.37561	-8.35272	-8.32984	-8.30695	-8.28407	-8.26118	-8.2383	-8.21542	-8.19253	-8.16965	-8.14676	-8.12388	-8.101	-8.07811
-9.19944	-9.17655	-9.15367	-9.13078	-9.1079	-9.08501	-9.06213	-9.03925	-9.01636	-8.99348	-8.97059	-8.94771	-8.92483	-8.90194	-8.87906	-8.85617	-8.83329	-8.8104	-8.78752	-8.76464	-8.74175	-8.71887	-8.69598	-8.6731	-8.65022	-8.62733	-8.60445	-8.58156	-8.55868	-8.53579	-8.51291	-8.49003	-8.46714	-8.44426	-8.42137	-8.39849	-8.37561	-8.35272	-8.32984	-8.30695	-8.28407	-8.26118	-8.2383	-8.21542	-8.19253	-8.16965	-8.14676	-8.12388	-8.101	-8.07811
-9.19944	-9.17655	-9.15367	-9.13078	-9.1079	-9.08501	-9.06213	-9.03925	-9.01636	-8.99348	-8.97059	-8.94771	-8.92483	-8.90194	-8.87906	-8.85617	-8.83329	-8.8104	-8.78752	-8.76464	-8.74175	-8.71887	-8.69598	-8.6731	-8.65022	-8.62733	-8.60445	-8.58156	-8.55868	-8.53579	-8.51291	-8.49003	-8.46714	-8.44426	-8.42137	-8.39849	-8.37561	-8.35272	-8.32984	-8.30695	-8.28407	-8.26118	-8.2383	-8.21542	-8.19253	-8.16965	-8.14676	-8.12388	-8.101	-8.07811
-9.19944	-9.17655	-9.15367	-9.13078	-9.1079	-9.08501	-9.06213	-9.03925	-9.01636	-8.99348	-8.97059	-8.94771	-8.92483	-8.90194	-8.87906	-8.85617	-8.83329	-8.8104	-8.78752	-8.76464	-8.74175	-8.71887	-8.69598	-8.6731	-8.65022	-8.62733	-8.60445	-8.58156	-8.55868	-8.53579	-8.51291	-8.49003	-8.46714	-8.44426	-8.42137	-8.39849	-8.37561	-8.35272	-8.32984	-8.30695	-8.28407	-8.26118	-8.2383	-8.21542	-8.19253	-8.16965	-8.14676	-8.12388	-8.101	-8.07811
-9.19944	-9.17655	-9.15367	-9.13078	-9.1079	-9.08501	-9.06213	-9.03925	-9.01636	-8.99348	-8.97059	-8.94771	-8.92483	-8.90194	-8.87906	-8.85617	-8.83329	-8.8104	-8.78752	-8.76464	-8.74175	-8.71887	-8.69598	-8.6731	-8.65022	-8.62733	-8.60445	-8.58156	-8.55868	-8.53579	-8.51291	-8.49003	-8.46714	-8.44426	-8.42137	-8.39849	-8.37561	-8.35272	-8.32984	-8.30695	-8.28407	-8.26118	-8.2383	-8.21542	-8.19253	-8.16965	-8.14676	-8.12388	-8.101	-8.07811
-9.19944	-9.17655	-9.15367	-9.13078	-9.1079	-9.08501	-9.06213	-9.03925	-9.01636	-8.99348	-8.97059	-8.94771	-8.92483	-8.90194	-8.87906	-8.85617	-8.83329	-8.8104	-8.78752	-8.76464	-8.74175	-8.71887	-8.69598	-8.6731	-8.65022	-8.62733	-8.60445	-8.58156	-8.55868	-8.53579	-8.51291	-8.49003	-8.46714	-8.44426	-8.42137	-8.39849	-8.37561	-8.35272	-8.32984	-8.30695	-8.28407	-8.26118	-8.2383	-8.21542	-8.19253	-8.16965	-8.14676	-8.12388	-8.101	-8.07811
-9.19944	-9.17655	-9.15367	-9.13078	-9.1079	-9.08501	-9.06213	-9.03925	-9.01636	-8.99348	-8.97059	-8.94771	-8.92483	-8.90194	-8.87906	-8.85617	-8.83329	-8.8104	-8.78752	-8.76464	-8.74175	-8.71887	-8.69598	-8.6731	-8.65022	-8.62733	-8.60445	-8.58156	-8.55868	-8.53579	-8.51291	-8.49003	-8.46714	-8.44426	-8.42137	-8.39849	-8.37561	-8.35272	-8.32984	-8.30695	-8.28407	-8.26118	-8.2383	-8.21542	-8.19253	-8.16965	-8.14676	-8.12388	-8.101	-8.07811
-9.19944	-9.17655	-9.15367	-9.13078	-9.1079	-9.08501	-9.06213	-9.03925	-9.01636	-8.99348	-8.97059	-8.94771	-8.92483	-8.90194	-8.87906	-8.85617	-8.83329	-8.8104	-8.78752	-8.76464	-8.74175	-8.71887	-8.69598	-8.6731	-8.65022	-8.62733	-8.60445	-8.58156	-8.55868	-8.53579	-8.51291	-8.49003	-8.46714	-8.44426	-8.42137	-8.39849	-8.37561	-8.35272	-8.32984	-8.30695	-8.28407	-8.26118	-8.2383	-8.21542	-8.19253	-8.16965	-8.14676	-8.12388	-8.101	-8.07811
-9.19944	-9.17655	-9.15367	-9.13078	-9.1079	-9.08501	-9.06213	-9.03925	-9.01636	-8.99348	-8.97059	-8.94771	-8.92483	-8.90194	-8.87906	-8.85617	-8.83329	-8.8104	-8.78752	-8.76464	-8.74175	-8.71887	-8.69598	-8.6731	-8.65022	-8.62733	-8.60445	-8.58156	-8.55868	-8.53579	-8.51291	-8.49003	-8.46714	-8.44426	-8.42137	-8.39849	-8.37561	-8.35272	-8.32984	-8.30695	-8.28407	-8.26118	-8.2383	-8.21542	-8.19253	-8.16965	-8.14676	-8.12388	-8.101	-8.07811
-9.19944	-9.17655	-9.15367	-9.13078	-9.1079	-9.08501	-9.06213	-9.03925	-9.01636	-8.99348	-8.97059	-8.94771	-8.92483	-8.90194	-8.87906	-8.85617	-8.83329	-8.8104	-8.78752	-8.76464	-8.74175	-8.71887	-8.69598	-8.6731	-8.65022	-8.62733	-8.60445	-8.58156	-8.55868	-8.53579	-8.51291	-8.49003	-8.46714	-8.44426	-8.42137	-8.39849	-8.37561	-8.35272	-8.32984	-8.30695	-8.28407	-8.26118	-8.2383	-8.21542	-8.19253	-8.16965	-8.14676	-8.12388	-8.101	-8.07811
-9.19944	-9.17655	-9.15367	-9.13078	-9.1079	-9.08501	-9.06213	-9.03925	-9.01636	-8.99348	-8.97059	-8.94771	-8.92483	-8.90194	-8.87906	-8.85617	-8.83329	-8.8104	-8.78752	-8.76464	-8.74175	-8.71887	-8.69598	-8.6731	-8.65022	-8.62733	-8.60445	-8.58156	-8.55868	-8.53579	-8.51291	-8.49003	-8.46714	-8.44426	-8.42137	-8.39849	-8.37561	-8.35272	-8.32984	-8.30695	-8.28407	-8.26118	-8.2383	-8.21542	-8.19253	-8.16965	-8.14676	-8.12388	-8.101	-8.07811
-9.19944	-9.17655	-9.15367	-9.13078	-9.1079	-9.08501	-9.06213	-9.03925	-9.01636	-8.99348	-8.97059	-8.94771	-8.92483	-8.90194	-8.87906	-8.85617	-8.83329	-8.8104	-8.78752	-8.76464	-8.74175	-8.71887	-8.69598	-8.6731	-8.65022	-8.62733	-8.60445	-8.58156	-8.55868	-8.53579	-8.51291	-8.49003	-8.46714	-8.44426	-8.42137	-8.39849	-8.37561	-8.35272	-8.32984	-8.30695	-8.28407	-8.26118	-8.2383	-8.21542	-8.19253	-8.16965	-8.14676	-8.12388	-8.101	-8.07811
-9.19944	-9.17655	-9.15367	-9.13078	-9.1079	-9.08501	-9.06213	-9.03925	-9.01636	-8.99348	-8.97059	-8.94771	-8.92483	-8.90194	-8.87906	-8.85617	-8.83329	-8.8104	-8.78752	-8.76464	-8.74175	-8.71887	-8.69598	-8.6731	-8.65022	-8.62733	-8.60445	-8.58156	-8.55868	-8.53579	-8.51291	-8.49003	-8.46714	-8.44426	-8.42137	-8.39849	-8.37561	-8.35272	-8.32984	-8.30695	-8.28407	-8.26118	-8.2383	-8.21542	-8.19253	-8.16965	-8.14676	-8.12388	-8.101	-8.07811
-9.19944	-9.17655	-9.15367	-9.13078	-9.1079	-9.08501	-9.06213	-9.03925	-9.01636	-8.99348	-8.97059	-8.94771	-8.92483	-8.90194	-8.87906	-8.85617	-8.83329	-8.8104	-8.78752	-8.76464	-8.74175	-8.71887	-8.69598	-8.6731	-8.65022	-8.62733	-8.60445	-8.58156	-8.55868	-8.53579	-8.51291	-8.49003	-8.46714	-8.44426	-8.42137	-8.39849	-8.37561	-8.35272	-8.32984	-8.30695	-8.28407	-8.26118	-8.2383	-8.21542	-8.19253	-8.16965	-8.14676	-8.12388	-8.101	-8.07811
-9.19944	-9.17655	-9.15367	-9.13078	-9.1079	-9.08501	-9.06213	-9.03925	-9.01636	-8.99348	-8.97059	-8.94771	-8.92483	-8.90194	-8.87906	-8.85617	-8.83329	-8.8104	-8.78752	-8.76464	-8.74175	-8.71887	-8.69598	-8.6731	-8.65022	-8.62733	-8.60445	-8.58156	-8.55868	-8.53579	-8.51291	-8.49003	-8.46714	-8.44426	-8.42137	-8.39849	-8.37561	-8.35272	-8.32984	-8.30695	-8.28407	-8.26118	-8.2383	-8.21542	-8.19253	-8.16965	-8.14676	-8.12388	-8.101	-8.07811
-9.19944	-9.17655	-9.15367	-9.13078	-9.1079	-9.08501	-9.06213	-9.03925	-9.01636	-8.99348	-8.97059	-8.94771	-8.92483	-8.90194	-8.87906	-8.85617	-8.83329	-8.8104	-8.78752	-8.76464	-8.74175	-8.71887	-8.69598	-8.6731	-8.65022	-8.62733	-8.60445	-8.58156	-8.55868	-8.53579	-8.51291	-8.49003	-8.46714	-8.44426	-8.42137	-8.39849	-8.37561	-8.35272	-8.32984	-8.30695	-8.28407	-8.26118	-8.2383	-8.21542	-8.19253	-8.16965	-8.14676	-8.12388	-8.101	-8.07811
-9.19944	-9.17655	-9.15367	-9.13078	-9.1079	-9.08501	-9.06213	-9.03925	-9.01636	-8.99348	-8.97059	-8.94771	-8.92483	-8.90194	-8.87906	-8.85617	-8.83329	-8.8104	-8.78752	-8.76464	-8.74175	-8.71887	-8.69598	-8.6731	-8.65022	-8.62733	-8.60445	-8.58156	-8.55868	-8.53579	-8.51291	-8.49003	-8.46714	-8.44426	-8.42137	-8.39849	-8.37561	-8.35272	-8.32984	-8.30695	-8.28407	-8.26118	-8.2383	-8.21542	-8.19253	-8.16965	-8.14676	-8.12388	-8.101	-8.07811
-9.19944	-9.17655	-9.15367	-9.13078	-9.1079	-9.08501	-9.06213	-9.03925	-9.01636	-8.99348	-8.97059	-8.94771	-8.92483	-8.90194	-8.87906	-8.85617	-8.83329	-8.8104	-8.78752	-8.76464	-8.74175	-8.71887	-8.69598	-8.6731	-8.65022	-8.62733	-8.60445	-8.58156	-8.55868	-8.53579	-8.51291	-8.49003	-8.46714	-8.44426	-8.42137	-8.39849	-8.37561	-8.35272	-8.32984	-8.30695	-8.28407	-8.26118	-8.2383	-8.21542	-8.19253	-8.16965	-8.14676	-8.12388	-8.101	-8.07811
-9.19944	-9.17655	-9.15367	-9.13078	-9.1079	-9.08501	-9.06213	-9.03925	-9.01636	-8.99348	-8.97059	-8.94771	-8.92483	-8.90194	-8.87906	-8.85617	-8.83329	-8.8104	-8.78752	-8.76464	-8.74175	-8.71887	-8.69598	-8.6731	-8.65022	-8.62733	-8.60445	-8.58156	-8.55868	-8.53579	-8.51291	-8.49003	-8.46714	-8.44426	-8.42137	-8.39849	-8.37561	-8.35272	-8.32984	-8.30695	-8.28407	-8.26118	-8.2383	-8.21542	-8.19253	-8.16965	-8.14676	-8.12388	-8.101	-8.07811
-9.19944	-9.17655	-9.15367	-9.13078	-9.1079	-9.08501	-9.06213	-9.03925	-9.01636	-8.99348	-8.97059	-8.94771	-8.92483	-8.90194	-8.87906	-8.85617	-8.83329	-8.8104	-8.78752	-8.76464	-8.74175	-8.71887	-8.69598	-8.6731	-8.65022	-8.62733	-8.60445	-8.58156	-8.55868	-8.53579	-8.51291	-8.49003	-8.46714	-8.44426	-8.42137	-8.39849	-8.37561	-8.35272	-8.32984	-8.30695	-8.28407	-8.26118	-8.2383	-8.21542	-8.19253	-8.16965	-8.14676	-8.12388	-8.101	-8.07811
-9.19944	-9.17655	-9.15367	-9.13078	-9.1079	-9.08501	-9.06213	-9.03925	-9.01636	-8.99348	-8.97059	-8.94771	-8.92483	-8.90194	-8.87906	-8.85617	-8.83329	-8.8104	-8.78752	-8.76464	-8.74175	-8.71887	-8.69598	-8.6731	-8.65022	-8.62733	-8.60445	-8.58156	-8.55868	-8.53579	-8.51291	-8.49003	-8.46714	-8.44426	-8.42137	-8.39849	-8.37561	-8.35272	-8.32984	-8.30695	-8.28407	-8.26118	-8.2383	-8.21542	-8.19253	-8.16965	-8.14676	-8.12388	-8.101	-8.07811
-9.19944	-9.17655	-9.15367	-9.13078	-9.1079	-9.08501	-9.06213	-9.03925	-9.01636	-8.99348	-8.97059	-8.94771	-8.92483	-8.90194	-8.87906	-8.85617	-8.83329	-8.8104	-8.78752	-8.76464	-8.74175	-8.71887	-8.69598	-8.6731	-8.65022	-8.62733	-8.60445	-8.58156	-8.55868	-8.53579	-8.51291	-8.49003	-8.46714	-8.44426	-8.42137	-8.39849	-8.37561	-8.35272	-8.32984	-8.30695	-8.28407	-8.26118	-8.2383	-8.21542	-8.19253	-8.16965	-8.14676	-8.12388	-8.101	-8.07811
-9.19944	-9.17655	-9.15367	-9.13078	-9.1079	-9.08501	-9.06213	-9.03925	-9.01636	-8.99348	-8.97059	-8.94771	-8.92483	-8.90194	-8.87906	-8.85617	-8.83329	-8.8104	-8.78752	-8.76464	-8.74175	-8.71887	-8.69598	-8.6731	-8.65022	-8.62733	-8.60445	-8.58156	-8.55868	-8.53579	-8.51291	-8.49003	-8.46714	-8.44426	-8.42137	-8.39849	-8.37561	-8.35272	-8.32984	-8.30695	-8.28407	-8.26118	-8.2383	-8.21542	-8.19253	-8.16965	-8.14676	-8.12388	-8.101	-8.07811
-9.19944	-9.17655	-9.15367	-9.13078	-9.1079	-9.08501	-9.06213	-9.03925	-9.01636	-8.99348	-8.97059	-8.94771	-8.92483	-8.90194	-8.87906	-8.85617	-8.83329	-8.8104	-8.78752	-8.76464	-8.74175	-8.71887	-8.69598	-8.6731	-8.65022	-8.62733	-8.60445	-8.58156	-8.55868	-8.53579	-8.51291	-8.49003	-8.46714	-8.44426	-8.42137	-8.39849	-8.37561	-8.35272	-8.32984	-8.30695	-8.28407	-8.26118	-8.2383	-8.21542	-8.19253	-8.16965	-8.14676	-8.12388	-8.101	-8.07811
-9.19944	-9.17655	-9.15367	-9.13078	-9.1079	-9.08501	-9.06213	-9.03925	-9.01636	-8.99348	-8.97059	-8.94771	-8.92483	-8.90194	-8.87906	-8.85617	-8.83329	-8.8104	-8.78752	-8.76464	-8.74175	-8.71887	-8.69598	-8.6731	-8.65022	-8.62733	-8.60445	-8.58156	-8.55868	-8.53579	-8.51291	-8.49003	-8.46714	-8.44426	-8.42137	-8.39849	-8.37561	-8.35272	-8.32984	-8.30695	-8.28407	-8.26118	-8.2383	-8.21542	-8.19253	-8.16965	-8.14676	-8.12388	-8.101	-8.07811
-9.19944	-9.17655	-9.15367	-9.13078	-9.1079	-9.08501	-9.06213	-9.03925	-9.01636	-8.99348	-8.97059	-8.94771	-8.92483	-8.90194	-8.87906	-8.85617	-8.83329	-8.8104	-8.78752	-8.76464	-8.74175	-8.71887	-8.69598	-8.6731	-8.65022	-8.62733	-8.60445	-8.58156	-8.55868	-8.53579	-8.51291	-8.49003	-8.46714	-8.44426	-8.42137	-8.39849	-8.37561	-8.35272	-8.32984	-8.30695	-8.28407	-8.26118	-8.2383	-8.21542	-8.19253	-8.16965	-8.14676	-8.12388	-8.101	-8.07811
-9.19944	-9.17655	-9.15367	-9.13078	-9.1079	-9.08501	-9.06213	-9.03925	-9.01636	-8.99348	-8.97059	-8.94771	-8.92483	-8.90194	-8.87906	-8.85617	-8.83329	-8.8104	-8.78752	-8.76464	-8.74175	-8.71887	-8.69598	-8.6731	-8.65022	-8.62733	-8.60445	-8.58156	-8.55868	-8.53579	-8.51291	-8.49003	-8.46714	-8.44426	-8.42137	-8.39849	-8.37561	-8.35272	-8.32984	-8.30695	-8.28407	-8.26118	-8.2383	-8.21542	-8.19253	-8.16965	-8.14676	-8.12388	-8.101	-8.07811
-9.19944	-9.17655	-9.15367	-9.13078	-9.1079	-9.08501	-9.06213	-9.03925	-9.01636	-8.99348	-8.97059	-8.94771	-8.92483	-8.90194	-8.87906	-8.85617	-8.83329	-8.8104	-8.78752	-8.76464	-8.74175	-8.71887	-8.69598	-8.6731	-8.65022	-8.62733	-8.60445	-8.58156	-8.55868	-8.53579	-8.51291	-8.49003	-8.46714	-8.44426	-8.42137	-8.39849	-8.37561	-8.35272	-8.32984	-8.30695	-8.28407	-8.26118	-8.2383	-8.21542	-8.19253	-8.16965	-8.14676	-8.12388	-8.101	-8.07811
-9.19944	-9.17655	-9.15367	-9.13078	-9.1079	-9.08501	-9.06213	-9.03925	-9.01636	-8.99348	-8.97059	-8.94771	-8.92483	-8.90194	-8.87906	-8.85617	-8.83329	-8.8104	-8.78752	-8.76464	-8.74175	-8.71887	-8.69598	-8.6731	-8.65022	-8.62733	-8.60445	-8.58156	-8.55868	-8.53579	-8.51291	-8.49003	-8.46714	-8.44426	-8.42137	-8.39849	-8.37561	-8.35272	-8.32984	-8.30695	-8.28407	-8.26118	-8.2383	-8.21542	-8.19253	-8.16965	-8.14676	-8.12388	-8.101	-8.07811
-9.19944	-9.17655	-9.15367	-9.13078	-9.1079	-9.08501	-9.06213	-9.03925	-9.01636	-8.99348	-8.97059	-8.94771	-8.92483	-8.90194	-8.87906	-8.85617	-8.83329	-8.8104	-8.78752	-8.76464	-8.74175	-8.71887	-8.69598	-8.6731	-8.65022	-8.62733	-8.60445	-8.58156	-8.55868	-8.53579	-8.51291	-8.49003	-8.46714	-8.44426	-8.42137	-8.39849	-8.37561	-8.35272	-8.32984	-8.30695	-8.28407	-8.26118	-8.2383	-8.21542	-8.19253	-8.16965	-8.14676	-8.12388	-8.101	-8.07811
-9.19944	-9.17655	-9.15367	-9.13078	-9.1079	-9.08501	-9.06213	-9.03925	-9.01636	-8.99348	-8.97059	-8.94771	-8.92483	-8.90194	-8.87906	-8.85617	-8.83329	-8.8104	-8.78752	-8.76464	-8.74175	-8.71887	-8.69598	-8.6731	-8.65022	-8.62733	-8.60445	-8.58156	-8.55868	-8.53579	-8.51291	-8.49003	-8.46714	-8.44426	-8.42137	-8.39849	-8.37561	-8.35272	-8.32984	-8.30695	-8.28407	-8.26118	-8.2383	-8.21542	-8.19253	-8.16965	-8.14676	-8.12388	-8.101	-8.07811
-9.19944	-9.17655	-9.15367	-9.13078	-9.1079	-9.08501	-9.06213	-9.03925	-9.01636	-8.99348	-8.97059	-8.94771	-8.92483	-8.90194	-8.87906	-8.85617	-8.83329	-8.8104	-8.78752	-8.76464	-8.74175	-8.71887	-8.69598	-8.6731	-8.65022	-8.62733	-8.60445	-8.58156	-8.55868	-8.53579	-8.51291	-8.49003	-8.46714	-8.44426	-8.42137	-8.39849	-8.37561	-8.35272	-8.32984	-8.30695	-8.28407	-8.26118	-8.2383	-8.21542	-8.19253	-8.16965	-8.14676	-8.12388	-8.101	-8.07811
-9.19944	-9.17655	-9.15367	-9.13078	-9.1079	-9.08501	-9.06213	-9.03925	-9.01636	-8.99348	-8.97059	-8.94771	-8.92483	-8.90194	-8.87906	-8.85617	-8.83329	-8.8104	-8.78752	-8.76464	-8.74175	-8.71887	-8.69598	-8.6731	-8.65022	-8.62733	-8.60445	-8.58156	-8.55868	-8.53579	-8.51291	-8.49003	-8.46714	-8.44426	-8.42137	-8.39849	-8.37561	-8.35272	-8.32984	-8.30695	-8.28407	-8.26118	-8.2383	-8.21542	-8.19253	-8.16965	-8.14676	-8.12388	-8.101	-8.07811
-9.19944	-9.17655	-9.15367	-9.13078	-9.1079	-9.08501	-9.06213	-9.03925	-9.01636	-8.99348	-8.97059	-8.94771	-8.92483	-8.90194	-8.87906	-8.85617	-8.83329	-8.8104	-8.78752	-8.76464	-8.74175	-8.71887	-8.69598	-8.6731	-8.65022	-8.62733	-8.60445	-8.58156	-8.55868	-8.53579	-8.51291	-8.49003	-8.46714	-8.44426	-8.42137	-8.39849	-8.37561	-8.35272	-8.32984	-8.30695	-8.28407	-8.26118	-8.2383	-8.21542	-8.19253	-8.16965	-8.14676	-8.12388	-8.101	-8.07811
-9.19944	-9.17655	-9.15367	-9.13078	-9.1079	-9.08501	-9.06213	-9.03925	-9.01636	-8.99348	-8.97059	-8.94771	-8.92483	-8.90194	-8.87906	-8.85617	-8.83329	-8.8104	-8.78752	-8.76464	-8.74175	-8.71887	-8.69598	-8.6731	-8.65022	-8.62733	-8.60445	-8.58156	-8.55868	-8.53579	-8.51291	-8.49003	-8.46714	-8.44426	-8.42137	-8.39849	-8.37561	-8.35272	-8.32984	-8.30695	-8.28407	-8.26118	-8.2383	-8.21542	-8.19253	-8.16965	-8.14676	-8.12388	-8.101	-8.07811
-9.19944	-9.17655	-9.15367	-9.13078	-9.1079	-9.08501	-9.06213	-9.03925	-9.01636	-8.99348	-8.97059	-8.94771	-8.92483	-8.90194	-8.87906	-8.85617	-8.83329	-8.8104	-8.78752	-8.76464	-8.74175	-8.71887	-8.69598	-8.6731	-8.65022	-8.62733	-8.60445	-8.58156	-8.55868	-8.53579	-8.51291	-8.49003	-8.46714	-8.44426	-8.42137	-8.39849	-8.37561	-8.35272	-8.32984	-8.30695	-8.28407	-8.26118	-8.2383	-8.21542	-8.19253	-8.16965	-8.14676	-8.12388	-8.101	-8.07811
-9.19944	-9.17655	-9.15367	-9.13078	-9.1079	-9.08501	-9.06213	-9.03925	-9.01636	-8.99348	-8.97059	-8.94771	-8.92483	-8.90194	-8.87906	-8.85617	-8.83329	-8.8104	-8.78752	-8.76464	-8.74175	-8.71887	-8.69598	-8.6731	-8.65022	-8.62733	-8.60445	-8.58156	-8.55868	-8.53579	-8.51291	-8.49003	-8.46714	-8.44426	-8.42137	-8.39849	-8.37561	-8.35272	-8.32984	-8.30695	-8.28407	-8.26118	-8.2383	-8.21542	-8.19253	-8.16965	-8.14676	-8.12388	-8.101	-8.07811
-9.19944	-9.17655	-9.15367	-9.13078	-9.1079	-9.08501	-9.06213	-9.03925	-9.01636	-8.99348	-8.97059	-8.94771	-8.92483	-8.90194	-8.87906	-8.85617	-8.83329	-8.8104	-8.78752	-8.76464	-8.74175	-8.71887	-8.69598	-8.6731	-8.65022	-8.62733	-8.60445	-8.58156	-8.55868	-8.53579	-8.51291	-8.49003	-8.46714	-8.44426	-8.42137	-8.39849	-8.37561	-8.35272	-8.32984	-8.30695	-8.28407	-8.26118	-8.2383	-8.21542	-8.19253	-8.16965	-8.14676	-8.12388	-8.101	-8.07811
-9.19944	-9.17655	-9.15367	-9.13078	-9.1079	-9.08501	-9.06213	-9.03925	-9.01636	-8.99348	-8.97059	-8.94771	-8.92483	-8.90194	-8.87906	-8.85617	-8.83329	-8.8104	-8.78752	-8.76464	-8.74175	-8.71887	-8.69598	-8.6731	-8.65022	-8.62733	-8.60445	-8.58156	-8.55868	-8.53579	-8.51291	-8.49003	-8.46714	-8.44426	-8.42137	-8.39849	-8.37561	-8.35272	-8.32984	-8.30695	-8.28407	-8.26118	-8.2383	-8.21542	-8.19253	-8.16965	-8.14676	-8.12388	-8.101	-8.07811
-9.19944	-9.17655	-9.15367	-9.13078	-9.1079	-9.08501	-9.06213	-9.03925	-9.01636	-8.99348	-8.97059	-8.94771	-8.92483	-8.90194	-8.87906	-8.85617	-8.83329	-8.8104	-8.78752	-8.76464	-8.74175	-8.71887	-8.69598	-8.6731	-8.65022	-8.62733	-8.60445	-8.58156	-8.55868	-8.53579	-8.51291	-8.49003	-8.46714	-8.44426	-8.42137	-8.39849	-8.37561	-8.35272	-8.32984	-8.30695	-8.28407	-8.26118	-8.2383	-8.21542	-8.19253	-8.16965	-8.14676	-8.12388	-8.101	-8.07811
-9.19944	-9.17655	-9.15367	-9.13078	-9.1079	-9.08501	-9.06213	-9.03925	-9.01636	-8.99348	-8.97059	-8.94771	-8.92483	-8.90194	-8.87906	-8.85617	-8.83329	-8.8104	-8.78752	-8.76464	-8.74175	-8.71887	-8.69598	-8.6731	-8.65022	-8.62733	-8.60445	-8.58156	-8.55868	-8.53579	-8.51291	-8.49003	-8.46714	-8.44426	-8.42137	-8.39849	-8.37561	-8.35272	-8.32984	-8.30695	-8.28407	-8.26118	-8.2383	-8.21542	-8.19253	-8.16965	-8.14676	-8.12388	-8.101	-8.07811
-9.19944	-9.17655	-9.15367	-9.13078	-9.1079	-9.08501	-9.06213	-9.03925	-9.01636	-8.99348	-8.97059	-8.94771	-8.92483	-8.90194	-8.87906	-8.85617	-8.83329	-8.8104	-8.78752	-8.76464	-8.74175	-8.71887	-8.69598	-8.6731	-8.65022	-8.62733	-8.60445	-8.58156	-8.55868	-8.53579	-8.51291	-8.49003	-8.46714	-8.44426	-8.42137	-8.39849	-8.37561	-8.35272	-8.32984	-8.30695	-8.28407	-8.26118	-8.2383	-8.21542	-8.19253	-8.16965	-8.14676	-8.12388	-8.101	-8.07811
-9.19944	-9.17655	-9.15367	-9.13078	-9.1079	-9.08501	-9.06213	-9.03925	-9.01636	-8.99348	-8.97059	-8.94771	-8.92483	-8.90194	-8.87906	-8.85617	-8.83329	-8.8104	-8.78752	-8.76464	-8.74175	-8.71887	-8.69598	-8.6731	-8.65022	-8.62733	-8.60445	-8.58156	-8.55868	-8.53579	-8.51291	-8.49003	-8.46714	-8.44426	-8.42137	-8.39849	-8.37561	-8.35272	-8.32984	-8.30695	-8.28407	-8.26118	-8.2383	-8.21542	-8.19253	-8.16965	-8.14676	-8.12388	-8.101	-8.07811
-9.19944	-9.17655	-9.15367	-9.13078	-9.1079	-9.08501	-9.06213	-9.03925	-9.01636	-8.99348	-8.97059	-8.94771	-8.92483	-8.90194	-8.87906	-8.85617	-8.83329	-8.8104	-8.78752	-8.76464	-8.74175	-8.71887	-8.69598	-8.6731	-8.65022	-8.62733	-8.60445	-8.58156	-8.55868	-8.53579	-8.51291	-8.49003	-8.46714	-8.44426	-8.42137	-8.39849	-8.37561	-8.35272	-8.32984	-8.30695	-8.28407	-8.26118	-8.2383	-8.21542	-8.19253	-8.16965	-8.14676	-8.12388	-8.101	-8.07811
-9.19944	-9.17655	-9.15367	-9.13078	-9.1079	-9.08501	-9.06213	-9.03925	-9.01636	-8.99348	-8.97059	-8.94771	-8.92483	-8.90194	-8.87906	-8.85617	-8.83329	-8.8104	-8.78752	-8.76464	-8.74175	-8.71887	-8.69598	-8.6731	-8.65022	-8.62733	-8.60445	-8.58156	-8.55868	-8.53579	-8.51291	-8.49003	-8.46714	-8.44426	-8.42137	-8.39849	-8.37561	-8.35272	-8.32984	-8.30695	-8.28407	-8.26118	-8.2383	-8.21542	-8.19253	-8.16965	-8.14676	-8.12388	-8.101	-8.07811
-9.19944	-9.17655	-9.15367	-9.13078	-9.1079	-9.08501	-9.06213	-9.03925	-9.01636	-8.99348	-8.97059	-8.94771	-8.92483	-8.90194	-8.87906	-8.85617	-8.83329	-8.8104	-8.78752	-8.76464	-8.74175	-8.71887	-8.69598	-8.6731	-8.65022	-8.62733	-8.60445	-8.58156	-8.55868	-8.53579	-8.51291	-8.49003	-8.46714	-8.44426	-8.42137	-8.39849	-8.37561	-8.35272	-8.32984	-8.30695	-8.28407	-8.26118	-8.2383	-8.21542	-8.19253	-8.16965	-8.14676	-8.12388	-8.101	-8.07811
-9.19944	-9.17655	-9.15367	-9.13078	-9.1079	-9.08501	-9.06213	-9.03925	-9.01636	-8.99348	-8.97059	-8.94771	-8.92483	-8.90194	-8.87906	-8.85617	-8.83329	-8.8104	-8.78752	-8.76464	-8.74175	-8.71887	-8.69598	-8.6731	-8.65022	-8.62733	-8.60445	-8.58156	-8.55868	-8.53579	-8.51291	-8.49003	-8.46714	-8.44426	-8.42137	-8.39849	-8.37561	-8.35272	-8.32984	-8.30695	-8.28407	-8.26118	-8.2383	-8.21542	-8.19253	-8.16965	-8.14676	-8.12388	-8.101	-8.07811
-9.19944	-9.17655	-9.15367	-9.13078	-9.1079	-9.08501	-9.06213	-9.03925	-9.01636	-8.99348	-8.97059	-8.94771	-8.92483	-8.90194	-8.87906	-8.85617	-8.83329	-8.8104	-8.78752	-8.76464	-8.74175	-8.71887	-8.69598	-8.6731	-8.65022	-8.62733	-8.60445	-8.58156	-8.55868	-8.53579	-8.51291	-8.49003	-8.46714	-8.44426	-8.42137	-8.39849	-8.37561	-8.35272	-8.32984	-8.30695	-8.28407	-8.26118	-8.2383	-8.21542	-8.19253	-8.16965	-8.14676	-8.12388	-8.101	-8.07811
-9.19944	-9.17655	-9.15367	-9.13078	-9.1079	-9.08501	-9.06213	-9.03925	-9.01636	-8.99348	-8.97059	-8.94771	-8.92483	-8.90194	-8.87906	-8.85617	-8.83329	-8.8104	-8.78752	-8.76464	-8.74175	-8.71887	-8.69598	-8.6731	-8.65022	-8.62733	-8.60445	-8.58156	-8.55868	-8.53579	-8.51291	-8.49003	-8.46714	-8.44426	-8.42137	-8.39849	-8.37561	-8.35272	-8.32984	-8.30695	-8.28407	-8.26118	-8.2383	-8.21542	-8.19253	-8.16965	-8.14676	-8.12388	-8.101	-8.07811
-9.19944	-9.17655	-9.15367	-9.13078	-9.1079	-9.08501	-9.06213	-9.03925	-9.01636	-8.99348	-8.97059	-8.94771	-8.92483	-8.90194	-8.87906	-8.85617	-8.83329	-8.8104	-8.78752	-8.76464	-8.74175	-8.71887	-8.69598	-8.6731	-8.65022	-8.62733	-8.60445	-8.58156	-8.55868	-8.53579	-8.51291	-8.49003	-8.46714	-8.44426	-8.42137	-8.39849	-8.37561	-8.35272	-8.32984	-8.30695	-8.28407	-8.26118	-8.2383	-8.21542	-8.19253	-8.16965	-8.14676	-8.12388	-8.101	-8.07811
-9.19944	-9.17655	-9.15367	-9.13078	-9.1079	-9.08501	-9.06213	-9.03925	-9.01636	-8.99348	-8.97059	-8.94771	-8.92483	-8.90194	-8.87906	-8.85617	-8.83329	-8.8104	-8.78752	-8.76464	-8.74175	-8.71887	-8.69598	-8.6731	-8.65022	-8.62733	-8.60445	-8.58156	-8.55868	-8.53579	-8.51291	-8.49003	-8.46714	-8.44426	-8.42137	-8.39849	-8.37561	-8.35272	-8.32984	-8.30695	-8.28407	-8.26118	-8.2383	-8.21542	-8.19253	-8.16965	-8.14676	-8.12388	-8.101	-8.07811
-9.19944	-9.17655	-9.15367	-9.13078	-9.1079	-9.08501	-9.06213	-9.03925	-9.01636	-8.99348	-8.97059	-8.94771	-8.92483	-8.90194	-8.87906	-8.85617	-8.83329	-8.8104	-8.78752	-8.76464	-8.74175	-8.71887	-8.69598	-8.6731	-8.65022	-8.62733	-8.60445	-8.58156	-8.55868	-8.53579	-8.51291	-8.49003	-8.46714	-8.44426	-8.42137	-8.39849	-8.37561	-8.35272	-8.32984	-8.30695	-8.28407	-8.26118	-8.2383	-8.21542	-8.19253	-8.16965	-8.14676	-8.12388	-8.101	-8.07811
-9.19944	-9.17655	-9.15367	-9.13078	-9.1079	-9.08501	-9.06213	-9.03925	-9.01636	-8.99348	-8.97059	-8.94771	-8.92483	-8.90194	-8.87906	-8.85617	-8.83329	-8.8104	-8.78752	-8.76464	-8.74175	-8.71887	-8.69598	-8.6731	-8.65022	-8.62733	-8.60445	-8.58156	-8.55868	-8.53579	-8.51291	-8.49003	-8.46714	-8.44426	-8.42137	-8.39849	-8.37561	-8.35272	-8.32984	-8.30695	-8.28407	-8.26118	-8.2383	-8.21542	-8.19253	-8.16965	-8.14676	-8.12388	-8.101	-8.07811
-9.19944	-9.17655	-9.15367	-9.13078	-9.1079	-9.08501	-9.06213	-9.03925	-9.01636	-8.99348	-8.97059	-8.94771	-8.92483	-8.90194	-8.87906	-8.85617	-8.83329	-8.8104	-8.78752	-8.76464	-8.74175	-8.71887	-8.69598	-8.6731	-8.65022	-8.62733	-8.60445	-8.58156	-8.55868	-8.53579	-8.51291	-8.49003	-8.46714	-8.44426	-8.42137	-8.39849	-8.37561	-8.35272	-8.32984	-8.30695	-8.28407	-8.26118	-8.2383	-8.21542	-8.19253	-8.16965	-8.14676	-8.12388	-8.101	-8.07811
-9.19944	-9.17655	-9.15367	-9.13078	-9.1079	-9.08501	-9.06213	-9.03925	-9.01636	-8.99348	-8.97059	-8.94771	-8.92483	-8.90194	-8.87906	-8.85617	-8.83329	-8.8104	-8.78752	-8.76464	-8.74175	-8.71887	-8.69598	-8.6731	-8.65022	-8.62733	-8.60445	-8.58156	-8.55868	-8.53579	-8.51291	-8.49003	-8.46714	-8.44426	-8.42137	-8.39849	-8.37561	-8.35272	-8.32984	-8.30695	-8.28407	-8.26118	-8.2383	-8.21542	-8.19253	-8.16965	-8.14676	-8.12388	-8.101	-8.07811
-9.19944	-9.17655	-9.15367	-9.13078	-9.1079	-9.08501	-9.06213	-9.03925	-9.01636	-8.99348	-8.97059	-8.94771	-8.92483	-8.90194	-8.87906	-8.85617	-8.83329	-8.8104	-8.78752	-8.76464	-8.74175	-8.71887	-8.69598	-8.6731	-8.65022	-8.62733	-8.60445	-8.58156	-8.55868	-8.53579	-8.51291	-8.49003	-8.46714	-8.44426	-8.42137	-8.39849	-8.37561	-8.35272	-8.32984	-8.30695	-8.28407	-8.26118	-8.2383	-8.21542	-8.19253	-8.16965	-8.14676	-8.12388	-8.101	-8.07811
-9.19944	-9.17655	-9.15367	-9.13078	-9.1079	-9.08501	-9.06213	-9.03925	-9.01636	-8.99348	-8.97059	-8.94771	-8.92483	-8.90194	-8.87906	-8.85617	-8.83329	-8.8104	-8.78752	-8.76464	-8.74175	-8.71887	-8.69598	-8.6731	-8.65022	-8.62733	-8.60445	-8.58156	-8.55868	-8.53579	-8.51291	-8.49003	-8.46714	-8.44426	-8.42137	-8.39849	-8.37561	-8.35272	-8.32984	-8.30695	-8.28407	-8.26118	-8.2383	-8.21542	-8.19253	-8.16965	-8.14676	-8.12388	-8.101	-8.07811
-9.19944	-9.17655	-9.15367	-9.13078	-9.1079	-9.08501	-9.06213	-9.03925	-9.01636	-8.99348	-8.97059	-8.94771	-8.92483	-8.90194	-8.87906	-8.85617	-8.83329	-8.8104	-8.78752	-8.76464	-8.74175	-8.71887	-8.69598	-8.6731	-8.65022	-8.62733	-8.60445	-8.58156	-8.55868	-8.53579	-8.51291	-8.49003	-8.46714	-8.44426	-8.42137	-8.39849	-8.37561	-8.35272	-8.32984	-8.30695	-8.28407	-8.26118	-8.2383	-8.21542	-8.19253	-8.16965	-8.14676	-8.12388	-8.101	-8.07811
-9.19944	-9.17655	-9.15367	-9.13078	-9.1079	-9.08501	-9.06213	-9.03925	-9.01636	-8.99348	-8.97059	-8.94771	-8.92483	-8.90194	-8.87906	-8.85617	-8.83329	-8.8104	-8.78752	-8.76464	-8.74175	-8.71887	-8.69598	-8.6731	-8.65022	-8.62733	-8.60445	-8.58156	-8.55868	-8.53579	-8.51291	-8.49003	-8.46714	-8.44426	-8.42137	-8.39849	-8.37561	-8.35272	-8.32984	-8.30695	-8.28407	-8.26118	-8.2383	-8.21542	-8.19253	-8.16965	-8.14676	-8.12388	-8.101	-8.07811
-9.19944	-9.17655	-9.15367	-9.13078	-9.1079	-9.08501	-9.06213	-9.03925	-9.01636	-8.99348	-8.97059	-8.94771	-8.92483	-8.90194	-8.87906	-8.85617	-8.83329	-8.8104	-8.78752	-8.76464	-8.74175	-8.71887	-8.69598	-8.6731	-8.65022	-8.62733	-8.60445	-8.58156	-8.55868	-8.53579	-8.51291	-8.49003	-8.46714	-8.44426	-8.42137	-8.39849	-8.37561	-8.35272	-8.32984	-8.30695	-8.28407	-8.26118	-8.2383	-8.21542	-8.19253	-8.16965	-8.14676	-8.12388	-8.101	-8.07811
-9.19944	-9.17655	-9.15367	-9.13078	-9.1079	-9.08501	-9.06213	-9.03925	-9.01636	-8.99348	-8.97059	-8.94771	-8.92483	-8.90194	-8.87906	-8.85617	-8.83329	-8.8104	-8.78752	-8.76464	-8.74175	-8.71887	-8.69598	-8.6731	-8.65022	-8.62733	-8.60445	-8.58156	-8.55868	-8.53579	-8.51291	-8.49003	-8.46714	-8.44426	-8.42137	-8.39849	-8.37561	-8.35272	-8.32984	-8.30695	-8.28407	-8.26118	-8.2383	-8.21542	-8.19253	-8.16965	-8.14676	-8.12388	-8.101	-8.07811
-9.19944	-9.17655	-9.15367	-9.13078	-9.1079	-9.08501	-9.06213	-9.03925	-9.01636	-8.99348	-8.97059	-8.94771	-8.92483	-8.90194	-8.87906	-8.85617	-8.83329	-8.8104	-8.78752	-8.76464	-8.74175	-8.71887	-8.69598	-8.6731	-8.65022	-8.62733	-8.60445	-8.58156	-8.55868	-8.53579	-8.51291	-8.49003	-8.46714	-8.44426	-8.42137	-8.39849	-8.37561	-8.35272	-8.32984	-8.30695	-8.28407	-8.26118	-8.2383	-8.21542	-8.19253	-8.16965	-8.14676	-8.12388	-8.101	-8.07811
-9.19944	-9.17655	-9.15367	-9.13078	-9.1079	-9.08501	-9.06213	-9.03925	-9.01636	-8.99348	-8.97059	-8.94771	-8.92483	-8.90194	-8.87906	-8.85617	-8.83329	-8.8104	-8.78752	-8.76464	-8.74175	-8.71887	-8.69598	-8.6731	-8.65022	-8.62733	-8.60445	-8.58156	-8.55868	-8.53579	-8.51291	-8.49003	-8.46714	-8.44426	-8.42137	-8.39849	-8.37561	-8.35272	-8.32984	-8.30695	-8.28407	-8.26118	-8.2383	-8.21542	-8.19253	-8.16965	-8.14676	-8.12388	-8.101	-8.07811
-9.19944	-9.17655	-9.15367	-9.13078	-9.1079	-9.08501	-9.06213	-9.03925	-9.01636	-8.99348	-8.97059	-8.94771	-8.92483	-8.90194	-8.87906	-8.85617	-8.83329	-8.8104	-8.78752	-8.76464	-8.74175	-8.71887	-8.69598	-8.6731	-8.65022	-8.62733	-8.60445	-8.58156	-8.55868	-8.53579	-8.51291	-8.49003	-8.46714	-8.44426	-8.42137	-8.39849	-8.37561	-8.35272	-8.32984	-8.30695	-8.28407	-8.26118	-8.2383	-8.21542	-8.19253	-8.16965	-8.14676	-8.12388	-8.101	-8.07811
-9.19944	-9.17655	-9.15367	-9.13078	-9.1079	-9.08501	-9.06213	-9.03925	-9.01636	-8.99348	-8.97059	-8.94771	-8.92483	-8.90194	-8.87906	-8.85617	-8.83329	-8.8104	-8.78752	-8.76464	-8.74175	-8.71887	-8.69598	-8.6731	-8.65022	-8.62733	-8.60445	-8.58156	-8.55868	-8.53579	-8.51291	-8.49003	-8.46714	-8.44426	-8.42137	-8.39849	-8.37561	-8.35272	-8.32984	-8.30695	-8.28407	-8.26118	-8.2383	-8.21542	-8.19253	-8.16965	-8.14676	-8.12388	-8.101	-8.07811
-9.19944	-9.17655	-9.15367	-9.13078	-9.1079	-9.08501	-9.06213	-9.03925	-9.01636	-8.99348	-8.97059	-8.94771	-8.92483	-8.90194	-8.87906	-8.85617	-8.83329	-8.8104	-8.78752	-8.76464	-8.74175	-8.71887	-8.69598	-8.6731	-8.65022	-8.62733	-8.60445	-8.58156	-8.55868	-8.53579	-8.51291	-8.49003	-8.46714	-8.44426	-8.42137	-8.39849	-8.37561	-8.35272	-8.32984	-8.30695	-8.28407	-8.26118	-8.2383	-8.21542	-8.19253	-8.16965	-8.14676	-8.12388	-8.101	-8.07811
-9.19944	-9.17655	-9.15367	-9.13078	-9.1079	-9.08501	-9.06213	-9.03925	-9.01636	-8.99348	-8.97059	-8.94771	-8.92483	-8.90194	-8.87906	-8.85617	-8.83329	-8.8104	-8.78752	-8.76464	-8.74175	-8.71887	-8.69598	-8.6731	-8.65022	-8.62733	-8.60445	-8.58156	-8.55868	-8.53579	-8.51291	-8.49003	-8.46714	-8.44426	-8.42137	-8.39849	-8.37561	-8.35272	-8.32984	-8.30695	-8.28407	-8.26118	-8.2383	-8.21542	-8.19253	-8.16965	-8.14676	-8.12388	-8.101	-8.07811
-9.19944	-9.17655	-9.15367	-9.13078	-9.1079	-9.08501	-9.06213	-9.03925	-9.01636	-8.99348	-8.97059	-8.94771	-8.92483	-8.90194	-8.87906	-8.85617	-8.83329	-8.8104	-8.78752	-8.76464	-8.74175	-8.71887	-8.69598	-8.6731	-8.65022	-8.62733	-8.60445	-8.58156	-8.55868	-8.53579	-8.51291	-8.49003	-8.46714	-8.44426	-8.42137	-8.39849	-8.37561	-8.35272	-8.32984	-8.30695	-8.28407	-8.26118	-8.2383	-8.21542	-8.19253	-8.16965	-8.14676	-8.12388	-8.101	-8.07811
-9.19944	-9.17655	-9.15367	-9.13078	-9.1079	-9.08501	-9.06213	-9.03925	-9.01636	-8.99348	-8.97059	-8.94771	-8.92483	-8.90194	-8.87906	-8.85617	-8.83329	-8.8104	-8.78752	-8.76464	-8.74175	-8.71887	-8.69598	-8.6731	-8.65022	-8.62733	-8.60445	-8.58156	-8.55868	-8.53579	-8.51291	-8.49003	-8.46714	-8.44426	-8.42137	-8.39849	-8.37561	-8.35272	-8.32984	-8.30695	-8.28407	-8.26118	-8.2383	-8.21542	-8.19253	-8.16965	-8.14676	-8.12388	-8.101	-8.07811
-9.19944	-9.17655	-9.15367	-9.13078	-9.1079	-9.08501	-9.06213	-9.03925	-9.01636	-8.99348	-8.97059	-8.94771	-8.92483	-8.90194	-8.87906	-8.85617	-8.83329	-8.8104	-8.78752	-8.76464	-8.74175	-8.71887	-8.69598	-8.6731	-8.65022	-8.62733	-8.60445	-8.58156	-8.55868	-8.53579	-8.51291	-8.49003	-8.46714	-8.44426	-8.42137	-8.39849	-8.37561	-8.35272	-8.32984	-8.30695	-8.28407	-8.26118	-8.2383	-8.21542	-8.19253	-8.16965	-8.14676	-8.12388	-8.101	-8.07811
-9.19944	-9.17655	-9.15367	-9.13078	-9.1079	-9.08501	-9.06213	-9.03925	-9.01636	-8.99348	-8.97059	-8.94771	-8.92483	-8.90194	-8.87906	-8.85617	-8.83329	-8.8104	-8.78752	-8.76464	-8.74175	-8.71887	-8.69598	-8.6731	-8.65022	-8.62733	-8.60445	-8.58156	-8.55868	-8.53579	-8.51291	-8.49003	-8.46714	-8.44426	-8.42137	-8.39849	-8.37561	-8.35272	-8.32984	-8.30695	-8.28407	-8.26118	-8.2383	-8.21542	-8.19253	-8.16965	-8.14676	-8.12388	-8.101	-8.07811
-9.19944	-9.17655	-9.15367	-9.13078	-9.1079	-9.08501	-9.06213	-9.03925	-9.01636	-8.99348	-8.97059	-8.94771	-8.92483	-8.90194	-8.87906	-8.85617	-8.83329	-8.8104	-8.78752	-8.76464	-8.74175	-8.71887	-8.69598	-8.6731	-8.65022	-8.62733	-8.60445	-8.58156	-8.55868	-8.53579	-8.51291	-8.49003	-8.46714	-8.44426	-8.42137	-8.39849	-8.37561	-8.35272	-8.32984	-8.30695	-8.28407	-8.26118	-8.2383	-8.21542	-8.19253	-8.16965	-8.14676	-8.12388	-8.101	-8.07811
-9.19944	-9.17655	-9.15367	-9.13078	-9.1079	-9.08501	-9.06213	-9.03925	-9.01636	-8.99348	-8.97059	-8.94771	-8.92483	-8.90194	-8.87906	-8.85617	-8.83329	-8.8104	-8.78752	-8.76464	-8.74175	-8.71887	-8.69598	-8.6731	-8.65022	-8.62733	-8.60445	-8.58156	-8.55868	-8.53579	-8.51291	-8.49003	-8.46714	-8.44426	-8.42137	-8.39849	-8.37561	-8.35272	-8.32984	-8.30695	-8.28407	-8.26118	-8.2383	-8.21542	-8.19253	-8.16965	-8.14676	-8.12388	-8.101	-8.07811
-9.19944	-9.17655	-9.15367	-9.13078	-9.1079	-9.08501	-9.06213	-9.03925	-9.01636	-8.99348	-8.97059	-8.94771	-8.92483	-8.90194	-8.87906	-8.85617	-8.83329	-8.8104	-8.78752	-8.76464	-8.74175	-8.71887	-8.69598	-8.6731	-8.65022	-8.62733	-8.60445	-8.58156	-8.55868	-8.53579	-8.51291	-8.49003	-8.46714	-8.44426	-8.42137	-8.39849	-8.37561	-8.35272	-8.32984	-8.30695	-8.28407	-8.26118	-8.2383	-8.21542	-8.19253	-8.16965	-8.14676	-8.12388	-8.101	-8.07811
-9.19944	-9.17655	-9.15367	-9.13078	-9.1079	-9.08501	-9.06213	-9.03925	-9.01636	-8.99348	-8.97059	-8.94771	-8.92483	-8.90194	-8.87906	-8.85617	-8.83329	-8.8104	-8.78752	-8.76464	-8.74175	-8.71887	-8.69598	-8.6731	-8.65022	-8.62733	-8.60445	-8.58156	-8.55868	-8.53579	-8.51291	-8.49003	-8.46714	-8.44426	-8.42137	-8.39849	-8.37561	-8.35272	-8.32984	-8.30695	-8.28407	-8.26118	-8.2383	-8.21542	-8.19253	-8.16965	-8.14676	-8.12388	-8.101	-8.07811
-9.19944	-9.17655	-9.15367	-9.13078	-9.1079	-9.08501	-9.06213	-9.03925	-9.01636	-8.99348	-8.97059	-8.94771	-8.92483	-8.90194	-8.87906	-8.85617	-8.83329	-8.8104	-8.78752	-8.76464	-8.74175	-8.71887	-8.69598	-8.6731	-8.65022	-8.62733	-8.60445	-8.58156	-8.55868	-8.53579	-8.51291	-8.49003	-8.46714	-8.44426	-8.42137	-8.39849	-8.37561	-8.35272	-8.32984	-8.30695	-8.28407	-8.26118	-8.2383	-8.21542	-8.19253	-8.16965	-8.14676	-8.12388	-8.101	-8.07811
-9.19944	-9.17655	-9.15367	-9.13078	-9.1079	-9.08501	-9.06213	-9.03925	-9.01636	-8.99348	-8.97059	-8.94771	-8.92483	-8.90194	-8.87906	-8.85617	-8.83329	-8.8104	-8.78752	-8.76464	-8.74175	-8.71887	-8.69598	-8.6731	-8.65022	-8.62733	-8.60445	-8.58156	-8.55868	-8.53579	-8.51291	-8.49003	-8.46714	-8.44426	-8.42137	-8.39849	-8.37561	-8.35272	-8.32984	-8.30695	-8.28407	-8.26118	-8.2383	-8.21542	-8.19253	-8.16965	-8.14676	-8.12388	-8.101	-8.07811
-9.19944	-9.17655	-9.15367	-9.13078	-9.1079	-9.08501	-9.06213	-9.03925	-9.01636	-8.99348	-8.97059	-8.94771	-8.92483	-8.90194	-8.87906	-8.85617	-8.83329	-8.8104	-8.78752	-8.76464	-8.74175	-8.71887	-8.69598	-8.6731	-8.65022	-8.62733	-8.60445	-8.58156	-8.55868	-8.53579	-8.51291	-8.49003	-8.46714	-8.44426	-8.42137	-8.39849	-8.37561	-8.35272	-8.32984	-8.30695	-8.28407	-8.26118	-8.2383	-8.21542	-8.19253	-8.16965	-8.14676	-8.12388	-8.101	-8.07811
-9.19944	-9.17655	-9.15367	-9.13078	-9.1079	-9.08501	-9.06213	-9.03925	-9.01636	-8.99348	-8.97059	-8.94771	-8.92483	-8.90194	-8.87906	-8.85617	-8.83329	-8.8104	-8.78752	-8.76464	-8.74175	-8.71887	-8.69598	-8.6731	-8.65022	-8.62733	-8.60445	-8.58156	-8.55868	-8.53579	-8.51291	-8.49003	-8.46714	-8.44426	-8.42137	-8.39849	-8.37561	-8.35272	-8.32984	-8.30695	-8.28407	-8.26118	-8.2383	-8.21542	-8.19253	-8.16965	-8.14676	-8.12388	-8.101	-8.07811
-9.19944	-9.17655	-9.15367	-9.13078	-9.1079	-9.08501	-9.06213	-9.03925	-9.01636	-8.99348	-8.97059	-8.94771	-8.92483	-8.90194	-8.87906	-8.85617	-8.83329	-8.8104	-8.78752	-8.76464	-8.74175	-8.71887	-8.69598	-8.6731	-8.65022	-8.62733	-8.60445	-8.58156	-8.55868	-8.53579	-8.51291	-8.49003	-8.46714	-8.44426	-8.42137	-8.39849	-8.37561	-8.35272	-8.32984	-8.30695	-8.28407	-8.26118	-8.2383	-8.21542	-8.19253	-8.16965	-8.14676	-8.12388	-8.101	-8.07811
-9.19944	-9.17655	-9.15367	-9.13078	-9.1079	-9.08501	-9.06213	-9.03925	-9.01636	-8.99348	-8.97059	-8.94771	-8.92483	-8.90194	-8.87906	-8.85617	-8.83329	-8.8104	-8.78752	-8.76464	-8.74175	-8.71887	-8.69598	-8.6731	-8.65022	-8.62733	-8.60445	-8.58156	-8.55868	-8.53579	-8.51291	-8.49003	-8.46714	-8.44426	-8.42137	-8.39849	-8.37561	-8.35272	-8.32984	-8.30695	-8.28407	-8.26118	-8.2383	-8.21542	-8.19253	-8.16965	-8.14676	-8.12388	-8.101	-8.07811
-9.19944	-9.17655	-9.15367	-9.13078	-9.1079	-9.08501	-9.06213	-9.03925	-9.01636	-8.99348	-8.97059	-8.94771	-8.92483	-8.90194	-8.87906	-8.85617	-8.83329	-8.8104	-8.78752	-8.76464	-8.74175	-8.71887	-8.69598	-8.6731	-8.65022	-8.62733	-8.60445	-8.58156	-8.55868	-8.53579	-8.51291	-8.49003	-8.46714	-8.44426	-8.42137	-8.39849	-8.37561	-8.35272	-8.32984	-8.30695	-8.28407	-8.26118	-8.2383	-8.21542	-8.19253	-8.16965	-8.14676	-8.12388	-8.101	-8.07811
-9.19944	-9.17655	-9.15367	-9.13078	-9.1079	-9.08501	-9.06213	-9.03925	-9.01636	-8.99348	-8.97059	-8.94771	-8.92483	-8.90194	-8.87906	-8.85617	-8.83329	-8.8104	-8.78752	-8.76464	-8.74175	-8.71887	-8.69598	-8.6731	-8.65022	-8.62733	-8.60445	-8.58156	-8.55868	-8.53579	-8.51291	-8.49003	-8.46714	-8.44426	-8.42137	-8.39849	-8.37561	-8.35272	-8.32984	-8.30695	-8.28407	-8.26118	-8.2383	-8.21542	-8.19253	-8.16965	-8.14676	-8.12388	-8.101	-8.07811
-9.19944	-9.17655	-9.15367	-9.13078	-9.1079	-9.08501	-9.06213	-9.03925	-9.01636	-8.99348	-8.97059	-8.94771	-8.92483	-8.90194	-8.87906	-8.85617	-8.83329	-8.8104	-8.78752	-8.76464	-8.74175	-8.71887	-8.69598	-8.6731	-8.65022	-8.62733	-8.60445	-8.58156	-8.55868	-8.53579	-8.51291	-8.49003	-8.46714	-8.44426	-8.42137	-8.39849	-8.37561	-8.35272	-8.32984	-8.30695	-8.28407	-8.26118	-8.2383	-8.21542	-8.19253	-8.16965	-8.14676	-8.12388	-8.101	-8.07811
-9.19944	-9.17655	-9.15367	-9.13078	-9.1079	-9.08501	-9.06213	-9.03925	-9.01636	-8.99348	-8.97059	-8.94771	-8.92483	-8.90194	-8.87906	-8.85617	-8.83329	-8.8104	-8.78752	-8.76464	-8.74175	-8.71887	-8.69598	-8.6731	-8.65022	-8.62733	-8.60445	-8.58156	-8.55868	-8.53579	-8.51291	-8.49003	-8.46714	-8.44426	-8.42137	-8.39849	-8.37561	-8.35272	-8.32984	-8.30695	-8.28407	-8.26118	-8.2383	-8.21542	-8.19253	-8.16965	-8.14676	-8.12388	-8.101	-8.07811
-9.19944	-9.17655	-9.15367	-9.13078	-9.1079	-9.08501	-9.06213	-9.03925	-9.01636	-8.99348	-8.97059	-8.94771	-8.92483	-8.90194	-8.87906	-8.85617	-8.83329	-8.8104	-8.78752	-8.76464	-8.74175	-8.71887	-8.69598	-8.6731	-8.65022	-8.62733	-8.60445	-8.58156	-8.55868	-8.53579	-8.51291	-8.49003	-8.46714	-8.44426	-8.42137	-8.39849	-8.37561	-8.35272	-8.32984	-8.30695	-8.28407	-8.26118	-8.2383	-8.21542	-8.19253	-8.16965	-8.14676	-8.12388	-8.101	-8.07811
-9.19944	-9.17655	-9.15367	-9.13078	-9.1079	-9.08501	-9.06213	-9.03925	-9.01636	-8.99348	-8.97059	-8.94771	-8.92483	-8.90194	-8.87906	-8.85617	-8.83329	-8.8104	-8.78752	-8.76464	-8.74175	-8.71887	-8.69598	-8.6731	-8.65022	-8.62733	-8.60445	-8.58156	-8.55868	-8.53579	-8.51291	-8.49003	-8.46714	-8.44426	-8.42137	-8.39849	-8.37561	-8.35272	-8.32984	-8.30695	-8.28407	-8.26118	-8.2383	-8.21542	-8.19253	-8.16965	-8.14676	-8.12388	-8.101	-8.07811
-9.19944	-9.17655	-9.15367	-9.13078	-9.1079	-9.08501	-9.06213	-9.03925	-9.01636	-8.99348	-8.97059	-8.94771	-8.92483	-8.90194	-8.87906	-8.85617	-8.83329	-8.8104	-8.78752	-8.76464	-8.74175	-8.71887	-8.69598	-8.6731	-8.65022	-8.62733	-8.60445	-8.58156	-8.55868	-8.53579	-8.51291	-8.49003	-8.46714	-8.44426	-8.42137	-8.39849	-8.37561	-8.35272	-8.32984	-8.30695	-8.28407	-8.26118	-8.2383	-8.21542	-8.19253	-8.16965	-8.14676	-8.12388	-8.101	-8.07811
-9.19944	-9.17655	-9.15367	-9.13078	-9.1079	-9.08501	-9.06213	-9.03925	-9.01636	-8.99348	-8.97059	-8.94771	-8.92483	-8.90194	-8.87906	-8.85617	-8.83329	-8.8104	-8.78752	-8.76464	-8.74175	-8.71887	-8.69598	-8.6731	-8.65022	-8.62733	-8.60445	-8.58156	-8.55868	-8.53579	-8.51291	-8.49003	-8.46714	-8.44426	-8.42137	-8.39849	-8.37561	-8.35272	-8.32984	-8.30695	-8.28407	-8.26118	-8.2383	-8.21542	-8.19253	-8.16965	-8.14676	-8.12388	-8.101	-8.07811
-9.19944	-9.17655	-9.15367	-9.13078	-9.1079	-9.08501	-9.06213	-9.03925	-9.01636	-8.99348	-8.97059	-8.94771	-8.92483	-8.90194	-8.87906	-8.85617	-8.83329	-8.8104	-8.78752	-8.76464	-8.74175	-8.71887	-8.69598	-8.6731	-8.65022	-8.62733	-8.60445	-8.58156	-8.55868	-8.53579	-8.51291	-8.49003	-8.46714	-8.44426	-8.42137	-8.39849	-8.37561	-8.35272	-8.32984	-8.30695	-8.28407	-8.26118	-8.2383	-8.21542	-8.19253	-8.16965	-8.14676	-8.12388	-8.101	-8.07811
-9.19944	-9.17655	-9.15367	-9.13078	-9.1079	-9.08501	-9.06213	-9.03925	-9.01636	-8.99348	-8.97059	-8.94771	-8.92483	-8.90194	-8.87906	-8.85617	-8.83329	-8.8104	-8.78752	-8.76464	-8.74175	-8.71887	-8.69598	-8.6731	-8.65022	-8.62733	-8.60445	-8.58156	-8.55868	-8.53579	-8.51291	-8.49003	-8.46714	-8.44426	-8.42137	-8.39849	-8.37561	-8.35272	-8.32984	-8.30695	-8.28407	-8.26118	-8.2383	-8.21542	-8.19253	-8.16965	-8.14676	-8.12388	-8.101	-8.07811
-9.19944	-9.17655	-9.15367	-9.13078	-9.1079	-9.08501	-9.06213	-9.03925	-9.01636	-8.99348	-8.97059	-8.94771	-8.92483	-8.90194	-8.87906	-8.85617	-8.83329	-8.8104	-8.78752	-8.76464	-8.74175	-8.71887	-8.69598	-8.6731	-8.65022	-8.62733	-8.60445	-8.58156	-8.55868	-8.53579	-8.51291	-8.49003	-8.46714	-8.44426	-8.42137	-8.39849	-8.37561	-8.35272	-8.32984	-8.30695	-8.28407	-8.26118	-8.2383	-8.21542	-8.19253	-8.16965	-8.14676	-8.12388	-8.101	-8.07811
-9.19944	-9.17655	-9.15367	-9.13078	-9.1079	-9.08501	-9.06213	-9.03925	-9.01636	-8.99348	-8.97059	-8.94771	-8.92483	-8.90194	-8.87906	-8.85617	-8.83329	-8.8104	-8.78752	-8.76464	-8.74175	-8.71887	-8.69598	-8.6731	-8.65022	-8.62733	-8.60445	-8.58156	-8.55868	-8.53579	-8.51291	-8.49003	-8.46714	-8.44426	-8.42137	-8.39849	-8.37561	-8.35272	-8.32984	-8.30695	-8.28407	-8.26118	-8.2383	-8.21542	-8.19253	-8.16965	-8.14676	-8.12388	-8.101	-8.07811
-9.19944	-9.17655	-9.15367	-9.13078	-9.1079	-9.08501	-9.06213	-9.03925	-9.01636	-8.99348	-8.97059	-8.94771	-8.92483	-8.90194	-8.87906	-8.85617	-8.83329	-8.8104	-8.78752	-8.76464	-8.74175	-8.71887	-8.69598	-8.6731	-8.65022	-8.62733	-8.60445	-8.58156	-8.55868	-8.53579	-8.51291	-8.49003	-8.46714	-8.44426	-8.42137	-8.39849	-8.37561	-8.35272	-8.32984	-8.30695	-8.28407	-8.26118	-8.2383	-8.21542	-8.19253	-8.16965	-8.14676	-8.12388	-8.101	-8.07811
-9.19944	-9.17655	-9.15367	-9.13078	-9.1079	-9.08501	-9.06213	-9.03925	-9.01636	-8.99348	-8.97059	-8.94771	-8.92483	-8.90194	-8.87906	-8.85617	-8.83329	-8.8104	-8.78752	-8.76464	-8.74175	-8.71887	-8.69598	-8.6731	-8.65022	-8.62733	-8.60445	-8.58156	-8.55868	-8.53579	-8.51291	-8.49003	-8.46714	-8.44426	-8.42137	-8.39849	-8.37561	-8.35272	-8.32984	-8.30695	-8.28407	-8.26118	-8.2383	-8.21542	-8.19253	-8.16965	-8.14676	-8.12388	-8.101	-8.07811
-9.19944	-9.17655	-9.15367	-9.13078	-9.1079	-9.08501	-9.06213	-9.03925	-9.01636	-8.99348	-8.97059	-8.94771	-8.92483	-8.90194	-8.87906	-8.85617	-8.83329	-8.8104	-8.78752	-8.76464	-8.74175	-8.71887	-8.69598	-8.6731	-8.65022	-8.62733	-8.60445	-8.58156	-8.55868	-8.53579	-8.51291	-8.49003	-8.46714	-8.44426	-8.42137	-8.39849	-8.37561	-8.35272	-8.32984	-8.30695	-8.28407	-8.26118	-8.2383	-8.21542	-8.19253	-8.16965	-8.14676	-8.12388	-8.101	-8.07811
-9.19944	-9.17655	-9.15367	-9.13078	-9.1079	-9.08501	-9.06213	-9.03925	-9.01636	-8.99348	-8.97059	-8.94771	-8.92483	-8.90194	-8.87906	-8.85617	-8.83329	-8.8104	-8.78752	-8.76464	-8.74175	-8.71887	-8.69598	-8.6731	-8.65022	-8.62733	-8.60445	-8.58156	-8.55868	-8.53579	-8.51291	-8.49003	-8.46714	-8.44426	-8.42137	-8.39849	-8.37561	-8.35272	-8.32984	-8.30695	-8.28407	-8.26118	-8.2383	-8.21542	-8.19253	-8.16965	-8.14676	-8.12388	-8.101	-8.07811
-9.19944	-9.17655	-9.15367	-9.13078	-9.1079	-9.08501	-9.06213	-9.03925	-9.01636	-8.99348	-8.97059	-8.94771	-8.92483	-8.90194	-8.87906	-8.85617	-8.83329	-8.8104	-8.78752	-8.76464	-8.74175	-8.71887	-8.69598	-8.6731	-8.65022	-8.62733	-8.60445	-8.58156	-8.55868	-8.53579	-8.51291	-8.49003	-8.46714	-8.44426	-8.42137	-8.39849	-8.37561	-8.35272	-8.32984	-8.30695	-8.28407	-8.26118	-8.2383	-8.21542	-8.19253	-8.16965	-8.14676	-8.12388	-8.101	-8.07811
-9.19944	-9.17655	-9.15367	-9.13078	-9.1079	-9.08501	-9.06213	-9.03925	-9.01636	-8.99348	-8.97059	-8.94771	-8.92483	-8.90194	-8.87906	-8.85617	-8.83329	-8.8104	-8.78752	-8.76464	-8.74175	-8.71887	-8.69598	-8.6731	-8.65022	-8.62733	-8.60445	-8.58156	-8.55868	-8.53579	-8.51291	-8.49003	-8.46714	-8.44426	-8.42137	-8.39849	-8.37561	-8.35272	-8.32984	-8.30695	-8.28407	-8.26118	-8.2383	-8.21542	-8.19253	-8.16965	-8.14676	-8.12388	-8.101	-8.07811
-9.19944	-9.17655	-9.15367	-9.13078	-9.1079	-9.08501	-9.06213	-9.03925	-9.01636	-8.99348	-8.97059	-8.94771	-8.92483	-8.90194	-8.87906	-8.85617	-8.83329	-8.8104	-8.78752	-8.76464	-8.74175	-8.71887	-8.69598	-8.6731	-8.65022	-8.62733	-8.60445	-8.58156	-8.55868	-8.53579	-8.51291	-8.49003	-8.46714	-8.44426	-8.42137	-8.39849	-8.37561	-8.35272	-8.32984	-8.30695	-8.28407	-8.26118	-8.2383	-8.21542	-8.19253	-8.16965	-8.14676	-8.12388	-8.101	-8.07811
-9.19944	-9.17655	-9.15367	-9.13078	-9.1079	-9.08501	-9.06213	-9.03925	-9.01636	-8.99348	-8.97059	-8.94771	-8.92483	-8.90194	-8.87906	-8.85617	-8.83329	-8.8104	-8.78752	-8.76464	-8.74175	-8.71887	-8.69598	-8.6731	-8.65022	-8.62733	-8.60445	-8.58156	-8.55868	-8.53579	-8.51291	-8.49003	-8.46714	-8.44426	-8.42137	-8.39849	-8.37561	-8.35272	-8.32984	-8.30695	-8.28407	-8.26118	-8.2383	-8.21542	-8.19253	-8.16965	-8.14676	-8.12388	-8.101	-8.07811
-9.19944	-9.17655	-9.15367	-9.13078	-9.1079	-9.08501	-9.06213	-9.03925	-9.01636	-8.99348	-8.97059	-8.94771	-8.92483	-8.90194	-8.87906	-8.85617	-8.83329	-8.8104	-8.78752	-8.76464	-8.74175	-8.71887	-8.69598	-8.6731	-8.65022	-8.62733	-8.60445	-8.58156	-8.55868	-8.53579	-8.51291	-8.49003	-8.46714	-8.44426	-8.42137	-8.39849	-8.37561	-8.35272	-8.32984	-8.30695	-8.28407	-8.26118	-8.2383	-8.21542	-8.19253	-8.16965	-8.14676	-8.12388	-8.101	-8.07811
-9.19944	-9.17655	-9.15367	-9.13078	-9.1079	-9.08501	-9.06213	-9.03925	-9.01636	-8.99348	-8.97059	-8.94771	-8.92483	-8.90194	-8.87906	-8.85617	-8.83329	-8.8104	-8.78752	-8.76464	-8.74175	-8.71887	-8.69598	-8.6731	-8.65022	-8.62733	-8.60445	-8.58156	-8.55868	-8.53579	-8.51291	-8.49003	-8.46714	-8.44426	-8.42137	-8.39849	-8.37561	-8.35272	-8.32984	-8.30695	-8.28407	-8.26118	-8.2383	-8.21542	-8.19253	-8.16965	-8.14676	-8.12388	-8.101	-8.07811
-9.19944	-9.17655	-9.15367	-9.13078	-9.1079	-9.08501	-9.06213	-9.03925	-9.01636	-8.99348	-8.97059	-8.94771	-8.92483	-8.90194	-8.87906	-8.85617	-8.83329	-8.8104	-8.78752	-8.76464	-8.74175	-8.71887	-8.69598	-8.6731	-8.65022	-8.62733	-8.60445	-8.58156	-8.55868	-8.53579	-8.51291	-8.49003	-8.46714	-8.44426	-8.42137	-8.39849	-8.37561	-8.35272	-8.32984	-8.30695	-8.28407	-8.26118	-8.2383	-8.21542	-8.19253	-8.16965	-8.14676	-8.12388	-8.101	-8.07811
-9.19944	-9.17655	-9.15367	-9.13078	-9.1079	-9.08501	-9.06213	-9.03925	-9.01636	-8.99348	-8.97059	-8.94771	-8.92483	-8.90194	-8.87906	-8.85617	-8.83329	-8.8104	-8.78752	-8.76464	-8.74175	-8.71887	-8.69598	-8.6731	-8.65022	-8.62733	-8.60445	-8.58156	-8.55868	-8.53579	-8.51291	-8.49003	-8.46714	-8.44426	-8.42137	-8.39849	-8.37561	-8.35272	-8.32984	-8.30695	-8.28407	-8.26118	-8.2383	-8.21542	-8.19253	-8.16965	-8.14676	-8.12388	-8.101	-8.07811
-9.19944	-9.17655	-9.15367	-9.13078	-9.1079	-9.08501	-9.06213	-9.03925	-9.01636	-8.99348	-8.97059	-8.94771	-8.92483	-8.90194	-8.87906	-8.85617	-8.83329	-8.8104	-8.78752	-8.76464	-8.74175	-8.71887	-8.69598	-8.6731	-8.65022	-8.62733	-8.60445	-8.58156	-8.55868	-8.53579	-8.51291	-8.49003	-8.46714	-8.44426	-8.42137	-8.39849	-8.37561	-8.35272	-8.32984	-8.30695	-8.28407	-8.26118	-8.2383	-8.21542	-8.19253	-8.16965	-8.14676	-8.12388	-8.101	-8.07811
-9.19944	-9.17655	-9.15367	-9.13078	-9.1079	-9.08501	-9.06213	-9.03925	-9.01636	-8.99348	-8.97059	-8.94771	-8.92483	-8.90194	-8.87906	-8.85617	-8.83329	-8.8104	-8.78752	-8.76464	-8.74175	-8.71887	-8.69598	-8.6731	-8.65022	-8.62733	-8.60445	-8.58156	-8.55868	-8.53579	-8.51291	-8.49003	-8.46714	-8.44426	-8.42137	-8.39849	-8.37561	-8.35272	-8.32984	-8.30695	-8.28407	-8.26118	-8.2383	-8.21542	-8.19253	-8.16965	-8.14676	-8.12388	-8.101	-8.07811
-9.19944	-9.17655	-9.15367	-9.13078	-9.1079	-9.08501	-9.06213	-9.03925	-9.01636	-8.99348	-8.97059	-8.94771	-8.92483	-8.90194	-8.87906	-8.85617	-8.83329	-8.8104	-8.78752	-8.76464	-8.74175	-8.71887	-8.69598	-8.6731	-8.65022	-8.62733	-8.60445	-8.58156	-8.55868	-8.53579	-8.51291	-8.49003	-8.46714	-8.44426	-8.42137	-8.39849	-8.37561	-8.35272	-8.32984	-8.30695	-8.28407	-8.26118	-8.2383	-8.21542	-8.19253	-8.16965	-8.14676	-8.12388	-8.101	-8.07811
-9.19944	-9.17655	-9.15367	-9.13078	-9.1079	-9.08501	-9.06213	-9.03925	-9.01636	-8.99348	-8.97059	-8.94771	-8.92483	-8.90194	-8.87906	-8.85617	-8.83329	-8.8104	-8.78752	-8.76464	-8.74175	-8.71887	-8.69598	-8.6731	-8.65022	-8.62733	-8.60445	-8.58156	-8.55868	-8.53579	-8.51291	-8.49003	-8.46714	-8.44426	-8.42137	-8.39849	-8.37561	-8.35272	-8.32984	-8.30695	-8.28407	-8.26118	-8.2383	-8.21542	-8.19253	-8.16965	-8.14676	-8.12388	-8.101	-8.07811
-9.19944	-9.17655	-9.15367	-9.13078	-9.1079	-9.08501	-9.06213	-9.03925	-9.01636	-8.99348	-8.97059	-8.94771	-8.92483	-8.90194	-8.87906	-8.85617	-8.83329	-8.8104	-8.78752	-8.76464	-8.74175	-8.71887	-8.69598	-8.6731	-8.65022	-8.62733	-8.60445	-8.58156	-8.55868	-8.53579	-8.51291	-8.49003	-8.46714	-8.44426	-8.42137	-8.39849	-8.37561	-8.35272	-8.32984	-8.30695	-8.28407	-8.26118	-8.2383	-8.21542	-8.19253	-8.16965	-8.14676	-8.12388	-8.101	-8.07811
-9.19944	-9.17655	-9.15367	-9.13078	-9.1079	-9.08501	-9.06213	-9.03925	-9.01636	-8.99348	-8.97059	-8.94771	-8.92483	-8.90194	-8.87906	-8.85617	-8.83329	-8.8104	-8.78752	-8.76464	-8.74175	-8.71887	-8.69598	-8.6731	-8.65022	-8.62733	-8.60445	-8.58156	-8.55868	-8.53579	-8.51291	-8.49003	-8.46714	-8.44426	-8.42137	-8.39849	-8.37561	-8.35272	-8.32984	-8.30695	-8.28407	-8.26118	-8.2383	-8.21542	-8.19253	-8.16965	-8.14676	-8.12388	-8.101	-8.07811
-9.19944	-9.17655	-9.15367	-9.13078	-9.1079	-9.08501	-9.06213	-9.03925	-9.01636	-8.99348	-8.97059	-8.94771	-8.92483	-8.90194	-8.87906	-8.85617	-8.83329	-8.8104	-8.78752	-8.76464	-8.74175	-8.71887	-8.69598	-8.6731	-8.65022	-8.62733	-8.60445	-8.58156	-8.55868	-8.53579	-8.51291	-8.49003	-8.46714	-8.44426	-8.42137	-8.39849	-8.37561	-8.35272	-8.32984	-8.30695	-8.28407	-8.26118	-8.2383	-8.21542	-8.19253	-8.16965	-8.14676	-8.12388	-8.101	-8.07811
-9.19944	-9.17655	-9.15367	-9.13078	-9.1079	-9.08501	-9.06213	-9.03925	-9.01636	-8.99348	-8.97059	-8.94771	-8.92483	-8.90194	-8.87906	-8.85617	-8.83329	-8.8104	-8.78752	-8.76464	-8.74175	-8.71887	-8.69598	-8.6731	-8.65022	-8.62733	-8.60445	-8.58156	-8.55868	-8.53579	-8.51291	-8.49003	-8.46714	-8.44426	-8.42137	-8.39849	-8.37561	-8.35272	-8.32984	-8.30695	-8.28407	-8.26118	-8.2383	-8.21542	-8.19253	-8.16965	-8.14676	-8.12388	-8.101	-8.07811
-9.19944	-9.17655	-9.15367	-9.13078	-9.1079	-9.08501	-9.06213	-9.03925	-9.01636	-8.99348	-8.97059	-8.94771	-8.92483	-8.90194	-8.87906	-8.85617	-8.83329	-8.8104	-8.78752	-8.76464	-8.74175	-8.71887	-8.69598	-8.6731	-8.65022	-8.62733	-8.60445	-8.58156	-8.55868	-8.53579	-8.51291	-8.49003	-8.46714	-8.44426	-8.42137	-8.39849	-8.37561	-8.35272	-8.32984	-8.30695	-8.28407	-8.26118	-8.2383	-8.21542	-8.19253	-8.16965	-8.14676	-8.12388	-8.101	-8.07811
-9.19944	-9.17655	-9.15367	-9.13078	-9.1079	-9.08501	-9.06213	-9.03925	-9.01636	-8.99348	-8.97059	-8.94771	-8.92483	-8.90194	-8.87906	-8.85617	-8.83329	-8.8104	-8.78752	-8.76464	-8.74175	-8.71887	-8.69598	-8.6731	-8.65022	-8.62733	-8.60445	-8.58156	-8.55868	-8.53579	-8.51291	-8.49003	-8.46714	-8.44426	-8.42137	-8.39849	-8.37561	-8.35272	-8.32984	-8.30695	-8.28407	-8.26118	-8.2383	-8.21542	-8.19253	-8.16965	-8.14676	-8.12388	-8.101	-8.07811
-9.19944	-9.17655	-9.15367	-9.13078	-9.1079	-9.08501	-9.06213	-9.03925	-9.01636	-8.99348	-8.97059	-8.94771	-8.92483	-8.90194	-8.87906	-8.85617	-8.83329	-8.8104	-8.78752	-8.76464	-8.74175	-8.71887	-8.69598	-8.6731	-8.65022	-8.62733	-8.60445	-8.58156	-8.55868	-8.53579	-8.51291	-8.49003	-8.46714	-8.44426	-8.42137	-8.39849	-8.37561	-8.35272	-8.32984	-8.30695	-8.28407	-8.26118	-8.2383	-8.21542	-8.19253	-8.16965	-8.14676	-8.12388	-8.101	-8.07811
-9.19944	-9.17655	-9.15367	-9.13078	-9.1079	-9.08501	-9.06213	-9.03925	-9.01636	-8.99348	-8.97059	-8.94771	-8.92483	-8.90194	-8.87906	-8.85617	-8.83329	-8.8104	-8.78752	-8.76464	-8.74175	-8.71887	-8.69598	-8.6731	-8.65022	-8.62733	-8.60445	-8.58156	-8.55868	-8.53579	-8.51291	-8.49003	-8.46714	-8.44426	-8.42137	-8.39849	-8.37561	-8.35272	-8.32984	-8.30695	-8.28407	-8.26118	-8.2383	-8.21542	-8.19253	-8.16965	-8.14676	-8.12388	-8.101	-8.07811
-9.19944	-9.17655	-9.15367	-9.13078	-9.1079	-9.08501	-9.06213	-9.03925	-9.01636	-8.99348	-8.97059	-8.94771	-8.92483	-8.90194	-8.87906	-8.85617	-8.83329	-8.8104	-8.78752	-8.76464	-8.74175	-8.71887	-8.69598	-8.6731	-8.65022	-8.62733	-8.60445	-8.58156	-8.55868	-8.53579	-8.51291	-8.49003	-8.46714	-8.44426	-8.42137	-8.39849	-8.37561	-8.35272	-8.32984	-8.30695	-8.28407	-8.26118	-8.2383	-8.21542	-8.19253	-8.16965	-8.14676	-8.12388	-8.101	-8.07811
-9.19944	-9.17655	-9.15367	-9.13078	-9.1079	-9.08501	-9.06213	-9.03925	-9.01636	-8.99348	-8.97059	-8.94771	-8.92483	-8.90194	-8.87906	-8.85617	-8.83329	-8.8104	-8.78752	-8.76464	-8.74175	-8.71887	-8.69598	-8.6731	-8.65022	-8.62733	-8.60445	-8.58156	-8.55868	-8.53579	-8.51291	-8.49003	-8.46714	-8.44426	-8.42137	-8.39849	-8.37561	-8.35272	-8.32984	-8.30695	-8.28407	-8.26118	-8.2383	-8.21542	-8.19253	-8.16965	-8.14676	-8.12388	-8.101	-8.07811
-9.19944	-9.17655	-9.15367	-9.13078	-9.1079	-9.08501	-9.06213	-9.03925	-9.01636	-8.99348	-8.97059	-8.94771	-8.92483	-8.90194	-8.87906	-8.85617	-8.83329	-8.8104	-8.78752	-8.76464	-8.74175	-8.71887	-8.69598	-8.6731	-8.65022	-8.62733	-8.60445	-8.58156	-8.55868	-8.53579	-8.51291	-8.49003	-8.46714	-8.44426	-8.42137	-8.39849	-8.37561	-8.35272	-8.32984	-8.30695	-8.28407	-8.26118	-8.2383	-8.21542	-8.19253	-8.16965	-8.14676	-8.12388	-8.101	-8.07811
-9.19944	-9.17655	-9.15367	-9.13078	-9.1079	-9.08501	-9.06213	-9.03925	-9.01636	-8.99348	-8.97059	-8.94771	-8.92483	-8.90194	-8.87906	-8.85617	-8.83329	-8.8104	-8.78752	-8.76464	-8.74175	-8.71887	-8.69598	-8.6731	-8.65022	-8.62733	-8.60445	-8.58156	-8.55868	-8.53579	-8.51291	-8.49003	-8.46714	-8.44426	-8.42137	-8.39849	-8.37561	-8.35272	-8.32984	-8.30695	-8.28407	-8.26118	-8.2383	-8.21542	-8.19253	-8.16965	-8.14676	-8.12388	-8.101	-8.07811
-9.19944	-9.17655	-9.15367	-9.13078	-9.1079	-9.08501	-9.06213	-9.03925	-9.01636	-8.99348	-8.97059	-8.94771	-8.92483	-8.90194	-8.87906	-8.85617	-8.83329	-8.8104	-8.78752	-8.76464	-8.74175	-8.71887	-8.69598	-8.6731	-8.65022	-8.62733	-8.60445	-8.58156	-8.55868	-8.53579	-8.51291	-8.49003	-8.46714	-8.44426	-8.42137	-8.39849	-8.37561	-8.35272	-8.32984	-8.30695	-8.28407	-8.26118	-8.2383	-8.21542	-8.19253	-8.16965	-8.14676	-8.12388	-8.101	-8.07811
-9.19944	-9.17655	-9.15367	-9.13078	-9.1079	-9.08501	-9.06213	-9.03925	-9.01636	-8.99348	-8.97059	-8.94771	-8.92483	-8.90194	-8.87906	-8.85617	-8.83329	-8.8104	-8.78752	-8.76464	-8.74175	-8.71887	-8.69598	-8.6731	-8.65022	-8.62733	-8.60445	-8.58156	-8.55868	-8.53579	-8.51291	-8.49003	-8.46714	-8.44426	-8.42137	-8.39849	-8.37561	-8.35272	-8.32984	-8.30695	-8.28407	-8.26118	-8.2383	-8.21542	-8.19253	-8.16965	-8.14676	-8.12388	-8.101	-8.07811
-9.19944	-9.17655	-9.15367	-9.13078	-9.1079	-9.08501	-9.06213	-9.03925	-9.01636	-8.99348	-8.97059	-8.94771	-8.92483	-8.90194	-8.87906	-8.85617	-8.83329	-8.8104	-8.78752	-8.76464	-8.74175	-8.71887	-8.69598	-8.6731	-8.65022	-8.62733	-8.60445	-8.58156	-8.55868	-8.53579	-8.51291	-8.49003	-8.46714	-8.44426	-8.42137	-8.39849	-8.37561	-8.35272	-8.32984	-8.30695	-8.28407	-8.26118	-8.2383	-8.21542	-8.19253	-8.16965	-8.14676	-8.12388	-8.101	-8.07811
-9.19944	-9.17655	-9.15367	-9.13078	-9.1079	-9.08501	-9.06213	-9.03925	-9.01636	-8.99348	-8.97059	-8.94771	-8.92483	-8.90194	-8.87906	-8.85617	-8.83329	-8.8104	-8.78752	-8.76464	-8.74175	-8.71887	-8.69598	-8.6731	-8.65022	-8.62733	-8.60445	-8.58156	-8.55868	-8.53579	-8.51291	-8.49003	-8.46714	-8.44426	-8.42137	-8.39849	-8.37561	-8.35272	-8.32984	-8.30695	-8.28407	-8.26118	-8.2383	-8.21542	-8.19253	-8.16965	-8.14676	-8.12388	-8.101	-8.07811
-9.19944	-9.17655	-9.15367	-9.13078	-9.1079	-9.08501	-9.06213	-9.03925	-9.01636	-8.99348	-8.97059	-8.94771	-8.92483	-8.90194	-8.87906	-8.85617	-8.83329	-8.8104	-8.78752	-8.76464	-8.74175	-8.71887	-8.69598	-8.6731	-8.65022	-8.62733	-8.60445	-8.58156	-8.55868	-8.53579	-8.51291	-8.49003	-8.46714	-8.44426	-8.42137	-8.39849	-8.37561	-8.35272	-8.32984	-8.30695	-8.28407	-8.26118	-8.2383	-8.21542	-8.19253	-8.16965	-8.14676	-8.12388	-8.101	-8.07811
-9.19944	-9.17655	-9.15367	-9.13078	-9.1079	-9.08501	-9.06213	-9.03925	-9.01636	-8.99348	-8.97059	-8.94771	-8.92483	-8.90194	-8.87906	-8.85617	-8.83329	-8.8104	-8.78752	-8.76464	-8.74175	-8.71887	-8.69598	-8.6731	-8.65022	-8.62733	-8.60445	-8.58156	-8.55868	-8.53579	-8.51291	-8.49003	-8.46714	-8.44426	-8.42137	-8.39849	-8.37561	-8.35272	-8.32984	-8.30695	-8.28407	-8.26118	-8.2383	-8.21542	-8.19253	-8.16965	-8.14676	-8.12388	-8.101	-8.07811
-9.19944	-9.17655	-9.15367	-9.13078	-9.1079	-9.08501	-9.06213	-9.03925	-9.01636	-8.99348	-8.97059	-8.94771	-8.92483	-8.90194	-8.87906	-8.85617	-8.83329	-8.8104	-8.78752	-8.76464	-8.74175	-8.71887	-8.69598	-8.6731	-8.65022	-8.62733	-8.60445	-8.58156	-8.55868	-8.53579	-8.51291	-8.49003	-8.46714	-8.44426	-8.42137	-8.39849	-8.37561	-8.35272	-8.32984	-8.30695	-8.28407	-8.26118	-8.2383	-8.21542	-8.19253	-8.16965	-8.14676	-8.12388	-8.101	-8.07811
-9.19944	-9.17655	-9.15367	-9.13078	-9.1079	-9.08501	-9.06213	-9.03925	-9.01636	-8.99348	-8.97059	-8.94771	-8.92483	-8.90194	-8.87906	-8.85617	-8.83329	-8.8104	-8.78752	-8.76464	-8.74175	-8.71887	-8.69598	-8.6731	-8.65022	-8.62733	-8.60445	-8.58156	-8.55868	-8.53579	-8.51291	-8.49003	-8.46714	-8.44426	-8.42137	-8.39849	-8.37561	-8.35272	-8.32984	-8.30695	-8.28407	-8.26118	-8.2383	-8.21542	-8.19253	-8.16965	-8.14676	-8.12388	-8.101	-8.07811
-9.19944	-9.17655	-9.15367	-9.13078	-9.1079	-9.08501	-9.06213	-9.03925	-9.01636	-8.99348	-8.97059	-8.94771	-8.92483	-8.90194	-8.87906	-8.85617	-8.83329	-8.8104	-8.78752	-8.76464	-8.74175	-8.71887	-8.69598	-8.6731	-8.65022	-8.62733	-8.60445	-8.58156	-8.55868	-8.53579	-8.51291	-8.49003	-8.46714	-8.44426	-8.42137	-8.39849	-8.37561	-8.35272	-8.32984	-8.30695	-8.28407	-8.26118	-8.2383	-8.21542	-8.19253	-8.16965	-8.14676	-8.12388	-8.101	-8.07811
-9.19944	-9.17655	-9.15367	-9.13078	-9.1079	-9.08501	-9.06213	-9.03925	-9.01636	-8.99348	-8.97059	-8.94771	-8.92483	-8.90194	-8.87906	-8.85617	-8.83329	-8.8104	-8.78752	-8.76464	-8.74175	-8.71887	-8.69598	-8.6731	-8.65022	-8.62733	-8.60445	-8.58156	-8.55868	-8.53579	-8.51291	-8.49003	-8.46714	-8.44426	-8.42137	-8.39849	-8.37561	-8.35272	-8.32984	-8.30695	-8.28407	-8.26118	-8.2383	-8.21542	-8.19253	-8.16965	-8.14676	-8.12388	-8.101	-8.07811
-9.19944	-9.17655	-9.15367	-9.13078	-9.1079	-9.08501	-9.06213	-9.03925	-9.01636	-8.99348	-8.97059	-8.94771	-8.92483	-8.90194	-8.87906	-8.85617	-8.83329	-8.8104	-8.78752	-8.76464	-8.74175	-8.71887	-8.69598	-8.6731	-8.65022	-8.62733	-8.60445	-8.58156	-8.55868	-8.53579	-8.51291	-8.49003	-8.46714	-8.44426	-8.42137	-8.39849	-8.37561	-8.35272	-8.32984	-8.30695	-8.28407	-8.26118	-8.2383	-8.21542	-8.19253	-8.16965	-8.14676	-8.12388	-8.101	-8.07811
-9.19944	-9.17655	-9.15367	-9.13078	-9.1079	-9.08501	-9.06213	-9.03925	-9.01636	-8.99348	-8.97059	-8.94771	-8.92483	-8.90194	-8.87906	-8.85617	-8.83329	-8.8104	-8.78752	-8.76464	-8.74175	-8.71887	-8.69598	-8.6731	-8.65022	-8.62733	-8.60445	-8.58156	-8.55868	-8.53579	-8.51291	-8.49003	-8.46714	-8.44426	-8.42137	-8.39849	-8.37561	-8.35272	-8.32984	-8.30695	-8.28407	-8.26118	-8.2383	-8.21542	-8.19253	-8.16965	-8.14676	-8.12388	-8.101	-8.07811
-9.19944	-9.17655	-9.15367	-9.13078	-9.1079	-9.08501	-9.06213	-9.03925	-9.01636	-8.99348	-8.97059	-8.94771	-8.92483	-8.90194	-8.87906	-8.85617	-8.83329	-8.8104	-8.78752	-8.76464	-8.74175	-8.71887	-8.69598	-8.6731	-8.65022	-8.62733	-8.60445	-8.58156	-8.55868	-8.53579	-8.51291	-8.49003	-8.46714	-8.44426	-8.42137	-8.39849	-8.37561	-8.35272	-8.32984	-8.30695	-8.28407	-8.26118	-8.2383	-8.21542	-8.19253	-8.16965	-8.14676	-8.12388	-8.101	-8.07811
-9.19944	-9.17655	-9.15367	-9.13078	-9.1079	-9.08501	-9.06213	-9.03925	-9.01636	-8.99348	-8.97059	-8.94771	-8.92483	-8.90194	-8.87906	-8.85617	-8.83329	-8.8104	-8.78752	-8.76464	-8.74175	-8.71887	-8.69598	-8.6731	-8.65022	-8.62733	-8.60445	-8.58156	-8.55868	-8.53579	-8.51291	-8.49003	-8.46714	-8.44426	-8.42137	-8.39849	-8.37561	-8.35272	-8.32984	-8.30695	-8.28407	-8.26118	-8.2383	-8.21542	-8.19253	-8.16965	-8.14676	-8.12388	-8.101	-8.07811
-9.19944	-9.17655	-9.15367	-9.13078	-9.1079	-9.08501	-9.06213	-9.03925	-9.01636	-8.99348	-8.97059	-8.94771	-8.92483	-8.90194	-8.87906	-8.85617	-8.83329	-8.8104	-8.78752	-8.76464	-8.74175	-8.71887	-8.69598	-8.6731	-8.65022	-8.62733	-8.60445	-8.58156	-8.55868	-8.53579	-8.51291	-8.49003	-8.46714	-8.44426	-8.42137	-8.39849	-8.37561	-8.35272	-8.32984	-8.30695	-8.28407	-8.26118	-8.2383	-8.21542	-8.19253	-8.16965	-8.14676	-8.12388	-8.101	-8.07811
-9.19944	-9.17655	-9.15367	-9.13078	-9.1079	-9.08501	-9.06213	-9.03925	-9.01636	-8.99348	-8.97059	-8.94771	-8.92483	-8.90194	-8.87906	-8.85617	-8.83329	-8.8104	-8.78752	-8.76464	-8.74175	-8.71887	-8.69598	-8.6731	-8.65022	-8.62733	-8.60445	-8.58156	-8.55868	-8.53579	-8.51291	-8.49003	-8.46714	-8.44426	-8.42137	-8.39849	-8.37561	-8.35272	-8.32984	-8.30695	-8.28407	-8.26118	-8.2383	-8.21542	-8.19253	-8.16965	-8.14676	-8.12388	-8.101	-8.07811
-9.19944	-9.17655	-9.15367	-9.13078	-9.1079	-9.08501	-9.06213	-9.03925	-9.01636	-8.99348	-8.97059	-8.94771	-8.92483	-8.90194	-8.87906	-8.85617	-8.83329	-8.8104	-8.78752	-8.76464	-8.74175	-8.71887	-8.69598	-8.6731	-8.65022	-8.62733	-8.60445	-8.58156	-8.55868	-8.53579	-8.51291	-8.49003	-8.46714	-8.44426	-8.42137	-8.39849	-8.37561	-8.35272	-8.32984	-8.30695	-8.28407	-8.26118	-8.2383	-8.21542	-8.19253	-8.16965	-8.14676	-8.12388	-8.101	-8.07811
-9.19944	-9.17655	-9.15367	-9.13078	-9.1079	-9.08501	-9.06213	-9.03925	-9.01636	-8.99348	-8.97059	-8.94771	-8.92483	-8.90194	-8.87906	-8.85617	-8.83329	-8.8104	-8.78752	-8.76464	-8.74175	-8.71887	-8.69598	-8.6731	-8.65022	-8.62733	-8.60445	-8.58156	-8.55868	-8.53579	-8.51291	-8.49003	-8.46714	-8.44426	-8.42137	-8.39849	-8.37561	-8.35272	-8.32984	-8.30695	-8.28407	-8.26118	-8.2383	-8.21542	-8.19253	-8.16965	-8.14676	-8.12388	-8.101	-8.07811
-9.19944	-9.17655	-9.15367	-9.13078	-9.1079	-9.08501	-9.06213	-9.03925	-9.01636	-8.99348	-8.97059	-8.94771	-8.92483	-8.90194	-8.87906	-8.85617	-8.83329	-8.8104	-8.78752	-8.76464	-8.74175	-8.71887	-8.69598	-8.6731	-8.65022	-8.62733	-8.60445	-8.58156	-8.55868	-8.53579	-8.51291	-8.49003	-8.46714	-8.44426	-8.42137	-8.39849	-8.37561	-8.35272	-8.32984	-8.30695	-8.28407	-8.26118	-8.2383	-8.21542	-8.19253	-8.16965	-8.14676	-8.12388	-8.101	-8.07811
-9.19944	-9.17655	-9.15367	-9.13078	-9.1079	-9.08501	-9.06213	-9.03925	-9.01636	-8.99348	-8.97059	-8.94771	-8.92483	-8.90194	-8.87906	-8.85617	-8.83329	-8.8104	-8.78752	-8.76464	-8.74175	-8.71887	-8.69598	-8.6731	-8.65022	-8.62733	-8.60445	-8.58156	-8.55868	-8.53579	-8.51291	-8.49003	-8.46714	-8.44426	-8.42137	-8.39849	-8.37561	-8.35272	-8.32984	-8.30695	-8.28407	-8.26118	-8.2383	-8.21542	-8.19253	-8.16965	-8.14676	-8.12388	-8.101	-8.07811
-9.19944	-9.17655	-9.15367	-9.13078	-9.1079	-9.08501	-9.06213	-9.03925	-9.01636	-8.99348	-8.97059	-8.94771	-8.92483	-8.90194	-8.87906	-8.85617	-8.83329	-8.8104	-8.78752	-8.76464	-8.74175	-8.71887	-8.69598	-8.6731	-8.65022	-8.62733	-8.60445	-8.58156	-8.55868	-8.53579	-8.51291	-8.49003	-8.46714	-8.44426	-8.42137	-8.39849	-8.37561	-8.35272	-8.32984	-8.30695	-8.28407	-8.26118	-8.2383	-8.21542	-8.19253	-8.16965	-8.14676	-8.12388	-8.101	-8.07811
-9.19944	-9.17655	-9.15367	-9.13078	-9.1079	-9.08501	-9.06213	-9.03925	-9.01636	-8.99348	-8.97059	-8.94771	-8.92483	-8.90194	-8.87906	-8.85617	-8.83329	-8.8104	-8.78752	-8.76464	-8.74175	-8.71887	-8.69598	-8.6731	-8.65022	-8.62733	-8.60445	-8.58156	-8.55868	-8.53579	-8.51291	-8.49003	-8.46714	-8.44426	-8.42137	-8.39849	-8.37561	-8.35272	-8.32984	-8.30695	-8.28407	-8.26118	-8.2383	-8.21542	-8.19253	-8.16965	-8.14676	-8.12388	-8.101	-8.07811
-9.19944	-9.17655	-9.15367	-9.13078	-9.1079	-9.08501	-9.06213	-9.03925	-9.01636	-8.99348	-8.97059	-8.94771	-8.92483	-8.90194	-8.87906	-8.85617	-8.83329	-8.8104	-8.78752	-8.76464	-8.74175	-8.71887	-8.69598	-8.6731	-8.65022	-8.62733	-8.60445	-8.58156	-8.55868	-8.53579	-8.51291	-8.49003	-8.46714	-8.44426	-8.42137	-8.39849	-8.37561	-8.35272	-8.32984	-8.30695	-8.28407	-8.26118	-8.2383	-8.21542	-8.19253	-8.16965	-8.14676	-8.12388	-8.101	-8.07811
-9.19944	-9.17655	-9.15367	-9.13078	-9.1079	-9.08501	-9.06213	-9.03925	-9.01636	-8.99348	-8.97059	-8.94771	-8.92483	-8.90194	-8.87906	-8.85617	-8.83329	-8.8104	-8.78752	-8.76464	-8.74175	-8.71887	-8.69598	-8.6731	-8.65022	-8.62733	-8.60445	-8.58156	-8.55868	-8.53579	-8.51291	-8.49003	-8.46714	-8.44426	-8.42137	-8.39849	-8.37561	-8.35272	-8.32984	-8.30695	-8.28407	-8.26118	-8.2383	-8.21542	-8.19253	-8.16965	-8.14676	-8.12388	-8.101	-8.07811
-9.19944	-9.17655	-9.15367	-9.13078	-9.1079	-9.08501	-9.06213	-9.03925	-9.01636	-8.99348	-8.97059	-8.94771	-8.92483	-8.90194	-8.87906	-8.85617	-8.83329	-8.8104	-8.78752	-8.76464	-8.74175	-8.71887	-8.69598	-8.6731	-8.65022	-8.62733	-8.60445	-8.58156	-8.55868	-8.53579	-8.51291	-8.49003	-8.46714	-8.44426	-8.42137	-8.39849	-8.37561	-8.35272	-8.32984	-8.30695	-8.28407	-8.26118	-8.2383	-8.21542	-8.19253	-8.16965	-8.14676	-8.12388	-8.101	-8.07811
-9.19944	-9.17655	-9.15367	-9.13078	-9.1079	-9.08501	-9.06213	-9.03925	-9.01636	-8.99348	-8.97059	-8.94771	-8.92483	-8.90194	-8.87906	-8.85617	-8.83329	-8.8104	-8.78752	-8.76464	-8.74175	-8.71887	-8.69598	-8.6731	-8.65022	-8.62733	-8.60445	-8.58156	-8.55868	-8.53579	-8.51291	-8.49003	-8.46714	-8.44426	-8.42137	-8.39849	-8.37561	-8.35272	-8.32984	-8.30695	-8.28407	-8.26118	-8.2383	-8.21542	-8.19253	-8.16965	-8.14676	-8.12388	-8.101	-8.07811
-9.19944	-9.17655	-9.15367	-9.13078	-9.1079	-9.08501	-9.06213	-9.03925	-9.01636	-8.99348	-8.97059	-8.94771	-8.92483	-8.90194	-8.87906	-8.85617	-8.83329	-8.8104	-8.78752	-8.76464	-8.74175	-8.71887	-8.69598	-8.6731	-8.65022	-8.62733	-8.60445	-8.58156	-8.55868	-8.53579	-8.51291	-8.49003	-8.46714	-8.44426	-8.42137	-8.39849	-8.37561	-8.35272	-8.32984	-8.30695	-8.28407	-8.26118	-8.2383	-8.21542	-8.19253	-8.16965	-8.14676	-8.12388	-8.101	-8.07811
-9.19944	-9.17655	-9.15367	-9.13078	-9.1079	-9.08501	-9.06213	-9.03925	-9.01636	-8.99348	-8.97059	-8.94771	-8.92483	-8.90194	-8.87906	-8.85617	-8.83329	-8.8104	-8.78752	-8.76464	-8.74175	-8.71887	-8.69598	-8.6731	-8.65022	-8.62733	-8.60445	-8.58156	-8.55868	-8.53579	-8.51291	-8.49003	-8.46714	-8.44426	-8.42137	-8.39849	-8.37561	-8.35272	-8.32984	-8.30695	-8.28407	-8.26118	-8.2383	-8.21542	-8.19253	-8.16965	-8.14676	-8.12388	-8.101	-8.07811
-9.19944	-9.17655	-9.15367	-9.13078	-9.1079	-9.08501	-9.06213	-9.03925	-9.01636	-8.99348	-8.97059	-8.94771	-8.92483	-8.90194	-8.87906	-8.85617	-8.83329	-8.8104	-8.78752	-8.76464	-8.74175	-8.71887	-8.69598	-8.6731	-8.65022	-8.62733	-8.60445	-8.58156	-8.55868	-8.53579	-8.51291	-8.49003	-8.46714	-8.44426	-8.42137	-8.39849	-8.37561	-8.35272	-8.32984	-8.30695	-8.28407	-8.26118	-8.2383	-8.21542	-8.19253	-8.16965	-8.14676	-8.12388	-8.101	-8.07811
-9.19944	-9.17655	-9.15367	-9.13078	-9.1079	-9.08501	-9.06213	-9.03925	-9.01636	-8.99348	-8.97059	-8.94771	-8.92483	-8.90194	-8.87906	-8.85617	-8.83329	-8.8104	-8.78752	-8.76464	-8.74175	-8.71887	-8.69598	-8.6731	-8.65022	-8.62733	-8.60445	-8.58156	-8.55868	-8.53579	-8.51291	-8.49003	-8.46714	-8.44426	-8.42137	-8.39849	-8.37561	-8.35272	-8.32984	-8.30695	-8.28407	-8.26118	-8.2383	-8.21542	-8.19253	-8.16965	-8.14676	-8.12388	-8.101	-8.07811
-9.19944	-9.17655	-9.15367	-9.13078	-9.1079	-9.08501	-9.06213	-9.03925	-9.01636	-8.99348	-8.97059	-8.94771	-8.92483	-8.90194	-8.87906	-8.85617	-8.83329	-8.8104	-8.78752	-8.76464	-8.74175	-8.71887	-8.69598	-8.6731	-8.65022	-8.62733	-8.60445	-8.58156	-8.55868	-8.53579	-8.51291	-8.49003	-8.46714	-8.44426	-8.42137	-8.39849	-8.37561	-8.35272	-8.32984	-8.30695	-8.28407	-8.26118	-8.2383	-8.21542	-8.19253	-8.16965	-8.14676	-8.12388	-8.101	-8.07811
-9.19944	-9.17655	-9.15367	-9.13078	-9.1079	-9.08501	-9.06213	-9.03925	-9.01636	-8.99348	-8.97059	-8.94771	-8.92483	-8.90194	-8.87906	-8.85617	-8.83329	-8.8104	-8.78752	-8.76464	-8.74175	-8.71887	-8.69598	-8.6731	-8.65022	-8.62733	-8.60445	-8.58156	-8.55868	-8.53579	-8.51291	-8.49003	-8.46714	-8.44426	-8.42137	-8.39849	-8.37561	-8.35272	-8.32984	-8.30695	-8.28407	-8.26118	-8.2383	-8.21542	-8.19253	-8.16965	-8.14676	-8.12388	-8.101	-8.07811
-9.19944	-9.17655	-9.15367	-9.13078	-9.1079	-9.08501	-9.06213	-9.03925	-9.01636	-8.99348	-8.97059	-8.94771	-8.92483	-8.90194	-8.87906	-8.85617	-8.83329	-8.8104	-8.78752	-8.76464	-8.74175	-8.71887	-8.69598	-8.6731	-8.65022	-8.62733	-8.60445	-8.58156	-8.55868	-8.53579	-8.51291	-8.49003	-8.46714	-8.44426	-8.42137	-8.39849	-8.37561	-8.35272	-8.32984	-8.30695	-8.28407	-8.26118	-8.2383	-8.21542	-8.19253	-8.16965	-8.14676	-8.12388	-8.101	-8.07811
-9.19944	-9.17655	-9.15367	-9.13078	-9.1079	-9.08501	-9.06213	-9.03925	-9.01636	-8.99348	-8.97059	-8.94771	-8.92483	-8.90194	-8.87906	-8.85617	-8.83329	-8.8104	-8.78752	-8.76464	-8.74175	-8.71887	-8.69598	-8.6731	-8.65022	-8.62733	-8.60445	-8.58156	-8.55868	-8.53579	-8.51291	-8.49003	-8.46714	-8.44426	-8.42137	-8.39849	-8.37561	-8.35272	-8.32984	-8.30695	-8.28407	-8.26118	-8.2383	-8.21542	-8.19253	-8.16965	-8.14676	-8.12388	-8.101	-8.07811
-9.19944	-9.17655	-9.15367	-9.13078	-9.1079	-9.08501	-9.06213	-9.03925	-9.01636	-8.99348	-8.97059	-8.94771	-8.92483	-8.90194	-8.87906	-8.85617	-8.83329	-8.8104	-8.78752	-8.76464	-8.74175	-8.71887	-8.69598	-8.6731	-8.65022	-8.62733	-8.60445	-8.58156	-8.55868	-8.53579	-8.51291	-8.49003	-8.46714	-8.44426	-8.42137	-8.39849	-8.37561	-8.35272	-8.32984	-8.30695	-8.28407	-8.26118	-8.2383	-8.21542	-8.19253	-8.16965	-8.14676	-8.12388	-8.101	-8.07811
-9.19944	-9.17655	-9.15367	-9.13078	-9.1079	-9.08501	-9.06213	-9.03925	-9.01636	-8.99348	-8.97059	-8.94771	-8.92483	-8.90194	-8.87906	-8.85617	-8.83329	-8.8104	-8.78752	-8.76464	-8.74175	-8.71887	-8.69598	-8.6731	-8.65022	-8.62733	-8.60445	-8.58156	-8.55868	-8.53579	-8.51291	-8.49003	-8.46714	-8.44426	-8.42137	-8.39849	-8.37561	-8.35272	-8.32984	-8.30695	-8.28407	-8.26118	-8.2383	-8.21542	-8.19253	-8.16965	-8.14676	-8.12388	-8.101	-8.07811
-9.19944	-9.17655	-9.15367	-9.13078	-9.1079	-9.08501	-9.06213	-9.03925	-9.01636	-8.99348	-8.97059	-8.94771	-8.92483	-8.90194	-8.87906	-8.85617	-8.83329	-8.8104	-8.78752	-8.76464	-8.74175	-8.71887	-8.69598	-8.6731	-8.65022	-8.62733	-8.60445	-8.58156	-8.55868	-8.53579	-8.51291	-8.49003	-8.46714	-8.44426	-8.42137	-8.39849	-8.37561	-8.35272	-8.32984	-8.30695	-8.28407	-8.26118	-8.2383	-8.21542	-8.19253	-8.16965	-8.14676	-8.12388	-8.101	-8.07811
-9.19944	-9.17655	-9.15367	-9.13078	-9.1079	-9.08501	-9.06213	-9.03925	-9.01636	-8.99348	-8.97059	-8.94771	-8.92483	-8.90194	-8.87906	-8.85617	-8.83329	-8.8104	-8.78752	-8.76464	-8.74175	-8.71887	-8.69598	-8.6731	-8.65022	-8.62733	-8.60445	-8.58156	-8.55868	-8.53579	-8.51291	-8.49003	-8.46714	-8.44426	-8.42137	-8.39849	-8.37561	-8.35272	-8.32984	-8.30695	-8.28407	-8.26118	-8.2383	-8.21542	-8.19253	-8.16965	-8.14676	-8.12388	-8.101	-8.07811
-9.19944	-9.17655	-9.15367	-9.13078	-9.1079	-9.08501	-9.06213	-9.03925	-9.01636	-8.99348	-8.97059	-8.94771	-8.92483	-8.90194	-8.87906	-8.85617	-8.83329	-8.8104	-8.78752	-8.76464	-8.74175	-8.71887	-8.69598	-8.6731	-8.65022	-8.62733	-8.60445	-8.58156	-8.55868	-8.53579	-8.51291	-8.49003	-8.46714	-8.44426	-8.42137	-8.39849	-8.37561	-8.35272	-8.32984	-8.30695	-8.28407	-8.26118	-8.2383	-8.21542	-8.19253	-8.16965	-8.14676	-8.12388	-8.101	-8.07811
-9.19944	-9.17655	-9.15367	-9.13078	-9.1079	-9.08501	-9.06213	-9.03925	-9.01636	-8.99348	-8.97059	-8.94771	-8.92483	-8.90194	-8.87906	-8.85617	-8.83329	-8.8104	-8.78752	-8.76464	-8.74175	-8.71887	-8.69598	-8.6731	-8.65022	-8.62733	-8.60445	-8.58156	-8.55868	-8.53579	-8.51291	-8.49003	-8.46714	-8.44426	-8.42137	-8.39849	-8.37561	-8.35272	-8.32984	-8.30695	-8.28407	-8.26118	-8.2383	-8.21542	-8.19253	-8.16965	-8.14676	-8.12388	-8.101	-8.07811
-9.19944	-9.17655	-9.15367	-9.13078	-9.1079	-9.08501	-9.06213	-9.03925	-9.01636	-8.99348	-8.97059	-8.94771	-8.92483	-8.90194	-8.87906	-8.85617	-8.83329	-8.8104	-8.78752	-8.76464	-8.74175	-8.71887	-8.69598	-8.6731	-8.65022	-8.62733	-8.60445	-8.58156	-8.55868	-8.53579	-8.51291	-8.49003	-8.46714	-8.44426	-8.42137	-8.39849	-8.37561	-8.35272	-8.32984	-8.30695	-8.28407	-8.26118	-8.2383	-8.21542	-8.19253	-8.16965	-8.14676	-8.12388	-8.101	-8.07811
-9.19944	-9.17655	-9.15367	-9.13078	-9.1079	-9.08501	-9.06213	-9.03925	-9.01636	-8.99348	-8.97059	-8.94771	-8.92483	-8.90194	-8.87906	-8.85617	-8.83329	-8.8104	-8.78752	-8.76464	-8.74175	-8.71887	-8.69598	-8.6731	-8.65022	-8.62733	-8.60445	-8.58156	-8.55868	-8.53579	-8.51291	-8.49003	-8.46714	-8.44426	-8.42137	-8.39849	-8.37561	-8.35272	-8.32984	-8.30695	-8.28407	-8.26118	-8.2383	-8.21542	-8.19253	-8.16965	-8.14676	-8.12388	-8.101	-8.07811
-9.19944	-9.17655	-9.15367	-9.13078	-9.1079	-9.08501	-9.06213	-9.03925	-9.01636	-8.99348	-8.97059	-8.94771	-8.92483	-8.90194	-8.87906	-8.85617	-8.83329	-8.8104	-8.78752	-8.76464	-8.74175	-8.71887	-8.69598	-8.6731	-8.65022	-8.62733	-8.60445	-8.58156	-8.55868	-8.53579	-8.51291	-8.49003	-8.46714	-8.44426	-8.42137	-8.39849	-8.37561	-8.35272	-8.32984	-8.30695	-8.28407	-8.26118	-8.2383	-8.21542	-8.19253	-8.16965	-8.14676	-8.12388	-8.101	-8.07811
-9.19944	-9.17655	-9.15367	-9.13078	-9.1079	-9.08501	-9.06213	-9.03925	-9.01636	-8.99348	-8.97059	-8.94771	-8.92483	-8.90194	-8.87906	-8.85617	-8.83329	-8.8104	-8.78752	-8.76464	-8.74175	-8.71887	-8.69598	-8.6731	-8.65022	-8.62733	-8.60445	-8.58156	-8.55868	-8.53579	-8.51291	-8.49003	-8.46714	-8.44426	-8.42137	-8.39849	-8.37561	-8.35272	-8.32984	-8.30695	-8.28407	-8.26118	-8.2383	-8.21542	-8.19253	-8.16965	-8.14676	-8.12388	-8.101	-8.07811
-9.19944	-9.17655	-9.15367	-9.13078	-9.1079	-9.08501	-9.06213	-9.03925	-9.01636	-8.99348	-8.97059	-8.94771	-8.92483	-8.90194	-8.87906	-8.85617	-8.83329	-8.8104	-8.78752	-8.76464	-8.74175	-8.71887	-8.69598	-8.6731	-8.65022	-8.62733	-8.60445	-8.58156	-8.55868	-8.53579	-8.51291	-8.49003	-8.46714	-8.44426	-8.42137	-8.39849	-8.37561	-8.35272	-8.32984	-8.30695	-8.28407	-8.26118	-8.2383	-8.21542	-8.19253	-8.16965	-8.14676	-8.12388	-8.101	-8.07811
-9.19944	-9.17655	-9.15367	-9.13078	-9.1079	-9.08501	-9.06213	-9.03925	-9.01636	-8.99348	-8.97059	-8.94771	-8.92483	-8.90194	-8.87906	-8.85617	-8.83329	-8.8104	-8.78752	-8.76464	-8.74175	-8.71887	-8.69598	-8.6731	-8.65022	-8.62733	-8.60445	-8.58156	-8.55868	-8.53579	-8.51291	-8.49003	-8.46714	-8.44426	-8.42137	-8.39849	-8.37561	-8.35272	-8.32984	-8.30695	-8.28407	-8.26118	-8.2383	-8.21542	-8.19253	-8.16965	-8.14676	-8.12388	-8.101	-8.07811
-9.19944	-9.17655	-9.15367	-9.13078	-9.1079	-9.08501	-9.06213	-9.03925	-9.01636	-8.99348	-8.97059	-8.94771	-8.92483	-8.90194	-8.87906	-8.85617	-8.83329	-8.8104	-8.78752	-8.76464	-8.74175	-8.71887	-8.69598	-8.6731	-8.65022	-8.62733	-8.60445	-8.58156	-8.55868	-8.53579	-8.51291	-8.49003	-8.46714	-8.44426	-8.42137	-8.39849	-8.37561	-8.35272	-8.32984	-8.30695	-8.28407	-8.26118	-8.2383	-8.21542	-8.19253	-8.16965	-8.14676	-8.12388	-8.101	-8.07811
-9.19944	-9.17655	-9.15367	-9.13078	-9.1079	-9.08501	-9.06213	-9.03925	-9.01636	-8.99348	-8.97059	-8.94771	-8.92483	-8.90194	-8.87906	-8.85617	-8.83329	-8.8104	-8.78752	-8.76464	-8.74175	-8.71887	-8.69598	-8.6731	-8.65022	-8.62733	-8.60445	-8.58156	-8.55868	-8.53579	-8.51291	-8.49003	-8.46714	-8.44426	-8.42137	-8.39849	-8.37561	-8.35272	-8.32984	-8.30695	-8.28407	-8.26118	-8.2383	-8.21542	-8.19253	-8.16965	-8.14676	-8.12388	-8.101	-8.07811
-9.19944	-9.17655	-9.15367	-9.13078	-9.1079	-9.08501	-9.06213	-9.03925	-9.01636	-8.99348	-8.97059	-8.94771	-8.92483	-8.90194	-8.87906	-8.85617	-8.83329	-8.8104	-8.78752	-8.76464	-8.74175	-8.71887	-8.69598	-8.6731	-8.65022	-8.62733	-8.60445	-8.58156	-8.55868	-8.53579	-8.51291	-8.49003	-8.46714	-8.44426	-8.42137	-8.39849	-8.37561	-8.35272	-8.32984	-8.30695	-8.28407	-8.26118	-8.2383	-8.21542	-8.19253	-8.16965	-8.14676	-8.12388	-8.101	-8.07811
-9.19944	-9.17655	-9.15367	-9.13078	-9.1079	-9.08501	-9.06213	-9.03925	-9.01636	-8.99348	-8.97059	-8.94771	-8.92483	-8.90194	-8.87906	-8.85617	-8.83329	-8.8104	-8.78752	-8.76464	-8.74175	-8.71887	-8.69598	-8.6731	-8.65022	-8.62733	-8.60445	-8.58156	-8.55868	-8.53579	-8.51291	-8.49003	-8.46714	-8.44426	-8.42137	-8.39849	-8.37561	-8.35272	-8.32984	-8.30695	-8.28407	-8.26118	-8.2383	-8.21542	-8.19253	-8.16965	-8.14676	-8.12388	-8.101	-8.07811
-9.19944	-9.17655	-9.15367	-9.13078	-9.1079	-9.08501	-9.06213	-9.03925	-9.01636	-8.99348	-8.97059	-8.94771	-8.92483	-8.90194	-8.87906	-8.85617	-8.83329	-8.8104	-8.78752	-8.76464	-8.74175	-8.71887	-8.69598	-8.6731	-8.65022	-8.62733	-8.60445	-8.58156	-8.55868	-8.53579	-8.51291	-8.49003	-8.46714	-8.44426	-8.42137	-8.39849	-8.37561	-8.35272	-8.32984	-8.30695	-8.28407	-8.26118	-8.2383	-8.21542	-8.19253	-8.16965	-8.14676	-8.12388	-8.101	-8.07811
-9.19944	-9.17655	-9.15367	-9.13078	-9.1079	-9.08501	-9.06213	-9.03925	-9.01636	-8.99348	-8.97059	-8.94771	-8.92483	-8.90194	-8.87906	-8.85617	-8.83329	-8.8104	-8.78752	-8.76464	-8.74175	-8.71887	-8.69598	-8.6731	-8.65022	-8.62733	-8.60445	-8.58156	-8.55868	-8.53579	-8.51291	-8.49003	-8.46714	-8.44426	-8.42137	-8.39849	-8.37561	-8.35272	-8.32984	-8.30695	-8.28407	-8.26118	-8.2383	-8.21542	-8.19253	-8.16965	-8.14676	-8.12388	-8.101	-8.07811
-9.19944	-9.17655	-9.15367	-9.13078	-9.1079	-9.08501	-9.06213	-9.03925	-9.01636	-8.99348	-8.97059	-8.94771	-8.92483	-8.90194	-8.87906	-8.85617	-8.83329	-8.8104	-8.78752	-8.76464	-8.74175	-8.71887	-8.69598	-8.6731	-8.65022	-8.62733	-8.60445	-8.58156	-8.55868	-8.53579	-8.51291	-8.49003	-8.46714	-8.44426	-8.42137	-8.39849	-8.37561	-8.35272	-8.32984	-8.30695	-8.28407	-8.26118	-8.2383	-8.21542	-8.19253	-8.16965	-8.14676	-8.12388	-8.101	-8.07811
-9.19944	-9.17655	-9.15367	-9.13078	-9.1079	-9.08501	-9.06213	-9.03925	-9.01636	-8.99348	-8.97059	-8.94771	-8.92483	-8.90194	-8.87906	-8.85617	-8.83329	-8.8104	-8.78752	-8.76464	-8.74175	-8.71887	-8.69598	-8.6731	-8.65022	-8.62733	-8.60445	-8.58156	-8.55868	-8.53579	-8.51291	-8.49003	-8.46714	-8.44426	-8.42137	-8.39849	-8.37561	-8.35272	-8.32984	-8.30695	-8.28407	-8.26118	-8.2383	-8.21542	-8.19253	-8.16965	-8.14676	-8.12388	-8.101	-8.07811
-9.19944	-9.17655	-9.15367	-9.13078	-9.1079	-9.08501	-9.06213	-9.03925	-9.01636	-8.99348	-8.97059	-8.94771	-8.92483	-8.90194	-8.87906	-8.85617	-8.83329	-8.8104	-8.78752	-8.76464	-8.74175	-8.71887	-8.69598	-8.6731	-8.65022	-8.62733	-8.60445	-8.58156	-8.55868	-8.53579	-8.51291	-8.49003	-8.46714	-8.44426	-8.42137	-8.39849	-8.37561	-8.35272	-8.32984	-8.30695	-8.28407	-8.26118	-8.2383	-8.21542	-8.19253	-8.16965	-8.14676	-8.12388	-8.101	-8.07811
-9.19944	-9.17655	-9.15367	-9.13078	-9.1079	-9.08501	-9.06213	-9.03925	-9.01636	-8.99348	-8.97059	-8.94771	-8.92483	-8.90194	-8.87906	-8.85617	-8.83329	-8.8104	-8.78752	-8.76464	-8.74175	-8.71887	-8.69598	-8.6731	-8.65022	-8.62733	-8.60445	-8.58156	-8.55868	-8.53579	-8.51291	-8.49003	-8.46714	-8.44426	-8.42137	-8.39849	-8.37561	-8.35272	-8.32984	-8.30695	-8.28407	-8.26118	-8.2383	-8.21542	-8.19253	-8.16965	-8.14676	-8.12388	-8.101	-8.07811
-9.19944	-9.17655	-9.15367	-9.13078	-9.1079	-9.08501	-9.06213	-9.03925	-9.01636	-8.99348	-8.97059	-8.94771	-8.92483	-8.90194	-8.87906	-8.85617	-8.83329	-8.8104	-8.78752	-8.76464	-8.74175	-8.71887	-8.69598	-8.6731	-8.65022	-8.62733	-8.60445	-8.58156	-8.55868	-8.53579	-8.51291	-8.49003	-8.46714	-8.44426	-8.42137	-8.39849	-8.37561	-8.35272	-8.32984	-8.30695	-8.28407	-8.26118	-8.2383	-8.21542	-8.19253	-8.16965	-8.14676	-8.12388	-8.101	-8.07811
-9.19944	-9.17655	-9.15367	-9.13078	-9.1079	-9.08501	-9.06213	-9.03925	-9.01636	-8.99348	-8.97059	-8.94771	-8.92483	-8.90194	-8.87906	-8.85617	-8.83329	-8.8104	-8.78752	-8.76464	-8.74175	-8.71887	-8.69598	-8.6731	-8.65022	-8.62733	-8.60445	-8.58156	-8.55868	-8.53579	-8.51291	-8.49003	-8.46714	-8.44426	-8.42137	-8.39849	-8.37561	-8.35272	-8.32984	-8.30695	-8.28407	-8.26118	-8.2383	-8.21542	-8.19253	-8.16965	-8.14676	-8.12388	-8.101	-8.07811
-9.19944	-9.17655	-9.15367	-9.13078	-9.1079	-9.08501	-9.06213	-9.03925	-9.01636	-8.99348	-8.97059	-8.94771	-8.92483	-8.90194	-8.87906	-8.85617	-8.83329	-8.8104	-8.78752	-8.76464	-8.74175	-8.71887	-8.69598	-8.6731	-8.65022	-8.62733	-8.60445	-8.58156	-8.55868	-8.53579	-8.51291	-8.49003	-8.46714	-8.44426	-8.42137	-8.39849	-8.37561	-8.35272	-8.32984	-8.30695	-8.28407	-8.26118	-8.2383	-8.21542	-8.19253	-8.16965	-8.14676	-8.12388	-8.101	-8.07811
-9.19944	-9.17655	-9.15367	-9.13078	-9.1079	-9.08501	-9.06213	-9.03925	-9.01636	-8.99348	-8.97059	-8.94771	-8.92483	-8.90194	-8.87906	-8.85617	-8.83329	-8.8104	-8.78752	-8.76464	-8.74175	-8.71887	-8.69598	-8.6731	-8.65022	-8.62733	-8.60445	-8.58156	-8.55868	-8.53579	-8.51291	-8.49003	-8.46714	-8.44426	-8.42137	-8.39849	-8.37561	-8.35272	-8.32984	-8.30695	-8.28407	-8.26118	-8.2383	-8.21542	-8.19253	-8.16965	-8.14676	-8.12388	-8.101	-8.07811
-9.19944	-9.17655	-9.15367	-9.13078	-9.1079	-9.08501	-9.06213	-9.03925	-9.01636	-8.99348	-8.97059	-8.94771	-8.92483	-8.90194	-8.87906	-8.85617	-8.83329	-8.8104	-8.78752	-8.76464	-8.74175	-8.71887	-8.69598	-8.6731	-8.65022	-8.62733	-8.60445	-8.58156	-8.55868	-8.53579	-8.51291	-8.49003	-8.46714	-8.44426	-8.42137	-8.39849	-8.37561	-8.35272	-8.32984	-8.30695	-8.28407	-8.26118	-8.2383	-8.21542	-8.19253	-8.16965	-8.14676	-8.12388	-8.101	-8.07811
-9.19944	-9.17655	-9.15367	-9.13078	-9.1079	-9.08501	-9.06213	-9.03925	-9.01636	-8.99348	-8.97059	-8.94771	-8.92483	-8.90194	-8.87906	-8.85617	-8.83329	-8.8104	-8.78752	-8.76464	-8.74175	-8.71887	-8.69598	-8.6731	-8.65022	-8.62733	-8.60445	-8.58156	-8.55868	-8.53579	-8.51291	-8.49003	-8.46714	-8.44426	-8.42137	-8.39849	-8.37561	-8.35272	-8.32984	-8.30695	-8.28407	-8.26118	-8.2383	-8.21542	-8.19253	-8.16965	-8.14676	-8.12388	-8.101	-8.07811
-9.19944	-9.17655	-9.15367	-9.13078	-9.1079	-9.08501	-9.06213	-9.03925	-9.01636	-8.99348	-8.97059	-8.94771	-8.92483	-8.90194	-8.87906	-8.85617	-8.83329	-8.8104	-8.78752	-8.76464	-8.74175	-8.71887	-8.69598	-8.6731	-8.65022	-8.62733	-8.60445	-8.58156	-8.55868	-8.53579	-8.51291	-8.49003	-8.46714	-8.44426	-8.42137	-8.39849	-8.37561	-8.35272	-8.32984	-8.30695	-8.28407	-8.26118	-8.2383	-8.21542	-8.19253	-8.16965	-8.14676	-8.12388	-8.101	-8.07811
-9.19944	-9.17655	-9.15367	-9.13078	-9.1079	-9.08501	-9.06213	-9.03925	-9.01636	-8.99348	-8.97059	-8.94771	-8.92483	-8.90194	-8.87906	-8.85617	-8.83329	-8.8104	-8.78752	-8.76464	-8.74175	-8.71887	-8.69598	-8.6731	-8.65022	-8.62733	-8.60445	-8.58156	-8.55868	-8.53579	-8.51291	-8.49003	-8.46714	-8.44426	-8.42137	-8.39849	-8.37561	-8.35272	-8.32984	-8.30695	-8.28407	-8.26118	-8.2383	-8.21542	-8.19253	-8.16965	-8.14676	-8.12388	-8.101	-8.07811
-9.19944	-9.17655	-9.15367	-9.13078	-9.1079	-9.08501	-9.06213	-9.03925	-9.01636	-8.99348	-8.97059	-8.94771	-8.92483	-8.90194	-8.87906	-8.85617	-8.83329	-8.8104	-8.78752	-8.76464	-8.74175	-8.71887	-8.69598	-8.6731	-8.65022	-8.62733	-8.60445	-8.58156	-8.55868	-8.53579	-8.51291	-8.49003	-8.46714	-8.44426	-8.42137	-8.39849	-8.37561	-8.35272	-8.32984	-8.30695	-8.28407	-8.26118	-8.2383	-8.21542	-8.19253	-8.16965	-8.14676	-8.12388	-8.101	-8.07811
-9.19944	-9.17655	-9.15367	-9.13078	-9.1079	-9.08501	-9.06213	-9.03925	-9.01636	-8.99348	-8.97059	-8.94771	-8.92483	-8.90194	-8.87906	-8.85617	-8.83329	-8.8104	-8.78752	-8.76464	-8.74175	-8.71887	-8.69598	-8.6731	-8.65022	-8.62733	-8.60445	-8.58156	-8.55868	-8.53579	-8.51291	-8.49003	-8.46714	-8.44426	-8.42137	-8.39849	-8.37561	-8.35272	-8.32984	-8.30695	-8.28407	-8.26118	-8.2383	-8.21542	-8.19253	-8.16965	-8.14676	-8.12388	-8.101	-8.07811
-9.19944	-9.17655	-9.15367	-9.13078	-9.1079	-9.08501	-9.06213	-9.03925	-9.01636	-8.99348	-8.97059	-8.94771	-8.92483	-8.90194	-8.87906	-8.85617	-8.83329	-8.8104	-8.78752	-8.76464	-8.74175	-8.71887	-8.69598	-8.6731	-8.65022	-8.62733	-8.60445	-8.58156	-8.55868	-8.53579	-8.51291	-8.49003	-8.46714	-8.44426	-8.42137	-8.39849	-8.37561	-8.35272	-8.32984	-8.30695	-8.28407	-8.26118	-8.2383	-8.21542	-8.19253	-8.16965	-8.14676	-8.12388	-8.101	-8.07811
-9.19944	-9.17655	-9.15367	-9.13078	-9.1079	-9.08501	-9.06213	-9.03925	-9.01636	-8.99348	-8.97059	-8.94771	-8.92483	-8.90194	-8.87906	-8.85617	-8.83329	-8.8104	-8.78752	-8.76464	-8.74175	-8.71887	-8.69598	-8.6731	-8.65022	-8.62733	-8.60445	-8.58156	-8.55868	-8.53579	-8.51291	-8.49003	-8.46714	-8.44426	-8.42137	-8.39849	-8.37561	-8.35272	-8.32984	-8.30695	-8.28407	-8.26118	-8.2383	-8.21542	-8.19253	-8.16965	-8.14676	-8.12388	-8.101	-8.07811
-9.19944	-9.17655	-9.15367	-9.13078	-9.1079	-9.08501	-9.06213	-9.03925	-9.01636	-8.99348	-8.97059	-8.94771	-8.92483	-8.90194	-8.87906	-8.85617	-8.83329	-8.8104	-8.78752	-8.76464	-8.74175	-8.71887	-8.69598	-8.6731	-8.65022	-8.62733	-8.60445	-8.58156	-8.55868	-8.53579	-8.51291	-8.49003	-8.46714	-8.44426	-8.42137	-8.39849	-8.37561	-8.35272	-8.32984	-8.30695	-8.28407	-8.26118	-8.2383	-8.21542	-8.19253	-8.16965	-8.14676	-8.12388	-8.101	-8.07811
-9.19944	-9.17655	-9.15367	-9.13078	-9.1079	-9.08501	-9.06213	-9.03925	-9.01636	-8.99348	-8.97059	-8.94771	-8.92483	-8.90194	-8.87906	-8.85617	-8.83329	-8.8104	-8.78752	-8.76464	-8.74175	-8.71887	-8.69598	-8.6731	-8.65022	-8.62733	-8.60445	-8.58156	-8.55868	-8.53579	-8.51291	-8.49003	-8.46714	-8.44426	-8.42137	-8.39849	-8.37561	-8.35272	-8.32984	-8.30695	-8.28407	-8.26118	-8.2383	-8.21542	-8.19253	-8.16965	-8.14676	-8.12388	-8.101	-8.07811
-9.19944	-9.17655	-9.15367	-9.13078	-9.1079	-9.08501	-9.06213	-9.03925	-9.01636	-8.99348	-8.97059	-8.94771	-8.92483	-8.90194	-8.87906	-8.85617	-8.83329	-8.8104	-8.78752	-8.76464	-8.74175	-8.71887	-8.69598	-8.6731	-8.65022	-8.62733	-8.60445	-8.58156	-8.55868	-8.53579	-8.51291	-8.49003	-8.46714	-8.44426	-8.42137	-8.39849	-8.37561	-8.35272	-8.32984	-8.30695	-8.28407	-8.26118	-8.2383	-8.21542	-8.19253	-8.16965	-8.14676	-8.12388	-8.101	-8.07811
-9.19944	-9.17655	-9.15367	-9.13078	-9.1079	-9.08501	-9.06213	-9.03925	-9.01636	-8.99348	-8.97059	-8.94771	-8.92483	-8.90194	-8.87906	-8.85617	-8.83329	-8.8104	-8.78752	-8.76464	-8.74175	-8.71887	-8.69598	-8.6731	-8.65022	-8.62733	-8.60445	-8.58156	-8.55868	-8.53579	-8.51291	-8.49003	-8.46714	-8.44426	-8.42137	-8.39849	-8.37561	-8.35272	-8.32984	-8.30695	-8.28407	-8.26118	-8.2383	-8.21542	-8.19253	-8.16965	-8.14676	-8.12388	-8.101	-8.07811
-9.19944	-9.17655	-9.15367	-9.13078	-9.1079	-9.08501	-9.06213	-9.03925	-9.01636	-8.99348	-8.97059	-8.94771	-8.92483	-8.90194	-8.87906	-8.85617	-8.83329	-8.8104	-8.78752	-8.76464	-8.74175	-8.71887	-8.69598	-8.6731	-8.65022	-8.62733	-8.60445	-8.58156	-8.55868	-8.53579	-8.51291	-8.49003	-8.46714	-8.44426	-8.42137	-8.39849	-8.37561	-8.35272	-8.32984	-8.30695	-8.28407	-8.26118	-8.2383	-8.21542	-8.19253	-8.16965	-8.14676	-8.12388	-8.101	-8.07811
-9.19944	-9.17655	-9.15367	-9.13078	-9.1079	-9.08501	-9.06213	-9.03925	-9.01636	-8.99348	-8.97059	-8.94771	-8.92483	-8.90194	-8.87906	-8.85617	-8.83329	-8.8104	-8.78752	-8.76464	-8.74175	-8.71887	-8.69598	-8.6731	-8.65022	-8.62733	-8.60445	-8.58156	-8.55868	-8.53579	-8.51291	-8.49003	-8.46714	-8.44426	-8.42137	-8.39849	-8.37561	-8.35272	-8.32984	-8.30695	-8.28407	-8.26118	-8.2383	-8.21542	-8.19253	-8.16965	-8.14676	-8.12388	-8.101	-8.07811
-9.19944	-9.17655	-9.15367	-9.13078	-9.1079	-9.08501	-9.06213	-9.03925	-9.01636	-8.99348	-8.97059	-8.94771	-8.92483	-8.90194	-8.87906	-8.85617	-8.83329	-8.8104	-8.78752	-8.76464	-8.74175	-8.71887	-8.69598	-8.6731	-8.65022	-8.62733	-8.60445	-8.58156	-8.55868	-8.53579	-8.51291	-8.49003	-8.46714	-8.44426	-8.42137	-8.39849	-8.37561	-8.35272	-8.32984	-8.30695	-8.28407	-8.26118	-8.2383	-8.21542	-8.19253	-8.16965	-8.14676	-8.12388	-8.101	-8.07811
-9.19944	-9.17655	-9.15367	-9.13078	-9.1079	-9.08501	-9.06213	-9.03925	-9.01636	-8.99348	-8.97059	-8.94771	-8.92483	-8.90194	-8.87906	-8.85617	-8.83329	-8.8104	-8.78752	-8.76464	-8.74175	-8.71887	-8.69598	-8.6731	-8.65022	-8.62733	-8.60445	-8.58156	-8.55868	-8.53579	-8.51291	-8.49003	-8.46714	-8.44426	-8.42137	-8.39849	-8.37561	-8.35272	-8.32984	-8.30695	-8.28407	-8.26118	-8.2383	-8.21542	-8.19253	-8.16965	-8.14676	-8.12388	-8.101	-8.07811
-9.19944	-9.17655	-9.15367	-9.13078	-9.1079	-9.08501	-9.06213	-9.03925	-9.01636	-8.99348	-8.97059	-8.94771	-8.92483	-8.90194	-8.87906	-8.85617	-8.83329	-8.8104	-8.78752	-8.76464	-8.74175	-8.71887	-8.69598	-8.6731	-8.65022	-8.62733	-8.60445	-8.58156	-8.55868	-8.53579	-8.51291	-8.49003	-8.46714	-8.44426	-8.42137	-8.39849	-8.37561	-8.35272	-8.32984	-8.30695	-8.28407	-8.26118	-8.2383	-8.21542	-8.19253	-8.16965	-8.14676	-8.12388	-8.101	-8.07811
-9.19944	-9.17655	-9.15367	-9.13078	-9.1079	-9.08501	-9.06213	-9.03925	-9.01636	-8.99348	-8.97059	-8.94771	-8.92483	-8.90194	-8.87906	-8.85617	-8.83329	-8.8104	-8.78752	-8.76464	-8.74175	-8.71887	-8.69598	-8.6731	-8.65022	-8.62733	-8.60445	-8.58156	-8.55868	-8.53579	-8.51291	-8.49003	-8.46714	-8.44426	-8.42137	-8.39849	-8.37561	-8.35272	-8.32984	-8.30695	-8.28407	-8.26118	-8.2383	-8.21542	-8.19253	-8.16965	-8.14676	-8.12388	-8.101	-8.07811
-9.19944	-9.17655	-9.15367	-9.13078	-9.1079	-9.08501	-9.06213	-9.03925	-9.01636	-8.99348	-8.97059	-8.94771	-8.92483	-8.90194	-8.87906	-8.85617	-8.83329	-8.8104	-8.78752	-8.76464	-8.74175	-8.71887	-8.69598	-8.6731	-8.65022	-8.62733	-8.60445	-8.58156	-8.55868	-8.53579	-8.51291	-8.49003	-8.46714	-8.44426	-8.42137	-8.39849	-8.37561	-8.35272	-8.32984	-8.30695	-8.28407	-8.26118	-8.2383	-8.21542	-8.19253	-8.16965	-8.14676	-8.12388	-8.101	-8.07811
-9.19944	-9.17655	-9.15367	-9.13078	-9.1079	-9.08501	-9.06213	-9.03925	-9.01636	-8.99348	-8.97059	-8.94771	-8.92483	-8.90194	-8.87906	-8.85617	-8.83329	-8.8104	-8.78752	-8.76464	-8.74175	-8.71887	-8.69598	-8.6731	-8.65022	-8.62733	-8.60445	-8.58156	-8.55868	-8.53579	-8.51291	-8.49003	-8.46714	-8.44426	-8.42137	-8.39849	-8.37561	-8.35272	-8.32984	-8.30695	-8.28407	-8.26118	-8.2383	-8.21542	-8.19253	-8.16965	-8.14676	-8.12388	-8.101	-8.07811
-9.19944	-9.17655	-9.15367	-9.13078	-9.1079	-9.08501	-9.06213	-9.03925	-9.01636	-8.99348	-8.97059	-8.94771	-8.92483	-8.90194	-8.87906	-8.85617	-8.83329	-8.8104	-8.78752	-8.76464	-8.74175	-8.71887	-8.69598	-8.6731	-8.65022	-8.62733	-8.60445	-8.58156	-8.55868	-8.53579	-8.51291	-8.49003	-8.46714	-8.44426	-8.42137	-8.39849	-8.37561	-8.35272	-8.32984	-8.30695	-8.28407	-8.26118	-8.2383	-8.21542	-8.19253	-8.16965	-8.14676	-8.12388	-8.101	-8.07811
-9.19944	-9.17655	-9.15367	-9.13078	-9.1079	-9.08501	-9.06213	-9.03925	-9.01636	-8.99348	-8.97059	-8.94771	-8.92483	-8.90194	-8.87906	-8.85617	-8.83329	-8.8104	-8.78752	-8.76464	-8.74175	-8.71887	-8.69598	-8.6731	-8.65022	-8.62733	-8.60445	-8.58156	-8.55868	-8.53579	-8.51291	-8.49003	-8.46714	-8.44426	-8.42137	-8.39849	-8.37561	-8.35272	-8.32984	-8.30695	-8.28407	-8.26118	-8.2383	-8.21542	-8.19253	-8.16965	-8.14676	-8.12388	-8.101	-8.07811
-9.19944	-9.17655	-9.15367	-9.13078	-9.1079	-9.08501	-9.06213	-9.03925	-9.01636	-8.99348	-8.97059	-8.94771	-8.92483	-8.90194	-8.87906	-8.85617	-8.83329	-8.8104	-8.78752	-8.76464	-8.74175	-8.71887	-8.69598	-8.6731	-8.65022	-8.62733	-8.60445	-8.58156	-8.55868	-8.53579	-8.51291	-8.49003	-8.46714	-8.44426	-8.42137	-8.39849	-8.37561	-8.35272	-8.32984	-8.30695	-8.28407	-8.26118	-8.2383	-8.21542	-8.19253	-8.16965	-8.14676	-8.12388	-8.101	-8.07811
-9.19944	-9.17655	-9.15367	-9.13078	-9.1079	-9.08501	-9.06213	-9.03925	-9.01636	-8.99348	-8.97059	-8.94771	-8.92483	-8.90194	-8.87906	-8.85617	-8.83329	-8.8104	-8.78752	-8.76464	-8.74175	-8.71887	-8.69598	-8.6731	-8.65022	-8.62733	-8.60445	-8.58156	-8.55868	-8.53579	-8.51291	-8.49003	-8.46714	-8.44426	-8.42137	-8.39849	-8.37561	-8.35272	-8.32984	-8.30695	-8.28407	-8.26118	-8.2383	-8.21542	-8.19253	-8.16965	-8.14676	-8.12388	-8.101	-8.07811
-9.19944	-9.17655	-9.15367	-9.13078	-9.1079	-9.08501	-9.06213	-9.03925	-9.01636	-8.99348	-8.97059	-8.94771	-8.92483	-8.90194	-8.87906	-8.85617	-8.83329	-8.8104	-8.78752	-8.76464	-8.74175	-8.71887	-8.69598	-8.6731	-8.65022	-8.62733	-8.60445	-8.58156	-8.55868	-8.53579	-8.51291	-8.49003	-8.46714	-8.44426	-8.42137	-8.39849	-8.37561	-8.35272	-8.32984	-8.30695	-8.28407	-8.26118	-8.2383	-8.21542	-8.19253	-8.16965	-8.14676	-8.12388	-8.101	-8.07811
-9.19944	-9.17655	-9.15367	-9.13078	-9.1079	-9.08501	-9.06213	-9.03925	-9.01636	-8.99348	-8.97059	-8.94771	-8.92483	-8.90194	-8.87906	-8.85617	-8.83329	-8.8104	-8.78752	-8.76464	-8.74175	-8.71887	-8.69598	-8.6731	-8.65022	-8.62733	-8.60445	-8.58156	-8.55868	-8.53579	-8.51291	-8.49003	-8.46714	-8.44426	-8.42137	-8.39849	-8.37561	-8.35272	-8.32984	-8.30695	-8.28407	-8.26118	-8.2383	-8.21542	-8.19253	-8.16965	-8.14676	-8.12388	-8.101	-8.07811
-9.19944	-9.17655	-9.15367	-9.13078	-9.1079	-9.08501	-9.06213	-9.03925	-9.01636	-8.99348	-8.97059	-8.94771	-8.92483	-8.90194	-8.87906	-8.85617	-8.83329	-8.8104	-8.78752	-8.76464	-8.74175	-8.71887	-8.69598	-8.6731	-8.65022	-8.62733	-8.60445	-8.58156	-8.55868	-8.53579	-8.51291	-8.49003	-8.46714	-8.44426	-8.42137	-8.39849	-8.37561	-8.35272	-8.32984	-8.30695	-8.28407	-8.26118	-8.2383	-8.21542	-8.19253	-8.16965	-8.14676	-8.12388	-8.101	-8.07811
-9.19944	-9.17655	-9.15367	-9.13078	-9.1079	-9.08501	-9.06213	-9.03925	-9.01636	-8.99348	-8.97059	-8.94771	-8.92483	-8.90194	-8.87906	-8.85617	-8.83329	-8.8104	-8.78752	-8.76464	-8.74175	-8.71887	-8.69598	-8.6731	-8.65022	-8.62733	-8.60445	-8.58156	-8.55868	-8.53579	-8.51291	-8.49003	-8.46714	-8.44426	-8.42137	-8.39849	-8.37561	-8.35272	-8.32984	-8.30695	-8.28407	-8.26118	-8.2383	-8.21542	-8.19253	-8.16965	-8.14676	-8.12388	-8.101	-8.07811
-9.19944	-9.17655	-9.15367	-9.13078	-9.1079	-9.08501	-9.06213	-9.03925	-9.01636	-8.99348	-8.97059	-8.94771	-8.92483	-8.90194	-8.87906	-8.85617	-8.83329	-8.8104	-8.78752	-8.76464	-8.74175	-8.71887	-8.69598	-8.6731	-8.65022	-8.62733	-8.60445	-8.58156	-8.55868	-8.53579	-8.51291	-8.49003	-8.46714	-8.44426	-8.42137	-8.39849	-8.37561	-8.35272	-8.32984	-8.30695	-8.28407	-8.26118	-8.2383	-8.21542	-8.19253	-8.16965	-8.14676	-8.12388	-8.101	-8.07811
-9.19944	-9.17655	-9.15367	-9.13078	-9.1079	-9.08501	-9.06213	-9.03925	-9.01636	-8.99348	-8.97059	-8.94771	-8.92483	-8.90194	-8.87906	-8.85617	-8.83329	-8.8104	-8.78752	-8.76464	-8.74175	-8.71887	-8.69598	-8.6731	-8.65022	-8.62733	-8.60445	-8.58156	-8.55868	-8.53579	-8.51291	-8.49003	-8.46714	-8.44426	-8.42137	-8.39849	-8.37561	-8.35272	-8.32984	-8.30695	-8.28407	-8.26118	-8.2383	-8.21542	-8.19253	-8.16965	-8.14676	-8.12388	-8.101	-8.07811
-9.19944	-9.17655	-9.15367	-9.13078	-9.1079	-9.08501	-9.06213	-9.03925	-9.01636	-8.99348	-8.97059	-8.94771	-8.92483	-8.90194	-8.87906	-8.85617	-8.83329	-8.8104	-8.78752	-8.76464	-8.74175	-8.71887	-8.69598	-8.6731	-8.65022	-8.62733	-8.60445	-8.58156	-8.55868	-8.53579	-8.51291	-8.49003	-8.46714	-8.44426	-8.42137	-8.39849	-8.37561	-8.35272	-8.32984	-8.30695	-8.28407	-8.26118	-8.2383	-8.21542	-8.19253	-8.16965	-8.14676	-8.12388	-8.101	-8.07811
-9.19944	-9.17655	-9.15367	-9.13078	-9.1079	-9.08501	-9.06213	-9.03925	-9.01636	-8.99348	-8.97059	-8.94771	-8.92483	-8.90194	-8.87906	-8.85617	-8.83329	-8.8104	-8.78752	-8.76464	-8.74175	-8.71887	-8.69598	-8.6731	-8.65022	-8.62733	-8.60445	-8.58156	-8.55868	-8.53579	-8.51291	-8.49003	-8.46714	-8.44426	-8.42137	-8.39849	-8.37561	-8.35272	-8.32984	-8.30695	-8.28407	-8.26118	-8.2383	-8.21542	-8.19253	-8.16965	-8.14676	-8.12388	-8.101	-8.07811
-9.19944	-9.17655	-9.15367	-9.13078	-9.1079	-9.08501	-9.06213	-9.03925	-9.01636	-8.99348	-8.97059	-8.94771	-8.92483	-8.90194	-8.87906	-8.85617	-8.83329	-8.8104	-8.78752	-8.76464	-8.74175	-8.71887	-8.69598	-8.6731	-8.65022	-8.62733	-8.60445	-8.58156	-8.55868	-8.53579	-8.51291	-8.49003	-8.46714	-8.44426	-8.42137	-8.39849	-8.37561	-8.35272	-8.32984	-8.30695	-8.28407	-8.26118	-8.2383	-8.21542	-8.19253	-8.16965	-8.14676	-8.12388	-8.101	-8.07811
-9.19944	-9.17655	-9.15367	-9.13078	-9.1079	-9.08501	-9.06213	-9.03925	-9.01636	-8.99348	-8.97059	-8.94771	-8.92483	-8.90194	-8.87906	-8.85617	-8.83329	-8.8104	-8.78752	-8.76464	-8.74175	-8.71887	-8.69598	-8.6731	-8.65022	-8.62733	-8.60445	-8.58156	-8.55868	-8.53579	-8.51291	-8.49003	-8.46714	-8.44426	-8.42137	-8.39849	-8.37561	-8.35272	-8.32984	-8.30695	-8.28407	-8.26118	-8.2383	-8.21542	-8.19253	-8.16965	-8.14676	-8.12388	-8.101	-8.07811
-9.19944	-9.17655	-9.15367	-9.13078	-9.1079	-9.08501	-9.06213	-9.03925	-9.01636	-8.99348	-8.97059	-8.94771	-8.92483	-8.90194	-8.87906	-8.85617	-8.83329	-8.8104	-8.78752	-8.76464	-8.74175	-8.71887	-8.69598	-8.6731	-8.65022	-8.62733	-8.60445	-8.58156	-8.55868	-8.53579	-8.51291	-8.49003	-8.46714	-8.44426	-8.42137	-8.39849	-8.37561	-8.35272	-8.32984	-8.30695	-8.28407	-8.26118	-8.2383	-8.21542	-8.19253	-8.16965	-8.14676	-8.12388	-8.101	-8.07811
-9.19944	-9.17655	-9.15367	-9.13078	-9.1079	-9.08501	-9.06213	-9.03925	-9.01636	-8.99348	-8.97059	-8.94771	-8.92483	-8.90194	-8.87906	-8.85617	-8.83329	-8.8104	-8.78752	-8.76464	-8.74175	-8.71887	-8.69598	-8.6731	-8.65022	-8.62733	-8.60445	-8.58156	-8.55868	-8.53579	-8.51291	-8.49003	-8.46714	-8.44426	-8.42137	-8.39849	-8.37561	-8.35272	-8.32984	-8.30695	-8.28407	-8.26118	-8.2383	-8.21542	-8.19253	-8.16965	-8.14676	-8.12388	-8.101	-8.07811
-9.19944	-9.17655	-9.15367	-9.13078	-9.1079	-9.08501	-9.06213	-9.03925	-9.01636	-8.99348	-8.97059	-8.94771	-8.92483	-8.90194	-8.87906	-8.85617	-8.83329	-8.8104	-8.78752	-8.76464	-8.74175	-8.71887	-8.69598	-8.6731	-8.65022	-8.62733	-8.60445	-8.58156	-8.55868	-8.53579	-8.51291	-8.49003	-8.46714	-8.44426	-8.42137	-8.39849	-8.37561	-8.35272	-8.32984	-8.30695	-8.28407	-8.26118	-8.2383	-8.21542	-8.19253	-8.16965	-8.14676	-8.12388	-8.101	-8.07811
-9.19944	-9.17655	-9.15367	-9.13078	-9.1079	-9.08501	-9.06213	-9.03925	-9.01636	-8.99348	-8.97059	-8.94771	-8.92483	-8.90194	-8.87906	-8.85617	-8.83329	-8.8104	-8.78752	-8.76464	-8.74175	-8.71887	-8.69598	-8.6731	-8.65022	-8.62733	-8.60445	-8.58156	-8.55868	-8.53579	-8.51291	-8.49003	-8.46714	-8.44426	-8.42137	-8.39849	-8.37561	-8.35272	-8.32984	-8.30695	-8.28407	-8.26118	-8.2383	-8.21542	-8.19253	-8.16965	-8.14676	-8.12388	-8.101	-8.07811
-9.19944	-9.17655	-9.15367	-9.13078	-9.1079	-9.08501	-9.06213	-9.03925	-9.01636	-8.99348	-8.97059	-8.94771	-8.92483	-8.90194	-8.87906	-8.85617	-8.83329	-8.8104	-8.78752	-8.76464	-8.74175	-8.71887	-8.69598	-8.6731	-8.65022	-8.62733	-8.60445	-8.58156	-8.55868	-8.53579	-8.51291	-8.49003	-8.46714	-8.44426	-8.42137	-8.39849	-8.37561	-8.35272	-8.32984	-8.30695	-8.28407	-8.26118	-8.2383	-8.21542	-8.19253	-8.16965	-8.14676	-8.12388	-8.101	-8.07811
-9.19944	-9.17655	-9.15367	-9.13078	-9.1079	-9.08501	-9.06213	-9.03925	-9.01636	-8.99348	-8.97059	-8.94771	-8.92483	-8.90194	-8.87906	-8.85617	-8.83329	-8.8104	-8.78752	-8.76464	-8.74175	-8.71887	-8.69598	-8.6731	-8.65022	-8.62733	-8.60445	-8.58156	-8.55868	-8.53579	-8.51291	-8.49003	-8.46714	-8.44426	-8.42137	-8.39849	-8.37561	-8.35272	-8.32984	-8.30695	-8.28407	-8.26118	-8.2383	-8.21542	-8.19253	-8.16965	-8.14676	-8.12388	-8.101	-8.07811
-9.19944	-9.17655	-9.15367	-9.13078	-9.1079	-9.08501	-9.06213	-9.03925	-9.01636	-8.99348	-8.97059	-8.94771	-8.92483	-8.90194	-8.87906	-8.85617	-8.83329	-8.8104	-8.78752	-8.76464	-8.74175	-8.71887	-8.69598	-8.6731	-8.65022	-8.62733	-8.60445	-8.58156	-8.55868	-8.53579	-8.51291	-8.49003	-8.46714	-8.44426	-8.42137	-8.39849	-8.37561	-8.35272	-8.32984	-8.30695	-8.28407	-8.26118	-8.2383	-8.21542	-8.19253	-8.16965	-8.14676	-8.12388	-8.101	-8.07811
-9.19944	-9.17655	-9.15367	-9.13078	-9.1079	-9.08501	-9.06213	-9.03925	-9.01636	-8.99348	-8.97059	-8.94771	-8.92483	-8.90194	-8.87906	-8.85617	-8.83329	-8.8104	-8.78752	-8.76464	-8.74175	-8.71887	-8.69598	-8.6731	-8.65022	-8.62733	-8.60445	-8.58156	-8.55868	-8.53579	-8.51291	-8.49003	-8.46714	-8.44426	-8.42137	-8.39849	-8.37561	-8.35272	-8.32984	-8.30695	-8.28407	-8.26118	-8.2383	-8.21542	-8.19253	-8.16965	-8.14676	-8.12388	-8.101	-8.07811
-9.19944	-9.17655	-9.15367	-9.13078	-9.1079	-9.08501	-9.06213	-9.03925	-9.01636	-8.99348	-8.97059	-8.94771	-8.92483	-8.90194	-8.87906	-8.85617	-8.83329	-8.8104	-8.78752	-8.76464	-8.74175	-8.71887	-8.69598	-8.6731	-8.65022	-8.62733	-8.60445	-8.58156	-8.55868	-8.53579	-8.51291	-8.49003	-8.46714	-8.44426	-8.42137	-8.39849	-8.37561	-8.35272	-8.32984	-8.30695	-8.28407	-8.26118	-8.2383	-8.21542	-8.19253	-8.16965	-8.14676	-8.12388	-8.101	-8.07811
-9.19944	-9.17655	-9.15367	-9.13078	-9.1079	-9.08501	-9.06213	-9.03925	-9.01636	-8.99348	-8.97059	-8.94771	-8.92483	-8.90194	-8.87906	-8.85617	-8.83329	-8.8104	-8.78752	-8.76464	-8.74175	-8.71887	-8.69598	-8.6731	-8.65022	-8.62733	-8.60445	-8.58156	-8.55868	-8.53579	-8.51291	-8.49003	-8.46714	-8.44426	-8.42137	-8.39849	-8.37561	-8.35272	-8.32984	-8.30695	-8.28407	-8.26118	-8.2383	-8.21542	-8.19253	-8.16965	-8.14676	-8.12388	-8.101	-8.07811
-9.19944	-9.17655	-9.15367	-9.13078	-9.1079	-9.08501	-9.06213	-9.03925	-9.01636	-8.99348	-8.97059	-8.94771	-8.92483	-8.90194	-8.87906	-8.85617	-8.83329	-8.8104	-8.78752	-8.76464	-8.74175	-8.71887	-8.69598	-8.6731	-8.65022	-8.62733	-8.60445	-8.58156	-8.55868	-8.53579	-8.51291	-8.49003	-8.46714	-8.44426	-8.42137	-8.39849	-8.37561	-8.35272	-8.32984	-8.30695	-8.28407	-8.26118	-8.2383	-8.21542	-8.19253	-8.16965	-8.14676	-8.12388	-8.101	-8.07811
-9.19944	-9.17655	-9.15367	-9.13078	-9.1079	-9.08501	-9.06213	-9.03925	-9.01636	-8.99348	-8.97059	-8.94771	-8.92483	-8.90194	-8.87906	-8.85617	-8.83329	-8.8104	-8.78752	-8.76464	-8.74175	-8.71887	-8.69598	-8.6731	-8.65022	-8.62733	-8.60445	-8.58156	-8.55868	-8.53579	-8.51291	-8.49003	-8.46714	-8.44426	-8.42137	-8.39849	-8.37561	-8.35272	-8.32984	-8.30695	-8.28407	-8.26118	-8.2383	-8.21542	-8.19253	-8.16965	-8.14676	-8.12388	-8.101	-8.07811
-9.19944	-9.17655	-9.15367	-9.13078	-9.1079	-9.08501	-9.06213	-9.03925	-9.01636	-8.99348	-8.97059	-8.94771	-8.92483	-8.90194	-8.87906	-8.85617	-8.83329	-8.8104	-8.78752	-8.76464	-8.74175	-8.71887	-8.69598	-8.6731	-8.65022	-8.62733	-8.60445	-8.58156	-8.55868	-8.53579	-8.51291	-8.49003	-8.46714	-8.44426	-8.42137	-8.39849	-8.37561	-8.35272	-8.32984	-8.30695	-8.28407	-8.26118	-8.2383	-8.21542	-8.19253	-8.16965	-8.14676	-8.12388	-8.101	-8.07811
-9.19944	-9.17655	-9.15367	-9.13078	-9.1079	-9.08501	-9.06213	-9.03925	-9.01636	-8.99348	-8.97059	-8.94771	-8.92483	-8.90194	-8.87906	-8.85617	-8.83329	-8.8104	-8.78752	-8.76464	-8.74175	-8.71887	-8.69598	-8.6731	-8.65022	-8.62733	-8.60445	-8.58156	-8.55868	-8.53579	-8.51291	-8.49003	-8.46714	-8.44426	-8.42137	-8.39849	-8.37561	-8.35272	-8.32984	-8.30695	-8.28407	-8.26118	-8.2383	-8.21542	-8.19253	-8.16965	-8.14676	-8.12388	-8.101	-8.07811
-9.19944	-9.17655	-9.15367	-9.13078	-9.1079	-9.08501	-9.06213	-9.03925	-9.01636	-8.99348	-8.97059	-8.94771	-8.92483	-8.90194	-8.87906	-8.85617	-8.83329	-8.8104	-8.78752	-8.76464	-8.74175	-8.71887	-8.69598	-8.6731	-8.65022	-8.62733	-8.60445	-8.58156	-8.55868	-8.53579	-8.51291	-8.49003	-8.46714	-8.44426	-8.42137	-8.39849	-8.37561	-8.35272	-8.32984	-8.30695	-8.28407	-8.26118	-8.2383	-8.21542	-8.19253	-8.16965	-8.14676	-8.12388	-8.101	-8.07811
-9.19944	-9.17655	-9.15367	-9.13078	-9.1079	-9.08501	-9.06213	-9.03925	-9.01636	-8.99348	-8.97059	-8.94771	-8.92483	-8.90194	-8.87906	-8.85617	-8.83329	-8.8104	-8.78752	-8.76464	-8.74175	-8.71887	-8.69598	-8.6731	-8.65022	-8.62733	-8.60445	-8.58156	-8.55868	-8.53579	-8.51291	-8.49003	-8.46714	-8.44426	-8.42137	-8.39849	-8.37561	-8.35272	-8.32984	-8.30695	-8.28407	-8.26118	-8.2383	-8.21542	-8.19253	-8.16965	-8.14676	-8.12388	-8.101	-8.07811
-9.19944	-9.17655	-9.15367	-9.13078	-9.1079	-9.08501	-9.06213	-9.03925	-9.01636	-8.99348	-8.97059	-8.94771	-8.92483	-8.90194	-8.87906	-8.85617	-8.83329	-8.8104	-8.78752	-8.76464	-8.74175	-8.71887	-8.69598	-8.6731	-8.65022	-8.62733	-8.60445	-8.58156	-8.55868	-8.53579	-8.51291	-8.49003	-8.46714	-8.44426	-8.42137	-8.39849	-8.37561	-8.35272	-8.32984	-8.30695	-8.28407	-8.26118	-8.2383	-8.21542	-8.19253	-8.16965	-8.14676	-8.12388	-8.101	-8.07811
-9.19944	-9.17655	-9.15367	-9.13078	-9.1079	-9.08501	-9.06213	-9.03925	-9.01636	-8.99348	-8.97059	-8.94771	-8.92483	-8.90194	-8.87906	-8.85617	-8.83329	-8.8104	-8.78752	-8.76464	-8.74175	-8.71887	-8.69598	-8.6731	-8.65022	-8.62733	-8.60445	-8.58156	-8.55868	-8.53579	-8.51291	-8.49003	-8.46714	-8.44426	-8.42137	-8.39849	-8.37561	-8.35272	-8.32984	-8.30695	-8.28407	-8.26118	-8.2383	-8.21542	-8.19253	-8.16965	-8.14676	-8.12388	-8.101	-8.07811
-9.19944	-9.17655	-9.15367	-9.13078	-9.1079	-9.08501	-9.06213	-9.03925	-9.01636	-8.99348	-8.97059	-8.94771	-8.92483	-8.90194	-8.87906	-8.85617	-8.83329	-8.8104	-8.78752	-8.76464	-8.74175	-8.71887	-8.69598	-8.6731	-8.65022	-8.62733	-8.60445	-8.58156	-8.55868	-8.53579	-8.51291	-8.49003	-8.46714	-8.44426	-8.42137	-8.39849	-8.37561	-8.35272	-8.32984	-8.30695	-8.28407	-8.26118	-8.2383	-8.21542	-8.19253	-8.16965	-8.14676	-8.12388	-8.101	-8.07811
-9.19944	-9.17655	-9.15367	-9.13078	-9.1079	-9.08501	-9.06213	-9.03925	-9.01636	-8.99348	-8.97059	-8.94771	-8.92483	-8.90194	-8.87906	-8.85617	-8.83329	-8.8104	-8.78752	-8.76464	-8.74175	-8.71887	-8.69598	-8.6731	-8.65022	-8.62733	-8.60445	-8.58156	-8.55868	-8.53579	-8.51291	-8.49003	-8.46714	-8.44426	-8.42137	-8.39849	-8.37561	-8.35272	-8.32984	-8.30695	-8.28407	-8.26118	-8.2383	-8.21542	-8.19253	-8.16965	-8.14676	-8.12388	-8.101	-8.07811
-9.19944	-9.17655	-9.15367	-9.13078	-9.1079	-9.08501	-9.06213	-9.03925	-9.01636	-8.99348	-8.97059	-8.94771	-8.92483	-8.90194	-8.87906	-8.85617	-8.83329	-8.8104	-8.78752	-8.76464	-8.74175	-8.71887	-8.69598	-8.6731	-8.65022	-8.62733	-8.60445	-8.58156	-8.55868	-8.53579	-8.51291	-8.49003	-8.46714	-8.44426	-8.42137	-8.39849	-8.37561	-8.35272	-8.32984	-8.30695	-8.28407	-8.26118	-8.2383	-8.21542	-8.19253	-8.16965	-8.14676	-8.12388	-8.101	-8.07811
-9.19944	-9.17655	-9.15367	-9.13078	-9.1079	-9.08501	-9.06213	-9.03925	-9.01636	-8.99348	-8.97059	-8.94771	-8.92483	-8.90194	-8.87906	-8.85617	-8.83329	-8.8104	-8.78752	-8.76464	-8.74175	-8.71887	-8.69598	-8.6731	-8.65022	-8.62733	-8.60445	-8.58156	-8.55868	-8.53579	-8.51291	-8.49003	-8.46714	-8.44426	-8.42137	-8.39849	-8.37561	-8.35272	-8.32984	-8.30695	-8.28407	-8.26118	-8.2383	-8.21542	-8.19253	-8.16965	-8.14676	-8.12388	-8.101	-8.07811
-9.19944	-9.17655	-9.15367	-9.13078	-9.1079	-9.08501	-9.06213	-9.03925	-9.01636	-8.99348	-8.97059	-8.94771	-8.92483	-8.90194	-8.87906	-8.85617	-8.83329	-8.8104	-8.78752	-8.76464	-8.74175	-8.71887	-8.69598	-8.6731	-8.65022	-8.62733	-8.60445	-8.58156	-8.55868	-8.53579	-8.51291	-8.49003	-8.46714	-8.44426	-8.42137	-8.39849	-8.37561	-8.35272	-8.32984	-8.30695	-8.28407	-8.26118	-8.2383	-8.21542	-8.19253	-8.16965	-8.14676	-8.12388	-8.101	-8.07811
-9.19944	-9.17655	-9.15367	-9.13078	-9.1079	-9.08501	-9.06213	-9.03925	-9.01636	-8.99348	-8.97059	-8.94771	-8.92483	-8.90194	-8.87906	-8.85617	-8.83329	-8.8104	-8.78752	-8.76464	-8.74175	-8.71887	-8.69598	-8.6731	-8.65022	-8.62733	-8.60445	-8.58156	-8.55868	-8.53579	-8.51291	-8.49003	-8.46714	-8.44426	-8.42137	-8.39849	-8.37561	-8.35272	-8.32984	-8.30695	-8.28407	-8.26118	-8.2383	-8.21542	-8.19253	-8.16965	-8.14676	-8.12388	-8.101	-8.07811
-9.19944	-9.17655	-9.15367	-9.13078	-9.1079	-9.08501	-9.06213	-9.03925	-9.01636	-8.99348	-8.97059	-8.94771	-8.92483	-8.90194	-8.87906	-8.85617	-8.83329	-8.8104	-8.78752	-8.76464	-8.74175	-8.71887	-8.69598	-8.6731	-8.65022	-8.62733	-8.60445	-8.58156	-8.55868	-8.53579	-8.51291	-8.49003	-8.46714	-8.44426	-8.42137	-8.39849	-8.37561	-8.35272	-8.32984	-8.30695	-8.28407	-8.26118	-8.2383	-8.21542	-8.19253	-8.16965	-8.14676	-8.12388	-8.101	-8.07811
-9.19944	-9.17655	-9.15367	-9.13078	-9.1079	-9.08501	-9.06213	-9.03925	-9.01636	-8.99348	-8.97059	-8.94771	-8.92483	-8.90194	-8.87906	-8.85617	-8.83329	-8.8104	-8.78752	-8.76464	-8.74175	-8.71887	-8.69598	-8.6731	-8.65022	-8.62733	-8.60445	-8.58156	-8.55868	-8.53579	-8.51291	-8.49003	-8.46714	-8.44426	-8.42137	-8.39849	-8.37561	-8.35272	-8.32984	-8.30695	-8.28407	-8.26118	-8.2383	-8.21542	-8.19253	-8.16965	-8.14676	-8.12388	-8.101	-8.07811
-9.19944	-9.17655	-9.15367	-9.13078	-9.1079	-9.08501	-9.06213	-9.03925	-9.01636	-8.99348	-8.97059	-8.94771	-8.92483	-8.90194	-8.87906	-8.85617	-8.83329	-8.8104	-8.78752	-8.76464	-8.74175	-8.71887	-8.69598	-8.6731	-8.65022	-8.62733	-8.60445	-8.58156	-8.55868	-8.53579	-8.51291	-8.49003	-8.46714	-8.44426	-8.42137	-8.39849	-8.37561	-8.35272	-8.32984	-8.30695	-8.28407	-8.26118	-8.2383	-8.21542	-8.19253	-8.16965	-8.14676	-8.12388	-8.101	-8.07811
-9.19944	-9.17655	-9.15367	-9.13078	-9.1079	-9.08501	-9.06213	-9.03925	-9.01636	-8.99348	-8.97059	-8.94771	-8.92483	-8.90194	-8.87906	-8.85617	-8.83329	-8.8104	-8.78752	-8.76464	-8.74175	-8.71887	-8.69598	-8.6731	-8.65022	-8.62733	-8.60445	-8.58156	-8.55868	-8.53579	-8.51291	-8.49003	-8.46714	-8.44426	-8.42137	-8.39849	-8.37561	-8.35272	-8.32984	-8.30695	-8.28407	-8.26118	-8.2383	-8.21542	-8.19253	-8.16965	-8.14676	-8.12388	-8.101	-8.07811
-9.19944	-9.17655	-9.15367	-9.13078	-9.1079	-9.08501	-9.06213	-9.03925	-9.01636	-8.99348	-8.97059	-8.94771	-8.92483	-8.90194	-8.87906	-8.85617	-8.83329	-8.8104	-8.78752	-8.76464	-8.74175	-8.71887	-8.69598	-8.6731	-8.65022	-8.62733	-8.60445	-8.58156	-8.55868	-8.53579	-8.51291	-8.49003	-8.46714	-8.44426	-8.42137	-8.39849	-8.37561	-8.35272	-8.32984	-8.30695	-8.28407	-8.26118	-8.2383	-8.21542	-8.19253	-8.16965	-8.14676	-8.12388	-8.101	-8.07811
-9.19944	-9.17655	-9.15367	-9.13078	-9.1079	-9.08501	-9.06213	-9.03925	-9.01636	-8.99348	-8.97059	-8.94771	-8.92483	-8.90194	-8.87906	-8.85617	-8.83329	-8.8104	-8.78752	-8.76464	-8.74175	-8.71887	-8.69598	-8.6731	-8.65022	-8.62733	-8.60445	-8.58156	-8.55868	-8.53579	-8.51291	-8.49003	-8.46714	-8.44426	-8.42137	-8.39849	-8.37561	-8.35272	-8.32984	-8.30695	-8.28407	-8.26118	-8.2383	-8.21542	-8.19253	-8.16965	-8.14676	-8.12388	-8.101	-8.07811
-9.19944	-9.17655	-9.15367	-9.13078	-9.1079	-9.08501	-9.06213	-9.03925	-9.01636	-8.99348	-8.97059	-8.94771	-8.92483	-8.90194	-8.87906	-8.85617	-8.83329	-8.8104	-8.78752	-8.76464	-8.74175	-8.71887	-8.69598	-8.6731	-8.65022	-8.62733	-8.60445	-8.58156	-8.55868	-8.53579	-8.51291	-8.49003	-8.46714	-8.44426	-8.42137	-8.39849	-8.37561	-8.35272	-8.32984	-8.30695	-8.28407	-8.26118	-8.2383	-8.21542	-8.19253	-8.16965	-8.14676	-8.12388	-8.101	-8.07811
-9.19944	-9.17655	-9.15367	-9.13078	-9.1079	-9.08501	-9.06213	-9.03925	-9.01636	-8.99348	-8.97059	-8.94771	-8.92483	-8.90194	-8.87906	-8.85617	-8.83329	-8.8104	-8.78752	-8.76464	-8.74175	-8.71887	-8.69598	-8.6731	-8.65022	-8.62733	-8.60445	-8.58156	-8.55868	-8.53579	-8.51291	-8.49003	-8.46714	-8.44426	-8.42137	-8.39849	-8.37561	-8.35272	-8.32984	-8.30695	-8.28407	-8.26118	-8.2383	-8.21542	-8.19253	-8.16965	-8.14676	-8.12388	-8.101	-8.07811
-9.19944	-9.17655	-9.15367	-9.13078	-9.1079	-9.08501	-9.06213	-9.03925	-9.01636	-8.99348	-8.97059	-8.94771	-8.92483	-8.90194	-8.87906	-8.85617	-8.83329	-8.8104	-8.78752	-8.76464	-8.74175	-8.71887	-8.69598	-8.6731	-8.65022	-8.62733	-8.60445	-8.58156	-8.55868	-8.53579	-8.51291	-8.49003	-8.46714	-8.44426	-8.42137	-8.39849	-8.37561	-8.35272	-8.32984	-8.30695	-8.28407	-8.26118	-8.2383	-8.21542	-8.19253	-8.16965	-8.14676	-8.12388	-8.101	-8.07811
-9.19944	-9.17655	-9.15367	-9.13078	-9.1079	-9.08501	-9.06213	-9.03925	-9.01636	-8.99348	-8.97059	-8.94771	-8.92483	-8.90194	-8.87906	-8.85617	-8.83329	-8.8104	-8.78752	-8.76464	-8.74175	-8.71887	-8.69598	-8.6731	-8.65022	-8.62733	-8.60445	-8.58156	-8.55868	-8.53579	-8.51291	-8.49003	-8.46714	-8.44426	-8.42137	-8.39849	-8.37561	-8.35272	-8.32984	-8.30695	-8.28407	-8.26118	-8.2383	-8.21542	-8.19253	-8.16965	-8.14676	-8.12388	-8.101	-8.07811
-9.19944	-9.17655	-9.15367	-9.13078	-9.1079	-9.08501	-9.06213	-9.03925	-9.01636	-8.99348	-8.97059	-8.94771	-8.92483	-8.90194	-8.87906	-8.85617	-8.83329	-8.8104	-8.78752	-8.76464	-8.74175	-8.71887	-8.69598	-8.6731	-8.65022	-8.62733	-8.60445	-8.58156	-8.55868	-8.53579	-8.51291	-8.49003	-8.46714	-8.44426	-8.42137	-8.39849	-8.37561	-8.35272	-8.32984	-8.30695	-8.28407	-8.26118	-8.2383	-8.21542	-8.19253	-8.16965	-8.14676	-8.12388	-8.101	-8.07811
-9.19944	-9.17655	-9.15367	-9.13078	-9.1079	-9.08501	-9.06213	-9.03925	-9.01636	-8.99348	-8.97059	-8.94771	-8.92483	-8.90194	-8.87906	-8.85617	-8.83329	-8.8104	-8.78752	-8.76464	-8.74175	-8.71887	-8.69598	-8.6731	-8.65022	-8.62733	-8.60445	-8.58156	-8.55868	-8.53579	-8.51291	-8.49003	-8.46714	-8.44426	-8.42137	-8.39849	-8.37561	-8.35272	-8.32984	-8.30695	-8.28407	-8.26118	-8.2383	-8.21542	-8.19253	-8.16965	-8.14676	-8.12388	-8.101	-8.07811
-9.19944	-9.17655	-9.15367	-9.13078	-9.1079	-9.08501	-9.06213	-9.03925	-9.01636	-8.99348	-8.97059	-8.94771	-8.92483	-8.90194	-8.87906	-8.85617	-8.83329	-8.8104	-8.78752	-8.76464	-8.74175	-8.71887	-8.69598	-8.6731	-8.65022	-8.62733	-8.60445	-8.58156	-8.55868	-8.53579	-8.51291	-8.49003	-8.46714	-8.44426	-8.42137	-8.39849	-8.37561	-8.35272	-8.32984	-8.30695	-8.28407	-8.26118	-8.2383	-8.21542	-8.19253	-8.16965	-8.14676	-8.12388	-8.101	-8.07811
-9.19944	-9.17655	-9.15367	-9.13078	-9.1079	-9.08501	-9.06213	-9.03925	-9.01636	-8.99348	-8.97059	-8.94771	-8.92483	-8.90194	-8.87906	-8.85617	-8.83329	-8.8104	-8.78752	-8.76464	-8.74175	-8.71887	-8.69598	-8.6731	-8.65022	-8.62733	-8.60445	-8.58156	-8.55868	-8.53579	-8.51291	-8.49003	-8.46714	-8.44426	-8.42137	-8.39849	-8.37561	-8.35272	-8.32984	-8.30695	-8.28407	-8.26118	-8.2383	-8.21542	-8.19253	-8.16965	-8.14676	-8.12388	-8.101	-8.07811
-9.19944	-9.17655	-9.15367	-9.13078	-9.1079	-9.08501	-9.06213	-9.03925	-9.01636	-8.99348	-8.97059	-8.94771	-8.92483	-8.90194	-8.87906	-8.85617	-8.83329	-8.8104	-8.78752	-8.76464	-8.74175	-8.71887	-8.69598	-8.6731	-8.65022	-8.62733	-8.60445	-8.58156	-8.55868	-8.53579	-8.51291	-8.49003	-8.46714	-8.44426	-8.42137	-8.39849	-8.37561	-8.35272	-8.32984	-8.30695	-8.28407	-8.26118	-8.2383	-8.21542	-8.19253	-8.16965	-8.14676	-8.12388	-8.101	-8.07811
-9.19944	-9.17655	-9.15367	-9.13078	-9.1079	-9.08501	-9.06213	-9.03925	-9.01636	-8.99348	-8.97059	-8.94771	-8.92483	-8.90194	-8.87906	-8.85617	-8.83329	-8.8104	-8.78752	-8.76464	-8.74175	-8.71887	-8.69598	-8.6731	-8.65022	-8.62733	-8.60445	-8.58156	-8.55868	-8.53579	-8.51291	-8.49003	-8.46714	-8.44426	-8.42137	-8.39849	-8.37561	-8.35272	-8.32984	-8.30695	-8.28407	-8.26118	-8.2383	-8.21542	-8.19253	-8.16965	-8.14676	-8.12388	-8.101	-8.07811
-9.19944	-9.17655	-9.15367	-9.13078	-9.1079	-9.08501	-9.06213	-9.03925	-9.01636	-8.99348	-8.97059	-8.94771	-8.92483	-8.90194	-8.87906	-8.85617	-8.83329	-8.8104	-8.78752	-8.76464	-8.74175	-8.71887	-8.69598	-8.6731	-8.65022	-8.62733	-8.60445	-8.58156	-8.55868	-8.53579	-8.51291	-8.49003	-8.46714	-8.44426	-8.42137	-8.39849	-8.37561	-8.35272	-8.32984	-8.30695	-8.28407	-8.26118	-8.2383	-8.21542	-8.19253	-8.16965	-8.14676	-8.12388	-8.101	-8.07811
-9.19944	-9.17655	-9.15367	-9.13078	-9.1079	-9.08501	-9.06213	-9.03925	-9.01636	-8.99348	-8.97059	-8.94771	-8.92483	-8.90194	-8.87906	-8.85617	-8.83329	-8.8104	-8.78752	-8.76464	-8.74175	-8.71887	-8.69598	-8.6731	-8.65022	-8.62733	-8.60445	-8.58156	-8.55868	-8.53579	-8.51291	-8.49003	-8.46714	-8.44426	-8.42137	-8.39849	-8.37561	-8.35272	-8.32984	-8.30695	-8.28407	-8.26118	-8.2383	-8.21542	-8.19253	-8.16965	-8.14676	-8.12388	-8.101	-8.07811
-9.19944	-9.17655	-9.15367	-9.13078	-9.1079	-9.08501	-9.06213	-9.03925	-9.01636	-8.99348	-8.97059	-8.94771	-8.92483	-8.90194	-8.87906	-8.85617	-8.83329	-8.8104	-8.78752	-8.76464	-8.74175	-8.71887	-8.69598	-8.6731	-8.65022	-8.62733	-8.60445	-8.58156	-8.55868	-8.53579	-8.51291	-8.49003	-8.46714	-8.44426	-8.42137	-8.39849	-8.37561	-8.35272	-8.32984	-8.30695	-8.28407	-8.26118	-8.2383	-8.21542	-8.19253	-8.16965	-8.14676	-8.12388	-8.101	-8.07811
-9.19944	-9.17655	-9.15367	-9.13078	-9.1079	-9.08501	-9.06213	-9.03925	-9.01636	-8.99348	-8.97059	-8.94771	-8.92483	-8.90194	-8.87906	-8.85617	-8.83329	-8.8104	-8.78752	-8.76464	-8.74175	-8.71887	-8.69598	-8.6731	-8.65022	-8.62733	-8.60445	-8.58156	-8.55868	-8.53579	-8.51291	-8.49003	-8.46714	-8.44426	-8.42137	-8.39849	-8.37561	-8.35272	-8.32984	-8.30695	-8.28407	-8.26118	-8.2383	-8.21542	-8.19253	-8.16965	-8.14676	-8.12388	-8.101	-8.07811
-9.19944	-9.17655	-9.15367	-9.13078	-9.1079	-9.08501	-9.06213	-9.03925	-9.01636	-8.99348	-8.97059	-8.94771	-8.92483	-8.90194	-8.87906	-8.85617	-8.83329	-8.8104	-8.78752	-8.76464	-8.74175	-8.71887	-8.69598	-8.6731	-8.65022	-8.62733	-8.60445	-8.58156	-8.55868	-8.53579	-8.51291	-8.49003	-8.46714	-8.44426	-8.42137	-8.39849	-8.37561	-8.35272	-8.32984	-8.30695	-8.28407	-8.26118	-8.2383	-8.21542	-8.19253	-8.16965	-8.14676	-8.12388	-8.101	-8.07811
-9.19944	-9.17655	-9.15367	-9.13078	-9.1079	-9.08501	-9.06213	-9.03925	-9.01636	-8.99348	-8.97059	-8.94771	-8.92483	-8.90194	-8.87906	-8.85617	-8.83329	-8.8104	-8.78752	-8.76464	-8.74175	-8.71887	-8.69598	-8.6731	-8.65022	-8.62733	-8.60445	-8.58156	-8.55868	-8.53579	-8.51291	-8.49003	-8.46714	-8.44426	-8.42137	-8.39849	-8.37561	-8.35272	-8.32984	-8.30695	-8.28407	-8.26118	-8.2383	-8.21542	-8.19253	-8.16965	-8.14676	-8.12388	-8.101	-8.07811
-9.19944	-9.17655	-9.15367	-9.13078	-9.1079	-9.08501	-9.06213	-9.03925	-9.01636	-8.99348	-8.97059	-8.94771	-8.92483	-8.90194	-8.87906	-8.85617	-8.83329	-8.8104	-8.78752	-8.76464	-8.74175	-8.71887	-8.69598	-8.6731	-8.65022	-8.62733	-8.60445	-8.58156	-8.55868	-8.53579	-8.51291	-8.49003	-8.46714	-8.44426	-8.42137	-8.39849	-8.37561	-8.35272	-8.32984	-8.30695	-8.28407	-8.26118	-8.2383	-8.21542	-8.19253	-8.16965	-8.14676	-8.12388	-8.101	-8.07811
-9.19944	-9.17655	-9.15367	-9.13078	-9.1079	-9.08501	-9.06213	-9.03925	-9.01636	-8.99348	-8.97059	-8.94771	-8.92483	-8.90194	-8.87906	-8.85617	-8.83329	-8.8104	-8.78752	-8.76464	-8.74175	-8.71887	-8.69598	-8.6731	-8.65022	-8.62733	-8.60445	-8.58156	-8.55868	-8.53579	-8.51291	-8.49003	-8.46714	-8.44426	-8.42137	-8.39849	-8.37561	-8.35272	-8.32984	-8.30695	-8.28407	-8.26118	-8.2383	-8.21542	-8.19253	-8.16965	-8.14676	-8.12388	-8.101	-8.07811
-9.19944	-9.17655	-9.15367	-9.13078	-9.1079	-9.08501	-9.06213	-9.03925	-9.01636	-8.99348	-8.97059	-8.94771	-8.92483	-8.90194	-8.87906	-8.85617	-8.83329	-8.8104	-8.78752	-8.76464	-8.74175	-8.71887	-8.69598	-8.6731	-8.65022	-8.62733	-8.60445	-8.58156	-8.55868	-8.53579	-8.51291	-8.49003	-8.46714	-8.44426	-8.42137	-8.39849	-8.37561	-8.35272	-8.32984	-8.30695	-8.28407	-8.26118	-8.2383	-8.21542	-8.19253	-8.16965	-8.14676	-8.12388	-8.101	-8.07811
-9.19944	-9.17655	-9.15367	-9.13078	-9.1079	-9.08501	-9.06213	-9.03925	-9.01636	-8.99348	-8.97059	-8.94771	-8.92483	-8.90194	-8.87906	-8.85617	-8.83329	-8.8104	-8.78752	-8.76464	-8.74175	-8.71887	-8.69598	-8.6731	-8.65022	-8.62733	-8.60445	-8.58156	-8.55868	-8.53579	-8.51291	-8.49003	-8.46714	-8.44426	-8.42137	-8.39849	-8.37561	-8.35272	-8.32984	-8.30695	-8.28407	-8.26118	-8.2383	-8.21542	-8.19253	-8.16965	-8.14676	-8.12388	-8.101	-8.07811
-9.19944	-9.17655	-9.15367	-9.13078	-9.1079	-9.08501	-9.06213	-9.03925	-9.01636	-8.99348	-8.97059	-8.94771	-8.92483	-8.90194	-8.87906	-8.85617	-8.83329	-8.8104	-8.78752	-8.76464	-8.74175	-8.71887	-8.69598	-8.6731	-8.65022	-8.62733	-8.60445	-8.58156	-8.55868	-8.53579	-8.51291	-8.49003	-8.46714	-8.44426	-8.42137	-8.39849	-8.37561	-8.35272	-8.32984	-8.30695	-8.28407	-8.26118	-8.2383	-8.21542	-8.19253	-8.16965	-8.14676	-8.12388	-8.101	-8.07811
-9.19944	-9.17655	-9.15367	-9.13078	-9.1079	-9.08501	-9.06213	-9.03925	-9.01636	-8.99348	-8.97059	-8.94771	-8.92483	-8.90194	-8.87906	-8.85617	-8.83329	-8.8104	-8.78752	-8.76464	-8.74175	-8.71887	-8.69598	-8.6731	-8.65022	-8.62733	-8.60445	-8.58156	-8.55868	-8.53579	-8.51291	-8.49003	-8.46714	-8.44426	-8.42137	-8.39849	-8.37561	-8.35272	-8.32984	-8.30695	-8.28407	-8.26118	-8.2383	-8.21542	-8.19253	-8.16965	-8.14676	-8.12388	-8.101	-8.07811
-9.19944	-9.17655	-9.15367	-9.13078	-9.1079	-9.08501	-9.06213	-9.03925	-9.01636	-8.99348	-8.97059	-8.94771	-8.92483	-8.90194	-8.87906	-8.85617	-8.83329	-8.8104	-8.78752	-8.76464	-8.74175	-8.71887	-8.69598	-8.6731	-8.65022	-8.62733	-8.60445	-8.58156	-8.55868	-8.53579	-8.51291	-8.49003	-8.46714	-8.44426	-8.42137	-8.39849	-8.37561	-8.35272	-8.32984	-8.30695	-8.28407	-8.26118	-8.2383	-8.21542	-8.19253	-8.16965	-8.14676	-8.12388	-8.101	-8.07811
-9.19944	-9.17655	-9.15367	-9.13078	-9.1079	-9.08501	-9.06213	-9.03925	-9.01636	-8.99348	-8.97059	-8.94771	-8.92483	-8.90194	-8.87906	-8.85617	-8.83329	-8.8104	-8.78752	-8.76464	-8.74175	-8.71887	-8.69598	-8.6731	-8.65022	-8.62733	-8.60445	-8.58156	-8.55868	-8.53579	-8.51291	-8.49003	-8.46714	-8.44426	-8.42137	-8.39849	-8.37561	-8.35272	-8.32984	-8.30695	-8.28407	-8.26118	-8.2383	-8.21542	-8.19253	-8.16965	-8.14676	-8.12388	-8.101	-8.07811
-9.19944	-9.17655	-9.15367	-9.13078	-9.1079	-9.08501	-9.06213	-9.03925	-9.01636	-8.99348	-8.97059	-8.94771	-8.92483	-8.90194	-8.87906	-8.85617	-8.83329	-8.8104	-8.78752	-8.76464	-8.74175	-8.71887	-8.69598	-8.6731	-8.65022	-8.62733	-8.60445	-8.58156	-8.55868	-8.53579	-8.51291	-8.49003	-8.46714	-8.44426	-8.42137	-8.39849	-8.37561	-8.35272	-8.32984	-8.30695	-8.28407	-8.26118	-8.2383	-8.21542	-8.19253	-8.16965	-8.14676	-8.12388	-8.101	-8.07811
-9.19944	-9.17655	-9.15367	-9.13078	-9.1079	-9.08501	-9.06213	-9.03925	-9.01636	-8.99348	-8.97059	-8.94771	-8.92483	-8.90194	-8.87906	-8.85617	-8.83329	-8.8104	-8.78752	-8.76464	-8.74175	-8.71887	-8.69598	-8.6731	-8.65022	-8.62733	-8.60445	-8.58156	-8.55868	-8.53579	-8.51291	-8.49003	-8.46714	-8.44426	-8.42137	-8.39849	-8.37561	-8.35272	-8.32984	-8.30695	-8.28407	-8.26118	-8.2383	-8.21542	-8.19253	-8.16965	-8.14676	-8.12388	-8.101	-8.07811
-9.19944	-9.17655	-9.15367	-9.13078	-9.1079	-9.08501	-9.06213	-9.03925	-9.01636	-8.99348	-8.97059	-8.94771	-8.92483	-8.90194	-8.87906	-8.85617	-8.83329	-8.8104	-8.78752	-8.76464	-8.74175	-8.71887	-8.69598	-8.6731	-8.65022	-8.62733	-8.60445	-8.58156	-8.55868	-8.53579	-8.51291	-8.49003	-8.46714	-8.44426	-8.42137	-8.39849	-8.37561	-8.35272	-8.32984	-8.30695	-8.28407	-8.26118	-8.2383	-8.21542	-8.19253	-8.16965	-8.14676	-8.12388	-8.101	-8.07811
-9.19944	-9.17655	-9.15367	-9.13078	-9.1079	-9.08501	-9.06213	-9.03925	-9.01636	-8.99348	-8.97059	-8.94771	-8.92483	-8.90194	-8.87906	-8.85617	-8.83329	-8.8104	-8.78752	-8.76464	-8.74175	-8.71887	-8.69598	-8.6731	-8.65022	-8.62733	-8.60445	-8.58156	-8.55868	-8.53579	-8.51291	-8.49003	-8.46714	-8.44426	-8.42137	-8.39849	-8.37561	-8.35272	-8.32984	-8.30695	-8.28407	-8.26118	-8.2383	-8.21542	-8.19253	-8.16965	-8.14676	-8.12388	-8.101	-8.07811
-9.19944	-9.17655	-9.15367	-9.13078	-9.1079	-9.08501	-9.06213	-9.03925	-9.01636	-8.99348	-8.97059	-8.94771	-8.92483	-8.90194	-8.87906	-8.85617	-8.83329	-8.8104	-8.78752	-8.76464	-8.74175	-8.71887	-8.69598	-8.6731	-8.65022	-8.62733	-8.60445	-8.58156	-8.55868	-8.53579	-8.51291	-8.49003	-8.46714	-8.44426	-8.42137	-8.39849	-8.37561	-8.35272	-8.32984	-8.30695	-8.28407	-8.26118	-8.2383	-8.21542	-8.19253	-8.16965	-8.14676	-8.12388	-8.101	-8.07811
-9.19944	-9.17655	-9.15367	-9.13078	-9.1079	-9.08501	-9.06213	-9.03925	-9.01636	-8.99348	-8.97059	-8.94771	-8.92483	-8.90194	-8.87906	-8.85617	-8.83329	-8.8104	-8.78752	-8.76464	-8.74175	-8.71887	-8.69598	-8.6731	-8.65022	-8.62733	-8.60445	-8.58156	-8.55868	-8.53579	-8.51291	-8.49003	-8.46714	-8.44426	-8.42137	-8.39849	-8.37561	-8.35272	-8.32984	-8.30695	-8.28407	-8.26118	-8.2383	-8.21542	-8.19253	-8.16965	-8.14676	-8.12388	-8.101	-8.07811
-9.19944	-9.17655	-9.15367	-9.13078	-9.1079	-9.08501	-9.06213	-9.03925	-9.01636	-8.99348	-8.97059	-8.94771	-8.92483	-8.90194	-8.87906	-8.85617	-8.83329	-8.8104	-8.78752	-8.76464	-8.74175	-8.71887	-8.69598	-8.6731	-8.65022	-8.62733	-8.60445	-8.58156	-8.55868	-8.53579	-8.51291	-8.49003	-8.46714	-8.44426	-8.42137	-8.39849	-8.37561	-8.35272	-8.32984	-8.30695	-8.28407	-8.26118	-8.2383	-8.21542	-8.19253	-8.16965	-8.14676	-8.12388	-8.101	-8.07811
-9.19944	-9.17655	-9.15367	-9.13078	-9.1079	-9.08501	-9.06213	-9.03925	-9.01636	-8.99348	-8.97059	-8.94771	-8.92483	-8.90194	-8.87906	-8.85617	-8.83329	-8.8104	-8.78752	-8.76464	-8.74175	-8.71887	-8.69598	-8.6731	-8.65022	-8.62733	-8.60445	-8.58156	-8.55868	-8.53579	-8.51291	-8.49003	-8.46714	-8.44426	-8.42137	-8.39849	-8.37561	-8.35272	-8.32984	-8.30695	-8.28407	-8.26118	-8.2383	-8.21542	-8.19253	-8.16965	-8.14676	-8.12388	-8.101	-8.07811
-9.19944	-9.17655	-9.15367	-9.13078	-9.1079	-9.08501	-9.06213	-9.03925	-9.01636	-8.99348	-8.97059	-8.94771	-8.92483	-8.90194	-8.87906	-8.85617	-8.83329	-8.8104	-8.78752	-8.76464	-8.74175	-8.71887	-8.69598	-8.6731	-8.65022	-8.62733	-8.60445	-8.58156	-8.55868	-8.53579	-8.51291	-8.49003	-8.46714	-8.44426	-8.42137	-8.39849	-8.37561	-8.35272	-8.32984	-8.30695	-8.28407	-8.26118	-8.2383	-8.21542	-8.19253	-8.16965	-8.14676	-8.12388	-8.101	-8.07811
-9.19944	-9.17655	-9.15367	-9.13078	-9.1079	-9.08501	-9.06213	-9.03925	-9.01636	-8.99348	-8.97059	-8.94771	-8.92483	-8.90194	-8.87906	-8.85617	-8.83329	-8.8104	-8.78752	-8.76464	-8.74175	-8.71887	-8.69598	-8.6731	-8.65022	-8.62733	-8.60445	-8.58156	-8.55868	-8.53579	-8.51291	-8.49003	-8.46714	-8.44426	-8.42137	-8.39849	-8.37561	-8.35272	-8.32984	-8.30695	-8.28407	-8.26118	-8.2383	-8.21542	-8.19253	-8.16965	-8.14676	-8.12388	-8.101	-8.07811
-9.19944	-9.17655	-9.15367	-9.13078	-9.1079	-9.08501	-9.06213	-9.03925	-9.01636	-8.99348	-8.97059	-8.94771	-8.92483	-8.90194	-8.87906	-8.85617	-8.83329	-8.8104	-8.78752	-8.76464	-8.74175	-8.71887	-8.69598	-8.6731	-8.65022	-8.62733	-8.60445	-8.58156	-8.55868	-8.53579	-8.51291	-8.49003	-8.46714	-8.44426	-8.42137	-8.39849	-8.37561	-8.35272	-8.32984	-8.30695	-8.28407	-8.26118	-8.2383	-8.21542	-8.19253	-8.16965	-8.14676	-8.12388	-8.101	-8.07811
-9.19944	-9.17655	-9.15367	-9.13078	-9.1079	-9.08501	-9.06213	-9.03925	-9.01636	-8.99348	-8.97059	-8.94771	-8.92483	-8.90194	-8.87906	-8.85617	-8.83329	-8.8104	-8.78752	-8.76464	-8.74175	-8.71887	-8.69598	-8.6731	-8.65022	-8.62733	-8.60445	-8.58156	-8.55868	-8.53579	-8.51291	-8.49003	-8.46714	-8.44426	-8.42137	-8.39849	-8.37561	-8.35272	-8.32984	-8.30695	-8.28407	-8.26118	-8.2383	-8.21542	-8.19253	-8.16965	-8.14676	-8.12388	-8.101	-8.07811
-9.19944	-9.17655	-9.15367	-9.13078	-9.1079	-9.08501	-9.06213	-9.03925	-9.01636	-8.99348	-8.97059	-8.94771	-8.92483	-8.90194	-8.87906	-8.85617	-8.83329	-8.8104	-8.78752	-8.76464	-8.74175	-8.71887	-8.69598	-8.6731	-8.65022	-8.62733	-8.60445	-8.58156	-8.55868	-8.53579	-8.51291	-8.49003	-8.46714	-8.44426	-8.42137	-8.39849	-8.37561	-8.35272	-8.32984	-8.30695	-8.28407	-8.26118	-8.2383	-8.21542	-8.19253	-8.16965	-8.14676	-8.12388	-8.101	-8.07811
-9.19944	-9.17655	-9.15367	-9.13078	-9.1079	-9.08501	-9.06213	-9.03925	-9.01636	-8.99348	-8.97059	-8.94771	-8.92483	-8.90194	-8.87906	-8.85617	-8.83329	-8.8104	-8.78752	-8.76464	-8.74175	-8.71887	-8.69598	-8.6731	-8.65022	-8.62733	-8.60445	-8.58156	-8.55868	-8.53579	-8.51291	-8.49003	-8.46714	-8.44426	-8.42137	-8.39849	-8.37561	-8.35272	-8.32984	-8.30695	-8.28407	-8.26118	-8.2383	-8.21542	-8.19253	-8.16965	-8.14676	-8.12388	-8.101	-8.07811
-9.19944	-9.17655	-9.15367	-9.13078	-9.1079	-9.08501	-9.06213	-9.03925	-9.01636	-8.99348	-8.97059	-8.94771	-8.92483	-8.90194	-8.87906	-8.85617	-8.83329	-8.8104	-8.78752	-8.76464	-8.74175	-8.71887	-8.69598	-8.6731	-8.65022	-8.62733	-8.60445	-8.58156	-8.55868	-8.53579	-8.51291	-8.49003	-8.46714	-8.44426	-8.42137	-8.39849	-8.37561	-8.35272	-8.32984	-8.30695	-8.28407	-8.26118	-8.2383	-8.21542	-8.19253	-8.16965	-8.14676	-8.12388	-8.101	-8.07811
-9.19944	-9.17655	-9.15367	-9.13078	-9.1079	-9.08501	-9.06213	-9.03925	-9.01636	-8.99348	-8.97059	-8.94771	-8.92483	-8.90194	-8.87906	-8.85617	-8.83329	-8.8104	-8.78752	-8.76464	-8.74175	-8.71887	-8.69598	-8.6731	-8.65022	-8.62733	-8.60445	-8.58156	-8.55868	-8.53579	-8.51291	-8.49003	-8.46714	-8.44426	-8.42137	-8.39849	-8.37561	-8.35272	-8.32984	-8.30695	-8.28407	-8.26118	-8.2383	-8.21542	-8.19253	-8.16965	-8.14676	-8.12388	-8.101	-8.07811
-9.19944	-9.17655	-9.15367	-9.13078	-9.1079	-9.08501	-9.06213	-9.03925	-9.01636	-8.99348	-8.97059	-8.94771	-8.92483	-8.90194	-8.87906	-8.85617	-8.83329	-8.8104	-8.78752	-8.76464	-8.74175	-8.71887	-8.69598	-8.6731	-8.65022	-8.62733	-8.60445	-8.58156	-8.55868	-8.53579	-8.51291	-8.49003	-8.46714	-8.44426	-8.42137	-8.39849	-8.37561	-8.35272	-8.32984	-8.30695	-8.28407	-8.26118	-8.2383	-8.21542	-8.19253	-8.16965	-8.14676	-8.12388	-8.101	-8.07811
-9.19944	-9.17655	-9.15367	-9.13078	-9.1079	-9.08501	-9.06213	-9.03925	-9.01636	-8.99348	-8.97059	-8.94771	-8.92483	-8.90194	-8.87906	-8.85617	-8.83329	-8.8104	-8.78752	-8.76464	-8.74175	-8.71887	-8.69598	-8.6731	-8.65022	-8.62733	-8.60445	-8.58156	-8.55868	-8.53579	-8.51291	-8.49003	-8.46714	-8.44426	-8.42137	-8.39849	-8.37561	-8.35272	-8.32984	-8.30695	-8.28407	-8.26118	-8.2383	-8.21542	-8.19253	-8.16965	-8.14676	-8.12388	-8.101	-8.07811
-9.19944	-9.17655	-9.15367	-9.13078	-9.1079	-9.08501	-9.06213	-9.03925	-9.01636	-8.99348	-8.97059	-8.94771	-8.92483	-8.90194	-8.87906	-8.85617	-8.83329	-8.8104	-8.78752	-8.76464	-8.74175	-8.71887	-8.69598	-8.6731	-8.65022	-8.62733	-8.60445	-8.58156	-8.55868	-8.53579	-8.51291	-8.49003	-8.46714	-8.44426	-8.42137	-8.39849	-8.37561	-8.35272	-8.32984	-8.30695	-8.28407	-8.26118	-8.2383	-8.21542	-8.19253	-8.16965	-8.14676	-8.12388	-8.101	-8.07811
-9.19944	-9.17655	-9.15367	-9.13078	-9.1079	-9.08501	-9.06213	-9.03925	-9.01636	-8.99348	-8.97059	-8.94771	-8.92483	-8.90194	-8.87906	-8.85617	-8.83329	-8.8104	-8.78752	-8.76464	-8.74175	-8.71887	-8.69598	-8.6731	-8.65022	-8.62733	-8.60445	-8.58156	-8.55868	-8.53579	-8.51291	-8.49003	-8.46714	-8.44426	-8.42137	-8.39849	-8.37561	-8.35272	-8.32984	-8.30695	-8.28407	-8.26118	-8.2383	-8.21542	-8.19253	-8.16965	-8.14676	-8.12388	-8.101	-8.07811
-9.19944	-9.17655	-9.15367	-9.13078	-9.1079	-9.08501	-9.06213	-9.03925	-9.01636	-8.99348	-8.97059	-8.94771	-8.92483	-8.90194	-8.87906	-8.85617	-8.83329	-8.8104	-8.78752	-8.76464	-8.74175	-8.71887	-8.69598	-8.6731	-8.65022	-8.62733	-8.60445	-8.58156	-8.55868	-8.53579	-8.51291	-8.49003	-8.46714	-8.44426	-8.42137	-8.39849	-8.37561	-8.35272	-8.32984	-8.30695	-8.28407	-8.26118	-8.2383	-8.21542	-8.19253	-8.16965	-8.14676	-8.12388	-8.101	-8.07811
-9.19944	-9.17655	-9.15367	-9.13078	-9.1079	-9.08501	-9.06213	-9.03925	-9.01636	-8.99348	-8.97059	-8.94771	-8.92483	-8.90194	-8.87906	-8.85617	-8.83329	-8.8104	-8.78752	-8.76464	-8.74175	-8.71887	-8.69598	-8.6731	-8.65022	-8.62733	-8.60445	-8.58156	-8.55868	-8.53579	-8.51291	-8.49003	-8.46714	-8.44426	-8.42137	-8.39849	-8.37561	-8.35272	-8.32984	-8.30695	-8.28407	-8.26118	-8.2383	-8.21542	-8.19253	-8.16965	-8.14676	-8.12388	-8.101	-8.07811
-9.19944	-9.17655	-9.15367	-9.13078	-9.1079	-9.08501	-9.06213	-9.03925	-9.01636	-8.99348	-8.97059	-8.94771	-8.92483	-8.90194	-8.87906	-8.85617	-8.83329	-8.8104	-8.78752	-8.76464	-8.74175	-8.71887	-8.69598	-8.6731	-8.65022	-8.62733	-8.60445	-8.58156	-8.55868	-8.53579	-8.51291	-8.49003	-8.46714	-8.44426	-8.42137	-8.39849	-8.37561	-8.35272	-8.32984	-8.30695	-8.28407	-8.26118	-8.2383	-8.21542	-8.19253	-8.16965	-8.14676	-8.12388	-8.101	-8.07811
-9.19944	-9.17655	-9.15367	-9.13078	-9.1079	-9.08501	-9.06213	-9.03925	-9.01636	-8.99348	-8.97059	-8.94771	-8.92483	-8.90194	-8.87906	-8.85617	-8.83329	-8.8104	-8.78752	-8.76464	-8.74175	-8.71887	-8.69598	-8.6731	-8.65022	-8.62733	-8.60445	-8.58156	-8.55868	-8.53579	-8.51291	-8.49003	-8.46714	-8.44426	-8.42137	-8.39849	-8.37561	-8.35272	-8.32984	-8.30695	-8.28407	-8.26118	-8.2383	-8.21542	-8.19253	-8.16965	-8.14676	-8.12388	-8.101	-8.07811
-9.19944	-9.17655	-9.15367	-9.13078	-9.1079	-9.08501	-9.06213	-9.03925	-9.01636	-8.99348	-8.97059	-8.94771	-8.92483	-8.90194	-8.87906	-8.85617	-8.83329	-8.8104	-8.78752	-8.76464	-8.74175	-8.71887	-8.69598	-8.6731	-8.65022	-8.62733	-8.60445	-8.58156	-8.55868	-8.53579	-8.51291	-8.49003	-8.46714	-8.44426	-8.42137	-8.39849	-8.37561	-8.35272	-8.32984	-8.30695	-8.28407	-8.26118	-8.2383	-8.21542	-8.19253	-8.16965	-8.14676	-8.12388	-8.101	-8.07811
-9.19944	-9.17655	-9.15367	-9.13078	-9.1079	-9.08501	-9.06213	-9.03925	-9.01636	-8.99348	-8.97059	-8.94771	-8.92483	-8.90194	-8.87906	-8.85617	-8.83329	-8.8104	-8.78752	-8.76464	-8.74175	-8.71887	-8.69598	-8.6731	-8.65022	-8.62733	-8.60445	-8.58156	-8.55868	-8.53579	-8.51291	-8.49003	-8.46714	-8.44426	-8.42137	-8.39849	-8.37561	-8.35272	-8.32984	-8.30695	-8.28407	-8.26118	-8.2383	-8.21542	-8.19253	-8.16965	-8.14676	-8.12388	-8.101	-8.07811
-9.19944	-9.17655	-9.15367	-9.13078	-9.1079	-9.08501	-9.06213	-9.03925	-9.01636	-8.99348	-8.97059	-8.94771	-8.92483	-8.90194	-8.87906	-8.85617	-8.83329	-8.8104	-8.78752	-8.76464	-8.74175	-8.71887	-8.69598	-8.6731	-8.65022	-8.62733	-8.60445	-8.58156	-8.55868	-8.53579	-8.51291	-8.49003	-8.46714	-8.44426	-8.42137	-8.39849	-8.37561	-8.35272	-8.32984	-8.30695	-8.28407	-8.26118	-8.2383	-8.21542	-8.19253	-8.16965	-8.14676	-8.12388	-8.101	-8.07811
-9.19944	-9.17655	-9.15367	-9.13078	-9.1079	-9.08501	-9.06213	-9.03925	-9.01636	-8.99348	-8.97059	-8.94771	-8.92483	-8.90194	-8.87906	-8.85617	-8.83329	-8.8104	-8.78752	-8.76464	-8.74175	-8.71887	-8.69598	-8.6731	-8.65022	-8.62733	-8.60445	-8.58156	-8.55868	-8.53579	-8.51291	-8.49003	-8.46714	-8.44426	-8.42137	-8.39849	-8.37561	-8.35272	-8.32984	-8.30695	-8.28407	-8.26118	-8.2383	-8.21542	-8.19253	-8.16965	-8.14676	-8.12388	-8.101	-8.07811
-9.19944	-9.17655	-9.15367	-9.13078	-9.1079	-9.08501	-9.06213	-9.03925	-9.01636	-8.99348	-8.97059	-8.94771	-8.92483	-8.90194	-8.87906	-8.85617	-8.83329	-8.8104	-8.78752	-8.76464	-8.74175	-8.71887	-8.69598	-8.6731	-8.65022	-8.62733	-8.60445	-8.58156	-8.55868	-8.53579	-8.51291	-8.49003	-8.46714	-8.44426	-8.42137	-8.39849	-8.37561	-8.35272	-8.32984	-8.30695	-8.28407	-8.26118	-8.2383	-8.21542	-8.19253	-8.16965	-8.14676	-8.12388	-8.101	-8.07811
-9.19944	-9.17655	-9.15367	-9.13078	-9.1079	-9.08501	-9.06213	-9.03925	-9.01636	-8.99348	-8.97059	-8.94771	-8.92483	-8.90194	-8.87906	-8.85617	-8.83329	-8.8104	-8.78752	-8.76464	-8.74175	-8.71887	-8.69598	-8.6731	-8.65022	-8.62733	-8.60445	-8.58156	-8.55868	-8.53579	-8.51291	-8.49003	-8.46714	-8.44426	-8.42137	-8.39849	-8.37561	-8.35272	-8.32984	-8.30695	-8.28407	-8.26118	-8.2383	-8.21542	-8.19253	-8.16965	-8.14676	-8.12388	-8.101	-8.07811
-9.19944	-9.17655	-9.15367	-9.13078	-9.1079	-9.08501	-9.06213	-9.03925	-9.01636	-8.99348	-8.97059	-8.94771	-8.92483	-8.90194	-8.87906	-8.85617	-8.83329	-8.8104	-8.78752	-8.76464	-8.74175	-8.71887	-8.69598	-8.6731	-8.65022	-8.62733	-8.60445	-8.58156	-8.55868	-8.53579	-8.51291	-8.49003	-8.46714	-8.44426	-8.42137	-8.39849	-8.37561	-8.35272	-8.32984	-8.30695	-8.28407	-8.26118	-8.2383	-8.21542	-8.19253	-8.16965	-8.14676	-8.12388	-8.101	-8.07811
-9.19944	-9.17655	-9.15367	-9.13078	-9.1079	-9.08501	-9.06213	-9.03925	-9.01636	-8.99348	-8.97059	-8.94771	-8.92483	-8.90194	-8.87906	-8.85617	-8.83329	-8.8104	-8.78752	-8.76464	-8.74175	-8.71887	-8.69598	-8.6731	-8.65022	-8.62733	-8.60445	-8.58156	-8.55868	-8.53579	-8.51291	-8.49003	-8.46714	-8.44426	-8.42137	-8.39849	-8.37561	-8.35272	-8.32984	-8.30695	-8.28407	-8.26118	-8.2383	-8.21542	-8.19253	-8.16965	-8.14676	-8.12388	-8.101	-8.07811
-9.19944	-9.17655	-9.15367	-9.13078	-9.1079	-9.08501	-9.06213	-9.03925	-9.01636	-8.99348	-8.97059	-8.94771	-8.92483	-8.90194	-8.87906	-8.85617	-8.83329	-8.8104	-8.78752	-8.76464	-8.74175	-8.71887	-8.69598	-8.6731	-8.65022	-8.62733	-8.60445	-8.58156	-8.55868	-8.53579	-8.51291	-8.49003	-8.46714	-8.44426	-8.42137	-8.39849	-8.37561	-8.35272	-8.32984	-8.30695	-8.28407	-8.26118	-8.2383	-8.21542	-8.19253	-8.16965	-8.14676	-8.12388	-8.101	-8.07811
-9.19944	-9.17655	-9.15367	-9.13078	-9.1079	-9.08501	-9.06213	-9.03925	-9.01636	-8.99348	-8.97059	-8.94771	-8.92483	-8.90194	-8.87906	-8.85617	-8.83329	-8.8104	-8.78752	-8.76464	-8.74175	-8.71887	-8.69598	-8.6731	-8.65022	-8.62733	-8.60445	-8.58156	-8.55868	-8.53579	-8.51291	-8.49003	-8.46714	-8.44426	-8.42137	-8.39849	-8.37561	-8.35272	-8.32984	-8.30695	-8.28407	-8.26118	-8.2383	-8.21542	-8.19253	-8.16965	-8.14676	-8.12388	-8.101	-8.07811
-9.19944	-9.17655	-9.15367	-9.13078	-9.1079	-9.08501	-9.06213	-9.03925	-9.01636	-8.99348	-8.97059	-8.94771	-8.92483	-8.90194	-8.87906	-8.85617	-8.83329	-8.8104	-8.78752	-8.76464	-8.74175	-8.71887	-8.69598	-8.6731	-8.65022	-8.62733	-8.60445	-8.58156	-8.55868	-8.53579	-8.51291	-8.49003	-8.46714	-8.44426	-8.42137	-8.39849	-8.37561	-8.35272	-8.32984	-8.30695	-8.28407	-8.26118	-8.2383	-8.21542	-8.19253	-8.16965	-8.14676	-8.12388	-8.101	-8.07811
-9.19944	-9.17655	-9.15367	-9.13078	-9.1079	-9.08501	-9.06213	-9.03925	-9.01636	-8.99348	-8.97059	-8.94771	-8.92483	-8.90194	-8.87906	-8.85617	-8.83329	-8.8104	-8.78752	-8.76464	-8.74175	-8.71887	-8.69598	-8.6731	-8.65022	-8.62733	-8.60445	-8.58156	-8.55868	-8.53579	-8.51291	-8.49003	-8.46714	-8.44426	-8.42137	-8.39849	-8.37561	-8.35272	-8.32984	-8.30695	-8.28407	-8.26118	-8.2383	-8.21542	-8.19253	-8.16965	-8.14676	-8.12388	-8.101	-8.07811
-9.19944	-9.17655	-9.15367	-9.13078	-9.1079	-9.08501	-9.06213	-9.03925	-9.01636	-8.99348	-8.97059	-8.94771	-8.92483	-8.90194	-8.87906	-8.85617	-8.83329	-8.8104	-8.78752	-8.76464	-8.74175	-8.71887	-8.69598	-8.6731	-8.65022	-8.62733	-8.60445	-8.58156	-8.55868	-8.53579	-8.51291	-8.49003	-8.46714	-8.44426	-8.42137	-8.39849	-8.37561	-8.35272	-8.32984	-8.30695	-8.28407	-8.26118	-8.2383	-8.21542	-8.19253	-8.16965	-8.14676	-8.12388	-8.101	-8.07811
-9.19944	-9.17655	-9.15367	-9.13078	-9.1079	-9.08501	-9.06213	-9.03925	-9.01636	-8.99348	-8.97059	-8.94771	-8.92483	-8.90194	-8.87906	-8.85617	-8.83329	-8.8104	-8.78752	-8.76464	-8.74175	-8.71887	-8.69598	-8.6731	-8.65022	-8.62733	-8.60445	-8.58156	-8.55868	-8.53579	-8.51291	-8.49003	-8.46714	-8.44426	-8.42137	-8.39849	-8.37561	-8.35272	-8.32984	-8.30695	-8.28407	-8.26118	-8.2383	-8.21542	-8.19253	-8.16965	-8.14676	-8.12388	-8.101	-8.07811
-9.19944	-9.17655	-9.15367	-9.13078	-9.1079	-9.08501	-9.06213	-9.03925	-9.01636	-8.99348	-8.97059	-8.94771	-8.92483	-8.90194	-8.87906	-8.85617	-8.83329	-8.8104	-8.78752	-8.76464	-8.74175	-8.71887	-8.69598	-8.6731	-8.65022	-8.62733	-8.60445	-8.58156	-8.55868	-8.53579	-8.51291	-8.49003	-8.46714	-8.44426	-8.42137	-8.39849	-8.37561	-8.35272	-8.32984	-8.30695	-8.28407	-8.26118	-8.2383	-8.21542	-8.19253	-8.16965	-8.14676	-8.12388	-8.101	-8.07811
-9.19944	-9.17655	-9.15367	-9.13078	-9.1079	-9.08501	-9.06213	-9.03925	-9.01636	-8.99348	-8.97059	-8.94771	-8.92483	-8.90194	-8.87906	-8.85617	-8.83329	-8.8104	-8.78752	-8.76464	-8.74175	-8.71887	-8.69598	-8.6731	-8.65022	-8.62733	-8.60445	-8.58156	-8.55868	-8.53579	-8.51291	-8.49003	-8.46714	-8.44426	-8.42137	-8.39849	-8.37561	-8.35272	-8.32984	-8.30695	-8.28407	-8.26118	-8.2383	-8.21542	-8.19253	-8.16965	-8.14676	-8.12388	-8.101	-8.07811
-9.19944	-9.17655	-9.15367	-9.13078	-9.1079	-9.08501	-9.06213	-9.03925	-9.01636	-8.99348	-8.97059	-8.94771	-8.92483	-8.90194	-8.87906	-8.85617	-8.83329	-8.8104	-8.78752	-8.76464	-8.74175	-8.71887	-8.69598	-8.6731	-8.65022	-8.62733	-8.60445	-8.58156	-8.55868	-8.53579	-8.51291	-8.49003	-8.46714	-8.44426	-8.42137	-8.39849	-8.37561	-8.35272	-8.32984	-8.30695	-8.28407	-8.26118	-8.2383	-8.21542	-8.19253	-8.16965	-8.14676	-8.12388	-8.101	-8.07811
-9.19944	-9.17655	-9.15367	-9.13078	-9.1079	-9.08501	-9.06213	-9.03925	-9.01636	-8.99348	-8.97059	-8.94771	-8.92483	-8.90194	-8.87906	-8.85617	-8.83329	-8.8104	-8.78752	-8.76464	-8.74175	-8.71887	-8.69598	-8.6731	-8.65022	-8.62733	-8.60445	-8.58156	-8.55868	-8.53579	-8.51291	-8.49003	-8.46714	-8.44426	-8.42137	-8.39849	-8.37561	-8.35272	-8.32984	-8.30695	-8.28407	-8.26118	-8.2383	-8.21542	-8.19253	-8.16965	-8.14676	-8.12388	-8.101	-8.07811
-9.19944	-9.17655	-9.15367	-9.13078	-9.1079	-9.08501	-9.06213	-9.03925	-9.01636	-8.99348	-8.97059	-8.94771	-8.92483	-8.90194	-8.87906	-8.85617	-8.83329	-8.8104	-8.78752	-8.76464	-8.74175	-8.71887	-8.69598	-8.6731	-8.65022	-8.62733	-8.60445	-8.58156	-8.55868	-8.53579	-8.51291	-8.49003	-8.46714	-8.44426	-8.42137	-8.39849	-8.37561	-8.35272	-8.32984	-8.30695	-8.28407	-8.26118	-8.2383	-8.21542	-8.19253	-8.16965	-8.14676	-8.12388	-8.101	-8.07811
-9.19944	-9.17655	-9.15367	-9.13078	-9.1079	-9.08501	-9.06213	-9.03925	-9.01636	-8.99348	-8.97059	-8.94771	-8.92483	-8.90194	-8.87906	-8.85617	-8.83329	-8.8104	-8.78752	-8.76464	-8.74175	-8.71887	-8.69598	-8.6731	-8.65022	-8.62733	-8.60445	-8.58156	-8.55868	-8.53579	-8.51291	-8.49003	-8.46714	-8.44426	-8.42137	-8.39849	-8.37561	-8.35272	-8.32984	-8.30695	-8.28407	-8.26118	-8.2383	-8.21542	-8.19253	-8.16965	-8.14676	-8.12388	-8.101	-8.07811
-9.19944	-9.17655	-9.15367	-9.13078	-9.1079	-9.08501	-9.06213	-9.03925	-9.01636	-8.99348	-8.97059	-8.94771	-8.92483	-8.90194	-8.87906	-8.85617	-8.83329	-8.8104	-8.78752	-8.76464	-8.74175	-8.71887	-8.69598	-8.6731	-8.65022	-8.62733	-8.60445	-8.58156	-8.55868	-8.53579	-8.51291	-8.49003	-8.46714	-8.44426	-8.42137	-8.39849	-8.37561	-8.35272	-8.32984	-8.30695	-8.28407	-8.26118	-8.2383	-8.21542	-8.19253	-8.16965	-8.14676	-8.12388	-8.101	-8.07811
-9.19944	-9.17655	-9.15367	-9.13078	-9.1079	-9.08501	-9.06213	-9.03925	-9.01636	-8.99348	-8.97059	-8.94771	-8.92483	-8.90194	-8.87906	-8.85617	-8.83329	-8.8104	-8.78752	-8.76464	-8.74175	-8.71887	-8.69598	-8.6731	-8.65022	-8.62733	-8.60445	-8.58156	-8.55868	-8.53579	-8.51291	-8.49003	-8.46714	-8.44426	-8.42137	-8.39849	-8.37561	-8.35272	-8.32984	-8.30695	-8.28407	-8.26118	-8.2383	-8.21542	-8.19253	-8.16965	-8.14676	-8.12388	-8.101	-8.07811
-9.19944	-9.17655	-9.15367	-9.13078	-9.1079	-9.08501	-9.06213	-9.03925	-9.01636	-8.99348	-8.97059	-8.94771	-8.92483	-8.90194	-8.87906	-8.85617	-8.83329	-8.8104	-8.78752	-8.76464	-8.74175	-8.71887	-8.69598	-8.6731	-8.65022	-8.62733	-8.60445	-8.58156	-8.55868	-8.53579	-8.51291	-8.49003	-8.46714	-8.44426	-8.42137	-8.39849	-8.37561	-8.35272	-8.32984	-8.30695	-8.28407	-8.26118	-8.2383	-8.21542	-8.19253	-8.16965	-8.14676	-8.12388	-8.101	-8.07811
-9.19944	-9.17655	-9.15367	-9.13078	-9.1079	-9.08501	-9.06213	-9.03925	-9.01636	-8.99348	-8.97059	-8.94771	-8.92483	-8.90194	-8.87906	-8.85617	-8.83329	-8.8104	-8.78752	-8.76464	-8.74175	-8.71887	-8.69598	-8.6731	-8.65022	-8.62733	-8.60445	-8.58156	-8.55868	-8.53579	-8.51291	-8.49003	-8.46714	-8.44426	-8.42137	-8.39849	-8.37561	-8.35272	-8.32984	-8.30695	-8.28407	-8.26118	-8.2383	-8.21542	-8.19253	-8.16965	-8.14676	-8.12388	-8.101	-8.07811
-9.19944	-9.17655	-9.15367	-9.13078	-9.1079	-9.08501	-9.06213	-9.03925	-9.01636	-8.99348	-8.97059	-8.94771	-8.92483	-8.90194	-8.87906	-8.85617	-8.83329	-8.8104	-8.78752	-8.76464	-8.74175	-8.71887	-8.69598	-8.6731	-8.65022	-8.62733	-8.60445	-8.58156	-8.55868	-8.53579	-8.51291	-8.49003	-8.46714	-8.44426	-8.42137	-8.39849	-8.37561	-8.35272	-8.32984	-8.30695	-8.28407	-8.26118	-8.2383	-8.21542	-8.19253	-8.16965	-8.14676	-8.12388	-8.101	-8.07811
-9.19944	-9.17655	-9.15367	-9.13078	-9.1079	-9.08501	-9.06213	-9.03925	-9.01636	-8.99348	-8.97059	-8.94771	-8.92483	-8.90194	-8.87906	-8.85617	-8.83329	-8.8104	-8.78752	-8.76464	-8.74175	-8.71887	-8.69598	-8.6731	-8.65022	-8.62733	-8.60445	-8.58156	-8.55868	-8.53579	-8.51291	-8.49003	-8.46714	-8.44426	-8.42137	-8.39849	-8.37561	-8.35272	-8.32984	-8.30695	-8.28407	-8.26118	-8.2383	-8.21542	-8.19253	-8.16965	-8.14676	-8.12388	-8.101	-8.07811
-9.19944	-9.17655	-9.15367	-9.13078	-9.1079	-9.08501	-9.06213	-9.03925	-9.01636	-8.99348	-8.97059	-8.94771	-8.92483	-8.90194	-8.87906	-8.85617	-8.83329	-8.8104	-8.78752	-8.76464	-8.74175	-8.71887	-8.69598	-8.6731	-8.65022	-8.62733	-8.60445	-8.58156	-8.55868	-8.53579	-8.51291	-8.49003	-8.46714	-8.44426	-8.42137	-8.39849	-8.37561	-8.35272	-8.32984	-8.30695	-8.28407	-8.26118	-8.2383	-8.21542	-8.19253	-8.16965	-8.14676	-8.12388	-8.101	-8.07811
-9.19944	-9.17655	-9.15367	-9.13078	-9.1079	-9.08501	-9.06213	-9.03925	-9.01636	-8.99348	-8.97059	-8.94771	-8.92483	-8.90194	-8.87906	-8.85617	-8.83329	-8.8104	-8.78752	-8.76464	-8.74175	-8.71887	-8.69598	-8.6731	-8.65022	-8.62733	-8.60445	-8.58156	-8.55868	-8.53579	-8.51291	-8.49003	-8.46714	-8.44426	-8.42137	-8.39849	-8.37561	-8.35272	-8.32984	-8.30695	-8.28407	-8.26118	-8.2383	-8.21542	-8.19253	-8.16965	-8.14676	-8.12388	-8.101	-8.07811
-9.19944	-9.17655	-9.15367	-9.13078	-9.1079	-9.08501	-9.06213	-9.03925	-9.01636	-8.99348	-8.97059	-8.94771	-8.92483	-8.90194	-8.87906	-8.85617	-8.83329	-8.8104	-8.78752	-8.76464	-8.74175	-8.71887	-8.69598	-8.6731	-8.65022	-8.62733	-8.60445	-8.58156	-8.55868	-8.53579	-8.51291	-8.49003	-8.46714	-8.44426	-8.42137	-8.39849	-8.37561	-8.35272	-8.32984	-8.30695	-8.28407	-8.26118	-8.2383	-8.21542	-8.19253	-8.16965	-8.14676	-8.12388	-8.101	-8.07811
-9.19944	-9.17655	-9.15367	-9.13078	-9.1079	-9.08501	-9.06213	-9.03925	-9.01636	-8.99348	-8.97059	-8.94771	-8.92483	-8.90194	-8.87906	-8.85617	-8.83329	-8.8104	-8.78752	-8.76464	-8.74175	-8.71887	-8.69598	-8.6731	-8.65022	-8.62733	-8.60445	-8.58156	-8.55868	-8.53579	-8.51291	-8.49003	-8.46714	-8.44426	-8.42137	-8.39849	-8.37561	-8.35272	-8.32984	-8.30695	-8.28407	-8.26118	-8.2383	-8.21542	-8.19253	-8.16965	-8.14676	-8.12388	-8.101	-8.07811
-9.19944	-9.17655	-9.15367	-9.13078	-9.1079	-9.08501	-9.06213	-9.03925	-9.01636	-8.99348	-8.97059	-8.94771	-8.92483	-8.90194	-8.87906	-8.85617	-8.83329	-8.8104	-8.78752	-8.76464	-8.74175	-8.71887	-8.69598	-8.6731	-8.65022	-8.62733	-8.60445	-8.58156	-8.55868	-8.53579	-8.51291	-8.49003	-8.46714	-8.44426	-8.42137	-8.39849	-8.37561	-8.35272	-8.32984	-8.30695	-8.28407	-8.26118	-8.2383	-8.21542	-8.19253	-8.16965	-8.14676	-8.12388	-8.101	-8.07811
-9.19944	-9.17655	-9.15367	-9.13078	-9.1079	-9.08501	-9.06213	-9.03925	-9.01636	-8.99348	-8.97059	-8.94771	-8.92483	-8.90194	-8.87906	-8.85617	-8.83329	-8.8104	-8.78752	-8.76464	-8.74175	-8.71887	-8.69598	-8.6731	-8.65022	-8.62733	-8.60445	-8.58156	-8.55868	-8.53579	-8.51291	-8.49003	-8.46714	-8.44426	-8.42137	-8.39849	-8.37561	-8.35272	-8.32984	-8.30695	-8.28407	-8.26118	-8.2383	-8.21542	-8.19253	-8.16965	-8.14676	-8.12388	-8.101	-8.07811
-9.19944	-9.17655	-9.15367	-9.13078	-9.1079	-9.08501	-9.06213	-9.03925	-9.01636	-8.99348	-8.97059	-8.94771	-8.92483	-8.90194	-8.87906	-8.85617	-8.83329	-8.8104	-8.78752	-8.76464	-8.74175	-8.71887	-8.69598	-8.6731	-8.65022	-8.62733	-8.60445	-8.58156	-8.55868	-8.53579	-8.51291	-8.49003	-8.46714	-8.44426	-8.42137	-8.39849	-8.37561	-8.35272	-8.32984	-8.30695	-8.28407	-8.26118	-8.2383	-8.21542	-8.19253	-8.16965	-8.14676	-8.12388	-8.101	-8.07811
-9.19944	-9.17655	-9.15367	-9.13078	-9.1079	-9.08501	-9.06213	-9.03925	-9.01636	-8.99348	-8.97059	-8.94771	-8.92483	-8.90194	-8.87906	-8.85617	-8.83329	-8.8104	-8.78752	-8.76464	-8.74175	-8.71887	-8.69598	-8.6731	-8.65022	-8.62733	-8.60445	-8.58156	-8.55868	-8.53579	-8.51291	-8.49003	-8.46714	-8.44426	-8.42137	-8.39849	-8.37561	-8.35272	-8.32984	-8.30695	-8.28407	-8.26118	-8.2383	-8.21542	-8.19253	-8.16965	-8.14676	-8.12388	-8.101	-8.07811
-9.19944	-9.17655	-9.15367	-9.13078	-9.1079	-9.08501	-9.06213	-9.03925	-9.01636	-8.99348	-8.97059	-8.94771	-8.92483	-8.90194	-8.87906	-8.85617	-8.83329	-8.8104	-8.78752	-8.76464	-8.74175	-8.71887	-8.69598	-8.6731	-8.65022	-8.62733	-8.60445	-8.58156	-8.55868	-8.53579	-8.51291	-8.49003	-8.46714	-8.44426	-8.42137	-8.39849	-8.37561	-8.35272	-8.32984	-8.30695	-8.28407	-8.26118	-8.2383	-8.21542	-8.19253	-8.16965	-8.14676	-8.12388	-8.101	-8.07811
-9.19944	-9.17655	-9.15367	-9.13078	-9.1079	-9.08501	-9.06213	-9.03925	-9.01636	-8.99348	-8.97059	-8.94771	-8.92483	-8.90194	-8.87906	-8.85617	-8.83329	-8.8104	-8.78752	-8.76464	-8.74175	-8.71887	-8.69598	-8.6731	-8.65022	-8.62733	-8.60445	-8.58156	-8.55868	-8.53579	-8.51291	-8.49003	-8.46714	-8.44426	-8.42137	-8.39849	-8.37561	-8.35272	-8.32984	-8.30695	-8.28407	-8.26118	-8.2383	-8.21542	-8.19253	-8.16965	-8.14676	-8.12388	-8.101	-8.07811
-9.19944	-9.17655	-9.15367	-9.13078	-9.1079	-9.08501	-9.06213	-9.03925	-9.01636	-8.99348	-8.97059	-8.94771	-8.92483	-8.90194	-8.87906	-8.85617	-8.83329	-8.8104	-8.78752	-8.76464	-8.74175	-8.71887	-8.69598	-8.6731	-8.65022	-8.62733	-8.60445	-8.58156	-8.55868	-8.53579	-8.51291	-8.49003	-8.46714	-8.44426	-8.42137	-8.39849	-8.37561	-8.35272	-8.32984	-8.30695	-8.28407	-8.26118	-8.2383	-8.21542	-8.19253	-8.16965	-8.14676	-8.12388	-8.101	-8.07811
-9.19944	-9.17655	-9.15367	-9.13078	-9.1079	-9.08501	-9.06213	-9.03925	-9.01636	-8.99348	-8.97059	-8.94771	-8.92483	-8.90194	-8.87906	-8.85617	-8.83329	-8.8104	-8.78752	-8.76464	-8.74175	-8.71887	-8.69598	-8.6731	-8.65022	-8.62733	-8.60445	-8.58156	-8.55868	-8.53579	-8.51291	-8.49003	-8.46714	-8.44426	-8.42137	-8.39849	-8.37561	-8.35272	-8.32984	-8.30695	-8.28407	-8.26118	-8.2383	-8.21542	-8.19253	-8.16965	-8.14676	-8.12388	-8.101	-8.07811
-9.19944	-9.17655	-9.15367	-9.13078	-9.1079	-9.08501	-9.06213	-9.03925	-9.01636	-8.99348	-8.97059	-8.94771	-8.92483	-8.90194	-8.87906	-8.85617	-8.83329	-8.8104	-8.78752	-8.76464	-8.74175	-8.71887	-8.69598	-8.6731	-8.65022	-8.62733	-8.60445	-8.58156	-8.55868	-8.53579	-8.51291	-8.49003	-8.46714	-8.44426	-8.42137	-8.39849	-8.37561	-8.35272	-8.32984	-8.30695	-8.28407	-8.26118	-8.2383	-8.21542	-8.19253	-8.16965	-8.14676	-8.12388	-8.101	-8.07811
-9.19944	-9.17655	-9.15367	-9.13078	-9.1079	-9.08501	-9.06213	-9.03925	-9.01636	-8.99348	-8.97059	-8.94771	-8.92483	-8.90194	-8.87906	-8.85617	-8.83329	-8.8104	-8.78752	-8.76464	-8.74175	-8.71887	-8.69598	-8.6731	-8.65022	-8.62733	-8.60445	-8.58156	-8.55868	-8.53579	-8.51291	-8.49003	-8.46714	-8.44426	-8.42137	-8.39849	-8.37561	-8.35272	-8.32984	-8.30695	-8.28407	-8.26118	-8.2383	-8.21542	-8.19253	-8.16965	-8.14676	-8.12388	-8.101	-8.07811
-9.19944	-9.17655	-9.15367	-9.13078	-9.1079	-9.08501	-9.06213	-9.03925	-9.01636	-8.99348	-8.97059	-8.94771	-8.92483	-8.90194	-8.87906	-8.85617	-8.83329	-8.8104	-8.78752	-8.76464	-8.74175	-8.71887	-8.69598	-8.6731	-8.65022	-8.62733	-8.60445	-8.58156	-8.55868	-8.53579	-8.51291	-8.49003	-8.46714	-8.44426	-8.42137	-8.39849	-8.37561	-8.35272	-8.32984	-8.30695	-8.28407	-8.26118	-8.2383	-8.21542	-8.19253	-8.16965	-8.14676	-8.12388	-8.101	-8.07811
-9.19944	-9.17655	-9.15367	-9.13078	-9.1079	-9.08501	-9.06213	-9.03925	-9.01636	-8.99348	-8.97059	-8.94771	-8.92483	-8.90194	-8.87906	-8.85617	-8.83329	-8.8104	-8.78752	-8.76464	-8.74175	-8.71887	-8.69598	-8.6731	-8.65022	-8.62733	-8.60445	-8.58156	-8.55868	-8.53579	-8.51291	-8.49003	-8.46714	-8.44426	-8.42137	-8.39849	-8.37561	-8.35272	-8.32984	-8.30695	-8.28407	-8.26118	-8.2383	-8.21542	-8.19253	-8.16965	-8.14676	-8.12388	-8.101	-8.07811
-9.19944	-9.17655	-9.15367	-9.13078	-9.1079	-9.08501	-9.06213	-9.03925	-9.01636	-8.99348	-8.97059	-8.94771	-8.92483	-8.90194	-8.87906	-8.85617	-8.83329	-8.8104	-8.78752	-8.76464	-8.74175	-8.71887	-8.69598	-8.6731	-8.65022	-8.62733	-8.60445	-8.58156	-8.55868	-8.53579	-8.51291	-8.49003	-8.46714	-8.44426	-8.42137	-8.39849	-8.37561	-8.35272	-8.32984	-8.30695	-8.28407	-8.26118	-8.2383	-8.21542	-8.19253	-8.16965	-8.14676	-8.12388	-8.101	-8.07811
-9.19944	-9.17655	-9.15367	-9.13078	-9.1079	-9.08501	-9.06213	-9.03925	-9.01636	-8.99348	-8.97059	-8.94771	-8.92483	-8.90194	-8.87906	-8.85617	-8.83329	-8.8104	-8.78752	-8.76464	-8.74175	-8.71887	-8.69598	-8.6731	-8.65022	-8.62733	-8.60445	-8.58156	-8.55868	-8.53579	-8.51291	-8.49003	-8.46714	-8.44426	-8.42137	-8.39849	-8.37561	-8.35272	-8.32984	-8.30695	-8.28407	-8.26118	-8.2383	-8.21542	-8.19253	-8.16965	-8.14676	-8.12388	-8.101	-8.07811
-9.19944	-9.17655	-9.15367	-9.13078	-9.1079	-9.08501	-9.06213	-9.03925	-9.01636	-8.99348	-8.97059	-8.94771	-8.92483	-8.90194	-8.87906	-8.85617	-8.83329	-8.8104	-8.78752	-8.76464	-8.74175	-8.71887	-8.69598	-8.6731	-8.65022	-8.62733	-8.60445	-8.58156	-8.55868	-8.53579	-8.51291	-8.49003	-8.46714	-8.44426	-8.42137	-8.39849	-8.37561	-8.35272	-8.32984	-8.30695	-8.28407	-8.26118	-8.2383	-8.21542	-8.19253	-8.16965	-8.14676	-8.12388	-8.101	-8.07811
-9.19944	-9.17655	-9.15367	-9.13078	-9.1079	-9.08501	-9.06213	-9.03925	-9.01636	-8.99348	-8.97059	-8.94771	-8.92483	-8.90194	-8.87906	-8.85617	-8.83329	-8.8104	-8.78752	-8.76464	-8.74175	-8.71887	-8.69598	-8.6731	-8.65022	-8.62733	-8.60445	-8.58156	-8.55868	-8.53579	-8.51291	-8.49003	-8.46714	-8.44426	-8.42137	-8.39849	-8.37561	-8.35272	-8.32984	-8.30695	-8.28407	-8.26118	-8.2383	-8.21542	-8.19253	-8.16965	-8.14676	-8.12388	-8.101	-8.07811
-9.19944	-9.17655	-9.15367	-9.13078	-9.1079	-9.08501	-9.06213	-9.03925	-9.01636	-8.99348	-8.97059	-8.94771	-8.92483	-8.90194	-8.87906	-8.85617	-8.83329	-8.8104	-8.78752	-8.76464	-8.74175	-8.71887	-8.69598	-8.6731	-8.65022	-8.62733	-8.60445	-8.58156	-8.55868	-8.53579	-8.51291	-8.49003	-8.46714	-8.44426	-8.42137	-8.39849	-8.37561	-8.35272	-8.32984	-8.30695	-8.28407	-8.26118	-8.2383	-8.21542	-8.19253	-8.16965	-8.14676	-8.12388	-8.101	-8.07811
-9.19944	-9.17655	-9.15367	-9.13078	-9.1079	-9.08501	-9.06213	-9.03925	-9.01636	-8.99348	-8.97059	-8.94771	-8.92483	-8.90194	-8.87906	-8.85617	-8.83329	-8.8104	-8.78752	-8.76464	-8.74175	-8.71887	-8.69598	-8.6731	-8.65022	-8.62733	-8.60445	-8.58156	-8.55868	-8.53579	-8.51291	-8.49003	-8.46714	-8.44426	-8.42137	-8.39849	-8.37561	-8.35272	-8.32984	-8.30695	-8.28407	-8.26118	-8.2383	-8.21542	-8.19253	-8.16965	-8.14676	-8.12388	-8.101	-8.07811
-9.19944	-9.17655	-9.15367	-9.13078	-9.1079	-9.08501	-9.06213	-9.03925	-9.01636	-8.99348	-8.97059	-8.94771	-8.92483	-8.90194	-8.87906	-8.85617	-8.83329	-8.8104	-8.78752	-8.76464	-8.74175	-8.71887	-8.69598	-8.6731	-8.65022	-8.62733	-8.60445	-8.58156	-8.55868	-8.53579	-8.51291	-8.49003	-8.46714	-8.44426	-8.42137	-8.39849	-8.37561	-8.35272	-8.32984	-8.30695	-8.28407	-8.26118	-8.2383	-8.21542	-8.19253	-8.16965	-8.14676	-8.12388	-8.101	-8.07811
-9.19944	-9.17655	-9.15367	-9.13078	-9.1079	-9.08501	-9.06213	-9.03925	-9.01636	-8.99348	-8.97059	-8.94771	-8.92483	-8.90194	-8.87906	-8.85617	-8.83329	-8.8104	-8.78752	-8.76464	-8.74175	-8.71887	-8.69598	-8.6731	-8.65022	-8.62733	-8.60445	-8.58156	-8.55868	-8.53579	-8.51291	-8.49003	-8.46714	-8.44426	-8.42137	-8.39849	-8.37561	-8.35272	-8.32984	-8.30695	-8.28407	-8.26118	-8.2383	-8.21542	-8.19253	-8.16965	-8.14676	-8.12388	-8.101	-8.07811
-9.19944	-9.17655	-9.15367	-9.13078	-9.1079	-9.08501	-9.06213	-9.03925	-9.01636	-8.99348	-8.97059	-8.94771	-8.92483	-8.90194	-8.87906	-8.85617	-8.83329	-8.8104	-8.78752	-8.76464	-8.74175	-8.71887	-8.69598	-8.6731	-8.65022	-8.62733	-8.60445	-8.58156	-8.55868	-8.53579	-8.51291	-8.49003	-8.46714	-8.44426	-8.42137	-8.39849	-8.37561	-8.35272	-8.32984	-8.30695	-8.28407	-8.26118	-8.2383	-8.21542	-8.19253	-8.16965	-8.14676	-8.12388	-8.101	-8.07811
-9.19944	-9.17655	-9.15367	-9.13078	-9.1079	-9.08501	-9.06213	-9.03925	-9.01636	-8.99348	-8.97059	-8.94771	-8.92483	-8.90194	-8.87906	-8.85617	-8.83329	-8.8104	-8.78752	-8.76464	-8.74175	-8.71887	-8.69598	-8.6731	-8.65022	-8.62733	-8.60445	-8.58156	-8.55868	-8.53579	-8.51291	-8.49003	-8.46714	-8.44426	-8.42137	-8.39849	-8.37561	-8.35272	-8.32984	-8.30695	-8.28407	-8.26118	-8.2383	-8.21542	-8.19253	-8.16965	-8.14676	-8.12388	-8.101	-8.07811
-9.19944	-9.17655	-9.15367	-9.13078	-9.1079	-9.08501	-9.06213	-9.03925	-9.01636	-8.99348	-8.97059	-8.94771	-8.92483	-8.90194	-8.87906	-8.85617	-8.83329	-8.8104	-8.78752	-8.76464	-8.74175	-8.71887	-8.69598	-8.6731	-8.65022	-8.62733	-8.60445	-8.58156	-8.55868	-8.53579	-8.51291	-8.49003	-8.46714	-8.44426	-8.42137	-8.39849	-8.37561	-8.35272	-8.32984	-8.30695	-8.28407	-8.26118	-8.2383	-8.21542	-8.19253	-8.16965	-8.14676	-8.12388	-8.101	-8.07811
-9.19944	-9.17655	-9.15367	-9.13078	-9.1079	-9.08501	-9.06213	-9.03925	-9.01636	-8.99348	-8.97059	-8.94771	-8.92483	-8.90194	-8.87906	-8.85617	-8.83329	-8.8104	-8.78752	-8.76464	-8.74175	-8.71887	-8.69598	-8.6731	-8.65022	-8.62733	-8.60445	-8.58156	-8.55868	-8.53579	-8.51291	-8.49003	-8.46714	-8.44426	-8.42137	-8.39849	-8.37561	-8.35272	-8.32984	-8.30695	-8.28407	-8.26118	-8.2383	-8.21542	-8.19253	-8.16965	-8.14676	-8.12388	-8.101	-8.07811
-9.19944	-9.17655	-9.15367	-9.13078	-9.1079	-9.08501	-9.06213	-9.03925	-9.01636	-8.99348	-8.97059	-8.94771	-8.92483	-8.90194	-8.87906	-8.85617	-8.83329	-8.8104	-8.78752	-8.76464	-8.74175	-8.71887	-8.69598	-8.6731	-8.65022	-8.62733	-8.60445	-8.58156	-8.55868	-8.53579	-8.51291	-8.49003	-8.46714	-8.44426	-8.42137	-8.39849	-8.37561	-8.35272	-8.32984	-8.30695	-8.28407	-8.26118	-8.2383	-8.21542	-8.19253	-8.16965	-8.14676	-8.12388	-8.101	-8.07811
-9.19944	-9.17655	-9.15367	-9.13078	-9.1079	-9.08501	-9.06213	-9.03925	-9.01636	-8.99348	-8.97059	-8.94771	-8.92483	-8.90194	-8.87906	-8.85617	-8.83329	-8.8104	-8.78752	-8.76464	-8.74175	-8.71887	-8.69598	-8.6731	-8.65022	-8.62733	-8.60445	-8.58156	-8.55868	-8.53579	-8.51291	-8.49003	-8.46714	-8.44426	-8.42137	-8.39849	-8.37561	-8.35272	-8.32984	-8.30695	-8.28407	-8.26118	-8.2383	-8.21542	-8.19253	-8.16965	-8.14676	-8.12388	-8.101	-8.07811
-9.19944	-9.17655	-9.15367	-9.13078	-9.1079	-9.08501	-9.06213	-9.03925	-9.01636	-8.99348	-8.97059	-8.94771	-8.92483	-8.90194	-8.87906	-8.85617	-8.83329	-8.8104	-8.78752	-8.76464	-8.74175	-8.71887	-8.69598	-8.6731	-8.65022	-8.62733	-8.60445	-8.58156	-8.55868	-8.53579	-8.51291	-8.49003	-8.46714	-8.44426	-8.42137	-8.39849	-8.37561	-8.35272	-8.32984	-8.30695	-8.28407	-8.26118	-8.2383	-8.21542	-8.19253	-8.16965	-8.14676	-8.12388	-8.101	-8.07811
-9.19944	-9.17655	-9.15367	-9.13078	-9.1079	-9.08501	-9.06213	-9.03925	-9.01636	-8.99348	-8.97059	-8.94771	-8.92483	-8.90194	-8.87906	-8.85617	-8.83329	-8.8104	-8.78752	-8.76464	-8.74175	-8.71887	-8.69598	-8.6731	-8.65022	-8.62733	-8.60445	-8.58156	-8.55868	-8.53579	-8.51291	-8.49003	-8.46714	-8.44426	-8.42137	-8.39849	-8.37561	-8.35272	-8.32984	-8.30695	-8.28407	-8.26118	-8.2383	-8.21542	-8.19253	-8.16965	-8.14676	-8.12388	-8.101	-8.07811
-9.19944	-9.17655	-9.15367	-9.13078	-9.1079	-9.08501	-9.06213	-9.03925	-9.01636	-8.99348	-8.97059	-8.94771	-8.92483	-8.90194	-8.87906	-8.85617	-8.83329	-8.8104	-8.78752	-8.76464	-8.74175	-8.71887	-8.69598	-8.6731	-8.65022	-8.62733	-8.60445	-8.58156	-8.55868	-8.53579	-8.51291	-8.49003	-8.46714	-8.44426	-8.42137	-8.39849	-8.37561	-8.35272	-8.32984	-8.30695	-8.28407	-8.26118	-8.2383	-8.21542	-8.19253	-8.16965	-8.14676	-8.12388	-8.101	-8.07811
-9.19944	-9.17655	-9.15367	-9.13078	-9.1079	-9.08501	-9.06213	-9.03925	-9.01636	-8.99348	-8.97059	-8.94771	-8.92483	-8.90194	-8.87906	-8.85617	-8.83329	-8.8104	-8.78752	-8.76464	-8.74175	-8.71887	-8.69598	-8.6731	-8.65022	-8.62733	-8.60445	-8.58156	-8.55868	-8.53579	-8.51291	-8.49003	-8.46714	-8.44426	-8.42137	-8.39849	-8.37561	-8.35272	-8.32984	-8.30695	-8.28407	-8.26118	-8.2383	-8.21542	-8.19253	-8.16965	-8.14676	-8.12388	-8.101	-8.07811
-9.19944	-9.17655	-9.15367	-9.13078	-9.1079	-9.08501	-9.06213	-9.03925	-9.01636	-8.99348	-8.97059	-8.94771	-8.92483	-8.90194	-8.87906	-8.85617	-8.83329	-8.8104	-8.78752	-8.76464	-8.74175	-8.71887	-8.69598	-8.6731	-8.65022	-8.62733	-8.60445	-8.58156	-8.55868	-8.53579	-8.51291	-8.49003	-8.46714	-8.44426	-8.42137	-8.39849	-8.37561	-8.35272	-8.32984	-8.30695	-8.28407	-8.26118	-8.2383	-8.21542	-8.19253	-8.16965	-8.14676	-8.12388	-8.101	-8.07811
-9.19944	-9.17655	-9.15367	-9.13078	-9.1079	-9.08501	-9.06213	-9.03925	-9.01636	-8.99348	-8.97059	-8.94771	-8.92483	-8.90194	-8.87906	-8.85617	-8.83329	-8.8104	-8.78752	-8.76464	-8.74175	-8.71887	-8.69598	-8.6731	-8.65022	-8.62733	-8.60445	-8.58156	-8.55868	-8.53579	-8.51291	-8.49003	-8.46714	-8.44426	-8.42137	-8.39849	-8.37561	-8.35272	-8.32984	-8.30695	-8.28407	-8.26118	-8.2383	-8.21542	-8.19253	-8.16965	-8.14676	-8.12388	-8.101	-8.07811
-9.19944	-9.17655	-9.15367	-9.13078	-9.1079	-9.08501	-9.06213	-9.03925	-9.01636	-8.99348	-8.97059	-8.94771	-8.92483	-8.90194	-8.87906	-8.85617	-8.83329	-8.8104	-8.78752	-8.76464	-8.74175	-8.71887	-8.69598	-8.6731	-8.65022	-8.62733	-8.60445	-8.58156	-8.55868	-8.53579	-8.51291	-8.49003	-8.46714	-8.44426	-8.42137	-8.39849	-8.37561	-8.35272	-8.32984	-8.30695	-8.28407	-8.26118	-8.2383	-8.21542	-8.19253	-8.16965	-8.14676	-8.12388	-8.101	-8.07811
-9.19944	-9.17655	-9.15367	-9.13078	-9.1079	-9.08501	-9.06213	-9.03925	-9.01636	-8.99348	-8.97059	-8.94771	-8.92483	-8.90194	-8.87906	-8.85617	-8.83329	-8.8104	-8.78752	-8.76464	-8.74175	-8.71887	-8.69598	-8.6731	-8.65022	-8.62733	-8.60445	-8.58156	-8.55868	-8.53579	-8.51291	-8.49003	-8.46714	-8.44426	-8.42137	-8.39849	-8.37561	-8.35272	-8.32984	-8.30695	-8.28407	-8.26118	-8.2383	-8.21542	-8.19253	-8.16965	-8.14676	-8.12388	-8.101	-8.07811
-9.19944	-9.17655	-9.15367	-9.13078	-9.1079	-9.08501	-9.06213	-9.03925	-9.01636	-8.99348	-8.97059	-8.94771	-8.92483	-8.90194	-8.87906	-8.85617	-8.83329	-8.8104	-8.78752	-8.76464	-8.74175	-8.71887	-8.69598	-8.6731	-8.65022	-8.62733	-8.60445	-8.58156	-8.55868	-8.53579	-8.51291	-8.49003	-8.46714	-8.44426	-8.42137	-8.39849	-8.37561	-8.35272	-8.32984	-8.30695	-8.28407	-8.26118	-8.2383	-8.21542	-8.19253	-8.16965	-8.14676	-8.12388	-8.101	-8.07811
-9.19944	-9.17655	-9.15367	-9.13078	-9.1079	-9.08501	-9.06213	-9.03925	-9.01636	-8.99348	-8.97059	-8.94771	-8.92483	-8.90194	-8.87906	-8.85617	-8.83329	-8.8104	-8.78752	-8.76464	-8.74175	-8.71887	-8.69598	-8.6731	-8.65022	-8.62733	-8.60445	-8.58156	-8.55868	-8.53579	-8.51291	-8.49003	-8.46714	-8.44426	-8.42137	-8.39849	-8.37561	-8.35272	-8.32984	-8.30695	-8.28407	-8.26118	-8.2383	-8.21542	-8.19253	-8.16965	-8.14676	-8.12388	-8.101	-8.07811
-9.19944	-9.17655	-9.15367	-9.13078	-9.1079	-9.08501	-9.06213	-9.03925	-9.01636	-8.99348	-8.97059	-8.94771	-8.92483	-8.90194	-8.87906	-8.85617	-8.83329	-8.8104	-8.78752	-8.76464	-8.74175	-8.71887	-8.69598	-8.6731	-8.65022	-8.62733	-8.60445	-8.58156	-8.55868	-8.53579	-8.51291	-8.49003	-8.46714	-8.44426	-8.42137	-8.39849	-8.37561	-8.35272	-8.32984	-8.30695	-8.28407	-8.26118	-8.2383	-8.21542	-8.19253	-8.16965	-8.14676	-8.12388	-8.101	-8.07811
-9.19944	-9.17655	-9.15367	-9.13078	-9.1079	-9.08501	-9.06213	-9.03925	-9.01636	-8.99348	-8.97059	-8.94771	-8.92483	-8.90194	-8.87906	-8.85617	-8.83329	-8.8104	-8.78752	-8.76464	-8.74175	-8.71887	-8.69598	-8.6731	-8.65022	-8.62733	-8.60445	-8.58156	-8.55868	-8.53579	-8.51291	-8.49003	-8.46714	-8.44426	-8.42137	-8.39849	-8.37561	-8.35272	-8.32984	-8.30695	-8.28407	-8.26118	-8.2383	-8.21542	-8.19253	-8.16965	-8.14676	-8.12388	-8.101	-8.07811
-9.19944	-9.17655	-9.15367	-9.13078	-9.1079	-9.08501	-9.06213	-9.03925	-9.01636	-8.99348	-8.97059	-8.94771	-8.92483	-8.90194	-8.87906	-8.85617	-8.83329	-8.8104	-8.78752	-8.76464	-8.74175	-8.71887	-8.69598	-8.6731	-8.65022	-8.62733	-8.60445	-8.58156	-8.55868	-8.53579	-8.51291	-8.49003	-8.46714	-8.44426	-8.42137	-8.39849	-8.37561	-8.35272	-8.32984	-8.30695	-8.28407	-8.26118	-8.2383	-8.21542	-8.19253	-8.16965	-8.14676	-8.12388	-8.101	-8.07811
-9.19944	-9.17655	-9.15367	-9.13078	-9.1079	-9.08501	-9.06213	-9.03925	-9.01636	-8.99348	-8.97059	-8.94771	-8.92483	-8.90194	-8.87906	-8.85617	-8.83329	-8.8104	-8.78752	-8.76464	-8.74175	-8.71887	-8.69598	-8.6731	-8.65022	-8.62733	-8.60445	-8.58156	-8.55868	-8.53579	-8.51291	-8.49003	-8.46714	-8.44426	-8.42137	-8.39849	-8.37561	-8.35272	-8.32984	-8.30695	-8.28407	-8.26118	-8.2383	-8.21542	-8.19253	-8.16965	-8.14676	-8.12388	-8.101	-8.07811
-9.19944	-9.17655	-9.15367	-9.13078	-9.1079	-9.08501	-9.06213	-9.03925	-9.01636	-8.99348	-8.97059	-8.94771	-8.92483	-8.90194	-8.87906	-8.85617	-8.83329	-8.8104	-8.78752	-8.76464	-8.74175	-8.71887	-8.69598	-8.6731	-8.65022	-8.62733	-8.60445	-8.58156	-8.55868	-8.53579	-8.51291	-8.49003	-8.46714	-8.44426	-8.42137	-8.39849	-8.37561	-8.35272	-8.32984	-8.30695	-8.28407	-8.26118	-8.2383	-8.21542	-8.19253	-8.16965	-8.14676	-8.12388	-8.101	-8.07811
-9.19944	-9.17655	-9.15367	-9.13078	-9.1079	-9.08501	-9.06213	-9.03925	-9.01636	-8.99348	-8.97059	-8.94771	-8.92483	-8.90194	-8.87906	-8.85617	-8.83329	-8.8104	-8.78752	-8.76464	-8.74175	-8.71887	-8.69598	-8.6731	-8.65022	-8.62733	-8.60445	-8.58156	-8.55868	-8.53579	-8.51291	-8.49003	-8.46714	-8.44426	-8.42137	-8.39849	-8.37561	-8.35272	-8.32984	-8.30695	-8.28407	-8.26118	-8.2383	-8.21542	-8.19253	-8.16965	-8.14676	-8.12388	-8.101	-8.07811
-9.19944	-9.17655	-9.15367	-9.13078	-9.1079	-9.08501	-9.06213	-9.03925	-9.01636	-8.99348	-8.97059	-8.94771	-8.92483	-8.90194	-8.87906	-8.85617	-8.83329	-8.8104	-8.78752	-8.76464	-8.74175	-8.71887	-8.69598	-8.6731	-8.65022	-8.62733	-8.60445	-8.58156	-8.55868	-8.53579	-8.51291	-8.49003	-8.46714	-8.44426	-8.42137	-8.39849	-8.37561	-8.35272	-8.32984	-8.30695	-8.28407	-8.26118	-8.2383	-8.21542	-8.19253	-8.16965	-8.14676	-8.12388	-8.101	-8.07811
-9.19944	-9.17655	-9.15367	-9.13078	-9.1079	-9.08501	-9.06213	-9.03925	-9.01636	-8.99348	-8.97059	-8.94771	-8.92483	-8.90194	-8.87906	-8.85617	-8.83329	-8.8104	-8.78752	-8.76464	-8.74175	-8.71887	-8.69598	-8.6731	-8.65022	-8.62733	-8.60445	-8.58156	-8.55868	-8.53579	-8.51291	-8.49003	-8.46714	-8.44426	-8.42137	-8.39849	-8.37561	-8.35272	-8.32984	-8.30695	-8.28407	-8.26118	-8.2383	-8.21542	-8.19253	-8.16965	-8.14676	-8.12388	-8.101	-8.07811
-9.19944	-9.17655	-9.15367	-9.13078	-9.1079	-9.08501	-9.06213	-9.03925	-9.01636	-8.99348	-8.97059	-8.94771	-8.92483	-8.90194	-8.87906	-8.85617	-8.83329	-8.8104	-8.78752	-8.76464	-8.74175	-8.71887	-8.69598	-8.6731	-8.65022	-8.62733	-8.60445	-8.58156	-8.55868	-8.53579	-8.51291	-8.49003	-8.46714	-8.44426	-8.42137	-8.39849	-8.37561	-8.35272	-8.32984	-8.30695	-8.28407	-8.26118	-8.2383	-8.21542	-8.19253	-8.16965	-8.14676	-8.12388	-8.101	-8.07811
-9.19944	-9.17655	-9.15367	-9.13078	-9.1079	-9.08501	-9.06213	-9.03925	-9.01636	-8.99348	-8.97059	-8.94771	-8.92483	-8.90194	-8.87906	-8.85617	-8.83329	-8.8104	-8.78752	-8.76464	-8.74175	-8.71887	-8.69598	-8.6731	-8.65022	-8.62733	-8.60445	-8.58156	-8.55868	-8.53579	-8.51291	-8.49003	-8.46714	-8.44426	-8.42137	-8.39849	-8.37561	-8.35272	-8.32984	-8.30695	-8.28407	-8.26118	-8.2383	-8.21542	-8.19253	-8.16965	-8.14676	-8.12388	-8.101	-8.07811
-9.19944	-9.17655	-9.15367	-9.13078	-9.1079	-9.08501	-9.06213	-9.03925	-9.01636	-8.99348	-8.97059	-8.94771	-8.92483	-8.90194	-8.87906	-8.85617	-8.83329	-8.8104	-8.78752	-8.76464	-8.74175	-8.71887	-8.69598	-8.6731	-8.65022	-8.62733	-8.60445	-8.58156	-8.55868	-8.53579	-8.51291	-8.49003	-8.46714	-8.44426	-8.42137	-8.39849	-8.37561	-8.35272	-8.32984	-8.30695	-8.28407	-8.26118	-8.2383	-8.21542	-8.19253	-8.16965	-8.14676	-8.12388	-8.101	-8.07811
-9.19944	-9.17655	-9.15367	-9.13078	-9.1079	-9.08501	-9.06213	-9.03925	-9.01636	-8.99348	-8.97059	-8.94771	-8.92483	-8.90194	-8.87906	-8.85617	-8.83329	-8.8104	-8.78752	-8.76464	-8.74175	-8.71887	-8.69598	-8.6731	-8.65022	-8.62733	-8.60445	-8.58156	-8.55868	-8.53579	-8.51291	-8.49003	-8.46714	-8.44426	-8.42137	-8.39849	-8.37561	-8.35272	-8.32984	-8.30695	-8.28407	-8.26118	-8.2383	-8.21542	-8.19253	-8.16965	-8.14676	-8.12388	-8.101	-8.07811
-9.19944	-9.17655	-9.15367	-9.13078	-9.1079	-9.08501	-9.06213	-9.03925	-9.01636	-8.99348	-8.97059	-8.94771	-8.92483	-8.90194	-8.87906	-8.85617	-8.83329	-8.8104	-8.78752	-8.76464	-8.74175	-8.71887	-8.69598	-8.6731	-8.65022	-8.62733	-8.60445	-8.58156	-8.55868	-8.53579	-8.51291	-8.49003	-8.46714	-8.44426	-8.42137	-8.39849	-8.37561	-8.35272	-8.32984	-8.30695	-8.28407	-8.26118	-8.2383	-8.21542	-8.19253	-8.16965	-8.14676	-8.12388	-8.101	-8.07811
-9.19944	-9.17655	-9.15367	-9.13078	-9.1079	-9.08501	-9.06213	-9.03925	-9.01636	-8.99348	-8.97059	-8.94771	-8.92483	-8.90194	-8.87906	-8.85617	-8.83329	-8.8104	-8.78752	-8.76464	-8.74175	-8.71887	-8.69598	-8.6731	-8.65022	-8.62733	-8.60445	-8.58156	-8.55868	-8.53579	-8.51291	-8.49003	-8.46714	-8.44426	-8.42137	-8.39849	-8.37561	-8.35272	-8.32984	-8.30695	-8.28407	-8.26118	-8.2383	-8.21542	-8.19253	-8.16965	-8.14676	-8.12388	-8.101	-8.07811
-9.19944	-9.17655	-9.15367	-9.13078	-9.1079	-9.08501	-9.06213	-9.03925	-9.01636	-8.99348	-8.97059	-8.94771	-8.92483	-8.90194	-8.87906	-8.85617	-8.83329	-8.8104	-8.78752	-8.76464	-8.74175	-8.71887	-8.69598	-8.6731	-8.65022	-8.62733	-8.60445	-8.58156	-8.55868	-8.53579	-8.51291	-8.49003	-8.46714	-8.44426	-8.42137	-8.39849	-8.37561	-8.35272	-8.32984	-8.30695	-8.28407	-8.26118	-8.2383	-8.21542	-8.19253	-8.16965	-8.14676	-8.12388	-8.101	-8.07811
-9.19944	-9.17655	-9.15367	-9.13078	-9.1079	-9.08501	-9.06213	-9.03925	-9.01636	-8.99348	-8.97059	-8.94771	-8.92483	-8.90194	-8.87906	-8.85617	-8.83329	-8.8104	-8.78752	-8.76464	-8.74175	-8.71887	-8.69598	-8.6731	-8.65022	-8.62733	-8.60445	-8.58156	-8.55868	-8.53579	-8.51291	-8.49003	-8.46714	-8.44426	-8.42137	-8.39849	-8.37561	-8.35272	-8.32984	-8.30695	-8.28407	-8.26118	-8.2383	-8.21542	-8.19253	-8.16965	-8.14676	-8.12388	-8.101	-8.07811
-9.19944	-9.17655	-9.15367	-9.13078	-9.1079	-9.08501	-9.06213	-9.03925	-9.01636	-8.99348	-8.97059	-8.94771	-8.92483	-8.90194	-8.87906	-8.85617	-8.83329	-8.8104	-8.78752	-8.76464	-8.74175	-8.71887	-8.69598	-8.6731	-8.65022	-8.62733	-8.60445	-8.58156	-8.55868	-8.53579	-8.51291	-8.49003	-8.46714	-8.44426	-8.42137	-8.39849	-8.37561	-8.35272	-8.32984	-8.30695	-8.28407	-8.26118	-8.2383	-8.21542	-8.19253	-8.16965	-8.14676	-8.12388	-8.101	-8.07811
-9.19944	-9.17655	-9.15367	-9.13078	-9.1079	-9.08501	-9.06213	-9.03925	-9.01636	-8.99348	-8.97059	-8.94771	-8.92483	-8.90194	-8.87906	-8.85617	-8.83329	-8.8104	-8.78752	-8.76464	-8.74175	-8.71887	-8.69598	-8.6731	-8.65022	-8.62733	-8.60445	-8.58156	-8.55868	-8.53579	-8.51291	-8.49003	-8.46714	-8.44426	-8.42137	-8.39849	-8.37561	-8.35272	-8.32984	-8.30695	-8.28407	-8.26118	-8.2383	-8.21542	-8.19253	-8.16965	-8.14676	-8.12388	-8.101	-8.07811
-9.19944	-9.17655	-9.15367	-9.13078	-9.1079	-9.08501	-9.06213	-9.03925	-9.01636	-8.99348	-8.97059	-8.94771	-8.92483	-8.90194	-8.87906	-8.85617	-8.83329	-8.8104	-8.78752	-8.76464	-8.74175	-8.71887	-8.69598	-8.6731	-8.65022	-8.62733	-8.60445	-8.58156	-8.55868	-8.53579	-8.51291	-8.49003	-8.46714	-8.44426	-8.42137	-8.39849	-8.37561	-8.35272	-8.32984	-8.30695	-8.28407	-8.26118	-8.2383	-8.21542	-8.19253	-8.16965	-8.14676	-8.12388	-8.101	-8.07811
-9.19944	-9.17655	-9.15367	-9.13078	-9.1079	-9.08501	-9.06213	-9.03925	-9.01636	-8.99348	-8.97059	-8.94771	-8.92483	-8.90194	-8.87906	-8.85617	-8.83329	-8.8104	-8.78752	-8.76464	-8.74175	-8.71887	-8.69598	-8.6731	-8.65022	-8.62733	-8.60445	-8.58156	-8.55868	-8.53579	-8.51291	-8.49003	-8.46714	-8.44426	-8.42137	-8.39849	-8.37561	-8.35272	-8.32984	-8.30695	-8.28407	-8.26118	-8.2383	-8.21542	-8.19253	-8.16965	-8.14676	-8.12388	-8.101	-8.07811
-9.19944	-9.17655	-9.15367	-9.13078	-9.1079	-9.08501	-9.06213	-9.03925	-9.01636	-8.99348	-8.97059	-8.94771	-8.92483	-8.90194	-8.87906	-8.85617	-8.83329	-8.8104	-8.78752	-8.76464	-8.74175	-8.71887	-8.69598	-8.6731	-8.65022	-8.62733	-8.60445	-8.58156	-8.55868	-8.53579	-8.51291	-8.49003	-8.46714	-8.44426	-8.42137	-8.39849	-8.37561	-8.35272	-8.32984	-8.30695	-8.28407	-8.26118	-8.2383	-8.21542	-8.19253	-8.16965	-8.14676	-8.12388	-8.101	-8.07811
-9.19944	-9.17655	-9.15367	-9.13078	-9.1079	-9.08501	-9.06213	-9.03925	-9.01636	-8.99348	-8.97059	-8.94771	-8.92483	-8.90194	-8.87906	-8.85617	-8.83329	-8.8104	-8.78752	-8.76464	-8.74175	-8.71887	-8.69598	-8.6731	-8.65022	-8.62733	-8.60445	-8.58156	-8.55868	-8.53579	-8.51291	-8.49003	-8.46714	-8.44426	-8.42137	-8.39849	-8.37561	-8.35272	-8.32984	-8.30695	-8.28407	-8.26118	-8.2383	-8.21542	-8.19253	-8.16965	-8.14676	-8.12388	-8.101	-8.07811
-9.19944	-9.17655	-9.15367	-9.13078	-9.1079	-9.08501	-9.06213	-9.03925	-9.01636	-8.99348	-8.97059	-8.94771	-8.92483	-8.90194	-8.87906	-8.85617	-8.83329	-8.8104	-8.78752	-8.76464	-8.74175	-8.71887	-8.69598	-8.6731	-8.65022	-8.62733	-8.60445	-8.58156	-8.55868	-8.53579	-8.51291	-8.49003	-8.46714	-8.44426	-8.42137	-8.39849	-8.37561	-8.35272	-8.32984	-8.30695	-8.28407	-8.26118	-8.2383	-8.21542	-8.19253	-8.16965	-8.14676	-8.12388	-8.101	-8.07811
-9.19944	-9.17655	-9.15367	-9.13078	-9.1079	-9.08501	-9.06213	-9.03925	-9.01636	-8.99348	-8.97059	-8.94771	-8.92483	-8.90194	-8.87906	-8.85617	-8.83329	-8.8104	-8.78752	-8.76464	-8.74175	-8.71887	-8.69598	-8.6731	-8.65022	-8.62733	-8.60445	-8.58156	-8.55868	-8.53579	-8.51291	-8.49003	-8.46714	-8.44426	-8.42137	-8.39849	-8.37561	-8.35272	-8.32984	-8.30695	-8.28407	-8.26118	-8.2383	-8.21542	-8.19253	-8.16965	-8.14676	-8.12388	-8.101	-8.07811
-9.19944	-9.17655	-9.15367	-9.13078	-9.1079	-9.08501	-9.06213	-9.03925	-9.01636	-8.99348	-8.97059	-8.94771	-8.92483	-8.90194	-8.87906	-8.85617	-8.83329	-8.8104	-8.78752	-8.76464	-8.74175	-8.71887	-8.69598	-8.6731	-8.65022	-8.62733	-8.60445	-8.58156	-8.55868	-8.53579	-8.51291	-8.49003	-8.46714	-8.44426	-8.42137	-8.39849	-8.37561	-8.35272	-8.32984	-8.30695	-8.28407	-8.26118	-8.2383	-8.21542	-8.19253	-8.16965	-8.14676	-8.12388	-8.101	-8.07811
-9.19944	-9.17655	-9.15367	-9.13078	-9.1079	-9.08501	-9.06213	-9.03925	-9.01636	-8.99348	-8.97059	-8.94771	-8.92483	-8.90194	-8.87906	-8.85617	-8.83329	-8.8104	-8.78752	-8.76464	-8.74175	-8.71887	-8.69598	-8.6731	-8.65022	-8.62733	-8.60445	-8.58156	-8.55868	-8.53579	-8.51291	-8.49003	-8.46714	-8.44426	-8.42137	-8.39849	-8.37561	-8.35272	-8.32984	-8.30695	-8.28407	-8.26118	-8.2383	-8.21542	-8.19253	-8.16965	-8.14676	-8.12388	-8.101	-8.07811
-9.19944	-9.17655	-9.15367	-9.13078	-9.1079	-9.08501	-9.06213	-9.03925	-9.01636	-8.99348	-8.97059	-8.94771	-8.92483	-8.90194	-8.87906	-8.85617	-8.83329	-8.8104	-8.78752	-8.76464	-8.74175	-8.71887	-8.69598	-8.6731	-8.65022	-8.62733	-8.60445	-8.58156	-8.55868	-8.53579	-8.51291	-8.49003	-8.46714	-8.44426	-8.42137	-8.39849	-8.37561	-8.35272	-8.32984	-8.30695	-8.28407	-8.26118	-8.2383	-8.21542	-8.19253	-8.16965	-8.14676	-8.12388	-8.101	-8.07811
-9.19944	-9.17655	-9.15367	-9.13078	-9.1079	-9.08501	-9.06213	-9.03925	-9.01636	-8.99348	-8.97059	-8.94771	-8.92483	-8.90194	-8.87906	-8.85617	-8.83329	-8.8104	-8.78752	-8.76464	-8.74175	-8.71887	-8.69598	-8.6731	-8.65022	-8.62733	-8.60445	-8.58156	-8.55868	-8.53579	-8.51291	-8.49003	-8.46714	-8.44426	-8.42137	-8.39849	-8.37561	-8.35272	-8.32984	-8.30695	-8.28407	-8.26118	-8.2383	-8.21542	-8.19253	-8.16965	-8.14676	-8.12388	-8.101	-8.07811
-9.19944	-9.17655	-9.15367	-9.13078	-9.1079	-9.08501	-9.06213	-9.03925	-9.01636	-8.99348	-8.97059	-8.94771	-8.92483	-8.90194	-8.87906	-8.85617	-8.83329	-8.8104	-8.78752	-8.76464	-8.74175	-8.71887	-8.69598	-8.6731	-8.65022	-8.62733	-8.60445	-8.58156	-8.55868	-8.53579	-8.51291	-8.49003	-8.46714	-8.44426	-8.42137	-8.39849	-8.37561	-8.35272	-8.32984	-8.30695	-8.28407	-8.26118	-8.2383	-8.21542	-8.19253	-8.16965	-8.14676	-8.12388	-8.101	-8.07811
-9.19944	-9.17655	-9.15367	-9.13078	-9.1079	-9.08501	-9.06213	-9.03925	-9.01636	-8.99348	-8.97059	-8.94771	-8.92483	-8.90194	-8.87906	-8.85617	-8.83329	-8.8104	-8.78752	-8.76464	-8.74175	-8.71887	-8.69598	-8.6731	-8.65022	-8.62733	-8.60445	-8.58156	-8.55868	-8.53579	-8.51291	-8.49003	-8.46714	-8.44426	-8.42137	-8.39849	-8.37561	-8.35272	-8.32984	-8.30695	-8.28407	-8.26118	-8.2383	-8.21542	-8.19253	-8.16965	-8.14676	-8.12388	-8.101	-8.07811
-9.19944	-9.17655	-9.15367	-9.13078	-9.1079	-9.08501	-9.06213	-9.03925	-9.01636	-8.99348	-8.97059	-8.94771	-8.92483	-8.90194	-8.87906	-8.85617	-8.83329	-8.8104	-8.78752	-8.76464	-8.74175	-8.71887	-8.69598	-8.6731	-8.65022	-8.62733	-8.60445	-8.58156	-8.55868	-8.53579	-8.51291	-8.49003	-8.46714	-8.44426	-8.42137	-8.39849	-8.37561	-8.35272	-8.32984	-8.30695	-8.28407	-8.26118	-8.2383	-8.21542	-8.19253	-8.16965	-8.14676	-8.12388	-8.101	-8.07811
-9.19944	-9.17655	-9.15367	-9.13078	-9.1079	-9.08501	-9.06213	-9.03925	-9.01636	-8.99348	-8.97059	-8.94771	-8.92483	-8.90194	-8.87906	-8.85617	-8.83329	-8.8104	-8.78752	-8.76464	-8.74175	-8.71887	-8.69598	-8.6731	-8.65022	-8.62733	-8.60445	-8.58156	-8.55868	-8.53579	-8.51291	-8.49003	-8.46714	-8.44426	-8.42137	-8.39849	-8.37561	-8.35272	-8.32984	-8.30695	-8.28407	-8.26118	-8.2383	-8.21542	-8.19253	-8.16965	-8.14676	-8.12388	-8.101	-8.07811
-9.19944	-9.17655	-9.15367	-9.13078	-9.1079	-9.08501	-9.06213	-9.03925	-9.01636	-8.99348	-8.97059	-8.94771	-8.92483	-8.90194	-8.87906	-8.85617	-8.83329	-8.8104	-8.78752	-8.76464	-8.74175	-8.71887	-8.69598	-8.6731	-8.65022	-8.62733	-8.60445	-8.58156	-8.55868	-8.53579	-8.51291	-8.49003	-8.46714	-8.44426	-8.42137	-8.39849	-8.37561	-8.35272	-8.32984	-8.30695	-8.28407	-8.26118	-8.2383	-8.21542	-8.19253	-8.16965	-8.14676	-8.12388	-8.101	-8.07811
-9.19944	-9.17655	-9.15367	-9.13078	-9.1079	-9.08501	-9.06213	-9.03925	-9.01636	-8.99348	-8.97059	-8.94771	-8.92483	-8.90194	-8.87906	-8.85617	-8.83329	-8.8104	-8.78752	-8.76464	-8.74175	-8.71887	-8.69598	-8.6731	-8.65022	-8.62733	-8.60445	-8.58156	-8.55868	-8.53579	-8.51291	-8.49003	-8.46714	-8.44426	-8.42137	-8.39849	-8.37561	-8.35272	-8.32984	-8.30695	-8.28407	-8.26118	-8.2383	-8.21542	-8.19253	-8.16965	-8.14676	-8.12388	-8.101	-8.07811
-9.19944	-9.17655	-9.15367	-9.13078	-9.1079	-9.08501	-9.06213	-9.03925	-9.01636	-8.99348	-8.97059	-8.94771	-8.92483	-8.90194	-8.87906	-8.85617	-8.83329	-8.8104	-8.78752	-8.76464	-8.74175	-8.71887	-8.69598	-8.6731	-8.65022	-8.62733	-8.60445	-8.58156	-8.55868	-8.53579	-8.51291	-8.49003	-8.46714	-8.44426	-8.42137	-8.39849	-8.37561	-8.35272	-8.32984	-8.30695	-8.28407	-8.26118	-8.2383	-8.21542	-8.19253	-8.16965	-8.14676	-8.12388	-8.101	-8.07811
-9.19944	-9.17655	-9.15367	-9.13078	-9.1079	-9.08501	-9.06213	-9.03925	-9.01636	-8.99348	-8.97059	-8.94771	-8.92483	-8.90194	-8.87906	-8.85617	-8.83329	-8.8104	-8.78752	-8.76464	-8.74175	-8.71887	-8.69598	-8.6731	-8.65022	-8.62733	-8.60445	-8.58156	-8.55868	-8.53579	-8.51291	-8.49003	-8.46714	-8.44426	-8.42137	-8.39849	-8.37561	-8.35272	-8.32984	-8.30695	-8.28407	-8.26118	-8.2383	-8.21542	-8.19253	-8.16965	-8.14676	-8.12388	-8.101	-8.07811
-9.19944	-9.17655	-9.15367	-9.13078	-9.1079	-9.08501	-9.06213	-9.03925	-9.01636	-8.99348	-8.97059	-8.94771	-8.92483	-8.90194	-8.87906	-8.85617	-8.83329	-8.8104	-8.78752	-8.76464	-8.74175	-8.71887	-8.69598	-8.6731	-8.65022	-8.62733	-8.60445	-8.58156	-8.55868	-8.53579	-8.51291	-8.49003	-8.46714	-8.44426	-8.42137	-8.39849	-8.37561	-8.35272	-8.32984	-8.30695	-8.28407	-8.26118	-8.2383	-8.21542	-8.19253	-8.16965	-8.14676	-8.12388	-8.101	-8.07811
-9.19944	-9.17655	-9.15367	-9.13078	-9.1079	-9.08501	-9.06213	-9.03925	-9.01636	-8.99348	-8.97059	-8.94771	-8.92483	-8.90194	-8.87906	-8.85617	-8.83329	-8.8104	-8.78752	-8.76464	-8.74175	-8.71887	-8.69598	-8.6731	-8.65022	-8.62733	-8.60445	-8.58156	-8.55868	-8.53579	-8.51291	-8.49003	-8.46714	-8.44426	-8.42137	-8.39849	-8.37561	-8.35272	-8.32984	-8.30695	-8.28407	-8.26118	-8.2383	-8.21542	-8.19253	-8.16965	-8.14676	-8.12388	-8.101	-8.07811
-9.19944	-9.17655	-9.15367	-9.13078	-9.1079	-9.08501	-9.06213	-9.03925	-9.01636	-8.99348	-8.97059	-8.94771	-8.92483	-8.90194	-8.87906	-8.85617	-8.83329	-8.8104	-8.78752	-8.76464	-8.74175	-8.71887	-8.69598	-8.6731	-8.65022	-8.62733	-8.60445	-8.58156	-8.55868	-8.53579	-8.51291	-8.49003	-8.46714	-8.44426	-8.42137	-8.39849	-8.37561	-8.35272	-8.32984	-8.30695	-8.28407	-8.26118	-8.2383	-8.21542	-8.19253	-8.16965	-8.14676	-8.12388	-8.101	-8.07811
-9.19944	-9.17655	-9.15367	-9.13078	-9.1079	-9.08501	-9.06213	-9.03925	-9.01636	-8.99348	-8.97059	-8.94771	-8.92483	-8.90194	-8.87906	-8.85617	-8.83329	-8.8104	-8.78752	-8.76464	-8.74175	-8.71887	-8.69598	-8.6731	-8.65022	-8.62733	-8.60445	-8.58156	-8.55868	-8.53579	-8.51291	-8.49003	-8.46714	-8.44426	-8.42137	-8.39849	-8.37561	-8.35272	-8.32984	-8.30695	-8.28407	-8.26118	-8.2383	-8.21542	-8.19253	-8.16965	-8.14676	-8.12388	-8.101	-8.07811
-9.19944	-9.17655	-9.15367	-9.13078	-9.1079	-9.08501	-9.06213	-9.03925	-9.01636	-8.99348	-8.97059	-8.94771	-8.92483	-8.90194	-8.87906	-8.85617	-8.83329	-8.8104	-8.78752	-8.76464	-8.74175	-8.71887	-8.69598	-8.6731	-8.65022	-8.62733	-8.60445	-8.58156	-8.55868	-8.53579	-8.51291	-8.49003	-8.46714	-8.44426	-8.42137	-8.39849	-8.37561	-8.35272	-8.32984	-8.30695	-8.28407	-8.26118	-8.2383	-8.21542	-8.19253	-8.16965	-8.14676	-8.12388	-8.101	-8.07811
-9.19944	-9.17655	-9.15367	-9.13078	-9.1079	-9.08501	-9.06213	-9.03925	-9.01636	-8.99348	-8.97059	-8.94771	-8.92483	-8.90194	-8.87906	-8.85617	-8.83329	-8.8104	-8.78752	-8.76464	-8.74175	-8.71887	-8.69598	-8.6731	-8.65022	-8.62733	-8.60445	-8.58156	-8.55868	-8.53579	-8.51291	-8.49003	-8.46714	-8.44426	-8.42137	-8.39849	-8.37561	-8.35272	-8.32984	-8.30695	-8.28407	-8.26118	-8.2383	-8.21542	-8.19253	-8.16965	-8.14676	-8.12388	-8.101	-8.07811
-9.19944	-9.17655	-9.15367	-9.13078	-9.1079	-9.08501	-9.06213	-9.03925	-9.01636	-8.99348	-8.97059	-8.94771	-8.92483	-8.90194	-8.87906	-8.85617	-8.83329	-8.8104	-8.78752	-8.76464	-8.74175	-8.71887	-8.69598	-8.6731	-8.65022	-8.62733	-8.60445	-8.58156	-8.55868	-8.53579	-8.51291	-8.49003	-8.46714	-8.44426	-8.42137	-8.39849	-8.37561	-8.35272	-8.32984	-8.30695	-8.28407	-8.26118	-8.2383	-8.21542	-8.19253	-8.16965	-8.14676	-8.12388	-8.101	-8.07811
-9.19944	-9.17655	-9.15367	-9.13078	-9.1079	-9.08501	-9.06213	-9.03925	-9.01636	-8.99348	-8.97059	-8.94771	-8.92483	-8.90194	-8.87906	-8.85617	-8.83329	-8.8104	-8.78752	-8.76464	-8.74175	-8.71887	-8.69598	-8.6731	-8.65022	-8.62733	-8.60445	-8.58156	-8.55868	-8.53579	-8.51291	-8.49003	-8.46714	-8.44426	-8.42137	-8.39849	-8.37561	-8.35272	-8.32984	-8.30695	-8.28407	-8.26118	-8.2383	-8.21542	-8.19253	-8.16965	-8.14676	-8.12388	-8.101	-8.07811
-9.19944	-9.17655	-9.15367	-9.13078	-9.1079	-9.08501	-9.06213	-9.03925	-9.01636	-8.99348	-8.97059	-8.94771	-8.92483	-8.90194	-8.87906	-8.85617	-8.83329	-8.8104	-8.78752	-8.76464	-8.74175	-8.71887	-8.69598	-8.6731	-8.65022	-8.62733	-8.60445	-8.58156	-8.55868	-8.53579	-8.51291	-8.49003	-8.46714	-8.44426	-8.42137	-8.39849	-8.37561	-8.35272	-8.32984	-8.30695	-8.28407	-8.26118	-8.2383	-8.21542	-8.19253	-8.16965	-8.14676	-8.12388	-8.101	-8.07811
-9.19944	-9.17655	-9.15367	-9.13078	-9.1079	-9.08501	-9.06213	-9.03925	-9.01636	-8.99348	-8.97059	-8.94771	-8.92483	-8.90194	-8.87906	-8.85617	-8.83329	-8.8104	-8.78752	-8.76464	-8.74175	-8.71887	-8.69598	-8.6731	-8.65022	-8.62733	-8.60445	-8.58156	-8.55868	-8.53579	-8.51291	-8.49003	-8.46714	-8.44426	-8.42137	-8.39849	-8.37561	-8.35272	-8.32984	-8.30695	-8.28407	-8.26118	-8.2383	-8.21542	-8.19253	-8.16965	-8.14676	-8.12388	-8.101	-8.07811
-9.19944	-9.17655	-9.15367	-9.13078	-9.1079	-9.08501	-9.06213	-9.03925	-9.01636	-8.99348	-8.97059	-8.94771	-8.92483	-8.90194	-8.87906	-8.85617	-8.83329	-8.8104	-8.78752	-8.76464	-8.74175	-8.71887	-8.69598	-8.6731	-8.65022	-8.62733	-8.60445	-8.58156	-8.55868	-8.53579	-8.51291	-8.49003	-8.46714	-8.44426	-8.42137	-8.39849	-8.37561	-8.35272	-8.32984	-8.30695	-8.28407	-8.26118	-8.2383	-8.21542	-8.19253	-8.16965	-8.14676	-8.12388	-8.101	-8.07811
-9.19944	-9.17655	-9.15367	-9.13078	-9.1079	-9.08501	-9.06213	-9.03925	-9.01636	-8.99348	-8.97059	-8.94771	-8.92483	-8.90194	-8.87906	-8.85617	-8.83329	-8.8104	-8.78752	-8.76464	-8.74175	-8.71887	-8.69598	-8.6731	-8.65022	-8.62733	-8.60445	-8.58156	-8.55868	-8.53579	-8.51291	-8.49003	-8.46714	-8.44426	-8.42137	-8.39849	-8.37561	-8.35272	-8.32984	-8.30695	-8.28407	-8.26118	-8.2383	-8.21542	-8.19253	-8.16965	-8.14676	-8.12388	-8.101	-8.07811
-9.19944	-9.17655	-9.15367	-9.13078	-9.1079	-9.08501	-9.06213	-9.03925	-9.01636	-8.99348	-8.97059	-8.94771	-8.92483	-8.90194	-8.87906	-8.85617	-8.83329	-8.8104	-8.78752	-8.76464	-8.74175	-8.71887	-8.69598	-8.6731	-8.65022	-8.62733	-8.60445	-8.58156	-8.55868	-8.53579	-8.51291	-8.49003	-8.46714	-8.44426	-8.42137	-8.39849	-8.37561	-8.35272	-8.32984	-8.30695	-8.28407	-8.26118	-8.2383	-8.21542	-8.19253	-8.16965	-8.14676	-8.12388	-8.101	-8.07811
-9.19944	-9.17655	-9.15367	-9.13078	-9.1079	-9.08501	-9.06213	-9.03925	-9.01636	-8.99348	-8.97059	-8.94771	-8.92483	-8.90194	-8.87906	-8.85617	-8.83329	-8.8104	-8.78752	-8.76464	-8.74175	-8.71887	-8.69598	-8.6731	-8.65022	-8.62733	-8.60445	-8.58156	-8.55868	-8.53579	-8.51291	-8.49003	-8.46714	-8.44426	-8.42137	-8.39849	-8.37561	-8.35272	-8.32984	-8.30695	-8.28407	-8.26118	-8.2383	-8.21542	-8.19253	-8.16965	-8.14676	-8.12388	-8.101	-8.07811
-9.19944	-9.17655	-9.15367	-9.13078	-9.1079	-9.08501	-9.06213	-9.03925	-9.01636	-8.99348	-8.97059	-8.94771	-8.92483	-8.90194	-8.87906	-8.85617	-8.83329	-8.8104	-8.78752	-8.76464	-8.74175	-8.71887	-8.69598	-8.6731	-8.65022	-8.62733	-8.60445	-8.58156	-8.55868	-8.53579	-8.51291	-8.49003	-8.46714	-8.44426	-8.42137	-8.39849	-8.37561	-8.35272	-8.32984	-8.30695	-8.28407	-8.26118	-8.2383	-8.21542	-8.19253	-8.16965	-8.14676	-8.12388	-8.101	-8.07811
-9.19944	-9.17655	-9.15367	-9.13078	-9.1079	-9.08501	-9.06213	-9.03925	-9.01636	-8.99348	-8.97059	-8.94771	-8.92483	-8.90194	-8.87906	-8.85617	-8.83329	-8.8104	-8.78752	-8.76464	-8.74175	-8.71887	-8.69598	-8.6731	-8.65022	-8.62733	-8.60445	-8.58156	-8.55868	-8.53579	-8.51291	-8.49003	-8.46714	-8.44426	-8.42137	-8.39849	-8.37561	-8.35272	-8.32984	-8.30695	-8.28407	-8.26118	-8.2383	-8.21542	-8.19253	-8.16965	-8.14676	-8.12388	-8.101	-8.07811
-9.19944	-9.17655	-9.15367	-9.13078	-9.1079	-9.08501	-9.06213	-9.03925	-9.01636	-8.99348	-8.97059	-8.94771	-8.92483	-8.90194	-8.87906	-8.85617	-8.83329	-8.8104	-8.78752	-8.76464	-8.74175	-8.71887	-8.69598	-8.6731	-8.65022	-8.62733	-8.60445	-8.58156	-8.55868	-8.53579	-8.51291	-8.49003	-8.46714	-8.44426	-8.42137	-8.39849	-8.37561	-8.35272	-8.32984	-8.30695	-8.28407	-8.26118	-8.2383	-8.21542	-8.19253	-8.16965	-8.14676	-8.12388	-8.101	-8.07811
-9.19944	-9.17655	-9.15367	-9.13078	-9.1079	-9.08501	-9.06213	-9.03925	-9.01636	-8.99348	-8.97059	-8.94771	-8.92483	-8.90194	-8.87906	-8.85617	-8.83329	-8.8104	-8.78752	-8.76464	-8.74175	-8.71887	-8.69598	-8.6731	-8.65022	-8.62733	-8.60445	-8.58156	-8.55868	-8.53579	-8.51291	-8.49003	-8.46714	-8.44426	-8.42137	-8.39849	-8.37561	-8.35272	-8.32984	-8.30695	-8.28407	-8.26118	-8.2383	-8.21542	-8.19253	-8.16965	-8.14676	-8.12388	-8.101	-8.07811
-9.19944	-9.17655	-9.15367	-9.13078	-9.1079	-9.08501	-9.06213	-9.03925	-9.01636	-8.99348	-8.97059	-8.94771	-8.92483	-8.90194	-8.87906	-8.85617	-8.83329	-8.8104	-8.78752	-8.76464	-8.74175	-8.71887	-8.69598	-8.6731	-8.65022	-8.62733	-8.60445	-8.58156	-8.55868	-8.53579	-8.51291	-8.49003	-8.46714	-8.44426	-8.42137	-8.39849	-8.37561	-8.35272	-8.32984	-8.30695	-8.28407	-8.26118	-8.2383	-8.21542	-8.19253	-8.16965	-8.14676	-8.12388	-8.101	-8.07811
-9.19944	-9.17655	-9.15367	-9.13078	-9.1079	-9.08501	-9.06213	-9.03925	-9.01636	-8.99348	-8.97059	-8.94771	-8.92483	-8.90194	-8.87906	-8.85617	-8.83329	-8.8104	-8.78752	-8.76464	-8.74175	-8.71887	-8.69598	-8.6731	-8.65022	-8.62733	-8.60445	-8.58156	-8.55868	-8.53579	-8.51291	-8.49003	-8.46714	-8.44426	-8.42137	-8.39849	-8.37561	-8.35272	-8.32984	-8.30695	-8.28407	-8.26118	-8.2383	-8.21542	-8.19253	-8.16965	-8.14676	-8.12388	-8.101	-8.07811
-9.19944	-9.17655	-9.15367	-9.13078	-9.1079	-9.08501	-9.06213	-9.03925	-9.01636	-8.99348	-8.97059	-8.94771	-8.92483	-8.90194	-8.87906	-8.85617	-8.83329	-8.8104	-8.78752	-8.76464	-8.74175	-8.71887	-8.69598	-8.6731	-8.65022	-8.62733	-8.60445	-8.58156	-8.55868	-8.53579	-8.51291	-8.49003	-8.46714	-8.44426	-8.42137	-8.39849	-8.37561	-8.35272	-8.32984	-8.30695	-8.28407	-8.26118	-8.2383	-8.21542	-8.19253	-8.16965	-8.14676	-8.12388	-8.101	-8.07811
-9.19944	-9.17655	-9.15367	-9.13078	-9.1079	-9.08501	-9.06213	-9.03925	-9.01636	-8.99348	-8.97059	-8.94771	-8.92483	-8.90194	-8.87906	-8.85617	-8.83329	-8.8104	-8.78752	-8.76464	-8.74175	-8.71887	-8.69598	-8.6731	-8.65022	-8.62733	-8.60445	-8.58156	-8.55868	-8.53579	-8.51291	-8.49003	-8.46714	-8.44426	-8.42137	-8.39849	-8.37561	-8.35272	-8.32984	-8.30695	-8.28407	-8.26118	-8.2383	-8.21542	-8.19253	-8.16965	-8.14676	-8.12388	-8.101	-8.07811
-9.19944	-9.17655	-9.15367	-9.13078	-9.1079	-9.08501	-9.06213	-9.03925	-9.01636	-8.99348	-8.97059	-8.94771	-8.92483	-8.90194	-8.87906	-8.85617	-8.83329	-8.8104	-8.78752	-8.76464	-8.74175	-8.71887	-8.69598	-8.6731	-8.65022	-8.62733	-8.60445	-8.58156	-8.55868	-8.53579	-8.51291	-8.49003	-8.46714	-8.44426	-8.42137	-8.39849	-8.37561	-8.35272	-8.32984	-8.30695	-8.28407	-8.26118	-8.2383	-8.21542	-8.19253	-8.16965	-8.14676	-8.12388	-8.101	-8.07811
-9.19944	-9.17655	-9.15367	-9.13078	-9.1079	-9.08501	-9.06213	-9.03925	-9.01636	-8.99348	-8.97059	-8.94771	-8.92483	-8.90194	-8.87906	-8.85617	-8.83329	-8.8104	-8.78752	-8.76464	-8.74175	-8.71887	-8.69598	-8.6731	-8.65022	-8.62733	-8.60445	-8.58156	-8.55868	-8.53579	-8.51291	-8.49003	-8.46714	-8.44426	-8.42137	-8.39849	-8.37561	-8.35272	-8.32984	-8.30695	-8.28407	-8.26118	-8.2383	-8.21542	-8.19253	-8.16965	-8.14676	-8.12388	-8.101	-8.07811
-9.19944	-9.17655	-9.15367	-9.13078	-9.1079	-9.08501	-9.06213	-9.03925	-9.01636	-8.99348	-8.97059	-8.94771	-8.92483	-8.90194	-8.87906	-8.85617	-8.83329	-8.8104	-8.78752	-8.76464	-8.74175	-8.71887	-8.69598	-8.6731	-8.65022	-8.62733	-8.60445	-8.58156	-8.55868	-8.53579	-8.51291	-8.49003	-8.46714	-8.44426	-8.42137	-8.39849	-8.37561	-8.35272	-8.32984	-8.30695	-8.28407	-8.26118	-8.2383	-8.21542	-8.19253	-8.16965	-8.14676	-8.12388	-8.101	-8.07811
-9.19944	-9.17655	-9.15367	-9.13078	-9.1079	-9.08501	-9.06213	-9.03925	-9.01636	-8.99348	-8.97059	-8.94771	-8.92483	-8.90194	-8.87906	-8.85617	-8.83329	-8.8104	-8.78752	-8.76464	-8.74175	-8.71887	-8.69598	-8.6731	-8.65022	-8.62733	-8.60445	-8.58156	-8.55868	-8.53579	-8.51291	-8.49003	-8.46714	-8.44426	-8.42137	-8.39849	-8.37561	-8.35272	-8.32984	-8.30695	-8.28407	-8.26118	-8.2383	-8.21542	-8.19253	-8.16965	-8.14676	-8.12388	-8.101	-8.07811
-9.19944	-9.17655	-9.15367	-9.13078	-9.1079	-9.08501	-9.06213	-9.03925	-9.01636	-8.99348	-8.97059	-8.94771	-8.92483	-8.90194	-8.87906	-8.85617	-8.83329	-8.8104	-8.78752	-8.76464	-8.74175	-8.71887	-8.69598	-8.6731	-8.65022	-8.62733	-8.60445	-8.58156	-8.55868	-8.53579	-8.51291	-8.49003	-8.46714	-8.44426	-8.42137	-8.39849	-8.37561	-8.35272	-8.32984	-8.30695	-8.28407	-8.26118	-8.2383	-8.21542	-8.19253	-8.16965	-8.14676	-8.12388	-8.101	-8.07811
-9.19944	-9.17655	-9.15367	-9.13078	-9.1079	-9.08501	-9.06213	-9.03925	-9.01636	-8.99348	-8.97059	-8.94771	-8.92483	-8.90194	-8.87906	-8.85617	-8.83329	-8.8104	-8.78752	-8.76464	-8.74175	-8.71887	-8.69598	-8.6731	-8.65022	-8.62733	-8.60445	-8.58156	-8.55868	-8.53579	-8.51291	-8.49003	-8.46714	-8.44426	-8.42137	-8.39849	-8.37561	-8.35272	-8.32984	-8.30695	-8.28407	-8.26118	-8.2383	-8.21542	-8.19253	-8.16965	-8.14676	-8.12388	-8.101	-8.07811
-9.19944	-9.17655	-9.15367	-9.13078	-9.1079	-9.08501	-9.06213	-9.03925	-9.01636	-8.99348	-8.97059	-8.94771	-8.92483	-8.90194	-8.87906	-8.85617	-8.83329	-8.8104	-8.78752	-8.76464	-8.74175	-8.71887	-8.69598	-8.6731	-8.65022	-8.62733	-8.60445	-8.58156	-8.55868	-8.53579	-8.51291	-8.49003	-8.46714	-8.44426	-8.42137	-8.39849	-8.37561	-8.35272	-8.32984	-8.30695	-8.28407	-8.26118	-8.2383	-8.21542	-8.19253	-8.16965	-8.14676	-8.12388	-8.101	-8.07811
-9.19944	-9.17655	-9.15367	-9.13078	-9.1079	-9.08501	-9.06213	-9.03925	-9.01636	-8.99348	-8.97059	-8.94771	-8.92483	-8.90194	-8.87906	-8.85617	-8.83329	-8.8104	-8.78752	-8.76464	-8.74175	-8.71887	-8.69598	-8.6731	-8.65022	-8.62733	-8.60445	-8.58156	-8.55868	-8.53579	-8.51291	-8.49003	-8.46714	-8.44426	-8.42137	-8.39849	-8.37561	-8.35272	-8.32984	-8.30695	-8.28407	-8.26118	-8.2383	-8.21542	-8.19253	-8.16965	-8.14676	-8.12388	-8.101	-8.07811
-9.19944	-9.17655	-9.15367	-9.13078	-9.1079	-9.08501	-9.06213	-9.03925	-9.01636	-8.99348	-8.97059	-8.94771	-8.92483	-8.90194	-8.87906	-8.85617	-8.83329	-8.8104	-8.78752	-8.76464	-8.74175	-8.71887	-8.69598	-8.6731	-8.65022	-8.62733	-8.60445	-8.58156	-8.55868	-8.53579	-8.51291	-8.49003	-8.46714	-8.44426	-8.42137	-8.39849	-8.37561	-8.35272	-8.32984	-8.30695	-8.28407	-8.26118	-8.2383	-8.21542	-8.19253	-8.16965	-8.14676	-8.12388	-8.101	-8.07811
-9.19944	-9.17655	-9.15367	-9.13078	-9.1079	-9.08501	-9.06213	-9.03925	-9.01636	-8.99348	-8.97059	-8.94771	-8.92483	-8.90194	-8.87906	-8.85617	-8.83329	-8.8104	-8.78752	-8.76464	-8.74175	-8.71887	-8.69598	-8.6731	-8.65022	-8.62733	-8.60445	-8.58156	-8.55868	-8.53579	-8.51291	-8.49003	-8.46714	-8.44426	-8.42137	-8.39849	-8.37561	-8.35272	-8.32984	-8.30695	-8.28407	-8.26118	-8.2383	-8.21542	-8.19253	-8.16965	-8.14676	-8.12388	-8.101	-8.07811
-9.19944	-9.17655	-9.15367	-9.13078	-9.1079	-9.08501	-9.06213	-9.03925	-9.01636	-8.99348	-8.97059	-8.94771	-8.92483	-8.90194	-8.87906	-8.85617	-8.83329	-8.8104	-8.78752	-8.76464	-8.74175	-8.71887	-8.69598	-8.6731	-8.65022	-8.62733	-8.60445	-8.58156	-8.55868	-8.53579	-8.51291	-8.49003	-8.46714	-8.44426	-8.42137	-8.39849	-8.37561	-8.35272	-8.32984	-8.30695	-8.28407	-8.26118	-8.2383	-8.21542	-8.19253	-8.16965	-8.14676	-8.12388	-8.101	-8.07811
-9.19944	-9.17655	-9.15367	-9.13078	-9.1079	-9.08501	-9.06213	-9.03925	-9.01636	-8.99348	-8.97059	-8.94771	-8.92483	-8.90194	-8.87906	-8.85617	-8.83329	-8.8104	-8.78752	-8.76464	-8.74175	-8.71887	-8.69598	-8.6731	-8.65022	-8.62733	-8.60445	-8.58156	-8.55868	-8.53579	-8.51291	-8.49003	-8.46714	-8.44426	-8.42137	-8.39849	-8.37561	-8.35272	-8.32984	-8.30695	-8.28407	-8.26118	-8.2383	-8.21542	-8.19253	-8.16965	-8.14676	-8.12388	-8.101	-8.07811
-9.19944	-9.17655	-9.15367	-9.13078	-9.1079	-9.08501	-9.06213	-9.03925	-9.01636	-8.99348	-8.97059	-8.94771	-8.92483	-8.90194	-8.87906	-8.85617	-8.83329	-8.8104	-8.78752	-8.76464	-8.74175	-8.71887	-8.69598	-8.6731	-8.65022	-8.62733	-8.60445	-8.58156	-8.55868	-8.53579	-8.51291	-8.49003	-8.46714	-8.44426	-8.42137	-8.39849	-8.37561	-8.35272	-8.32984	-8.30695	-8.28407	-8.26118	-8.2383	-8.21542	-8.19253	-8.16965	-8.14676	-8.12388	-8.101	-8.07811
-9.19944	-9.17655	-9.15367	-9.13078	-9.1079	-9.08501	-9.06213	-9.03925	-9.01636	-8.99348	-8.97059	-8.94771	-8.92483	-8.90194	-8.87906	-8.85617	-8.83329	-8.8104	-8.78752	-8.76464	-8.74175	-8.71887	-8.69598	-8.6731	-8.65022	-8.62733	-8.60445	-8.58156	-8.55868	-8.53579	-8.51291	-8.49003	-8.46714	-8.44426	-8.42137	-8.39849	-8.37561	-8.35272	-8.32984	-8.30695	-8.28407	-8.26118	-8.2383	-8.21542	-8.19253	-8.16965	-8.14676	-8.12388	-8.101	-8.07811
-9.19944	-9.17655	-9.15367	-9.13078	-9.1079	-9.08501	-9.06213	-9.03925	-9.01636	-8.99348	-8.97059	-8.94771	-8.92483	-8.90194	-8.87906	-8.85617	-8.83329	-8.8104	-8.78752	-8.76464	-8.74175	-8.71887	-8.69598	-8.6731	-8.65022	-8.62733	-8.60445	-8.58156	-8.55868	-8.53579	-8.51291	-8.49003	-8.46714	-8.44426	-8.42137	-8.39849	-8.37561	-8.35272	-8.32984	-8.30695	-8.28407	-8.26118	-8.2383	-8.21542	-8.19253	-8.16965	-8.14676	-8.12388	-8.101	-8.07811
-9.19944	-9.17655	-9.15367	-9.13078	-9.1079	-9.08501	-9.06213	-9.03925	-9.01636	-8.99348	-8.97059	-8.94771	-8.92483	-8.90194	-8.87906	-8.85617	-8.83329	-8.8104	-8.78752	-8.76464	-8.74175	-8.71887	-8.69598	-8.6731	-8.65022	-8.62733	-8.60445	-8.58156	-8.55868	-8.53579	-8.51291	-8.49003	-8.46714	-8.44426	-8.42137	-8.39849	-8.37561	-8.35272	-8.32984	-8.30695	-8.28407	-8.26118	-8.2383	-8.21542	-8.19253	-8.16965	-8.14676	-8.12388	-8.101	-8.07811
-9.19944	-9.17655	-9.15367	-9.13078	-9.1079	-9.08501	-9.06213	-9.03925	-9.01636	-8.99348	-8.97059	-8.94771	-8.92483	-8.90194	-8.87906	-8.85617	-8.83329	-8.8104	-8.78752	-8.76464	-8.74175	-8.71887	-8.69598	-8.6731	-8.65022	-8.62733	-8.60445	-8.58156	-8.55868	-8.53579	-8.51291	-8.49003	-8.46714	-8.44426	-8.42137	-8.39849	-8.37561	-8.35272	-8.32984	-8.30695	-8.28407	-8.26118	-8.2383	-8.21542	-8.19253	-8.16965	-8.14676	-8.12388	-8.101	-8.07811
-9.19944	-9.17655	-9.15367	-9.13078	-9.1079	-9.08501	-9.06213	-9.03925	-9.01636	-8.99348	-8.97059	-8.94771	-8.92483	-8.90194	-8.87906	-8.85617	-8.83329	-8.8104	-8.78752	-8.76464	-8.74175	-8.71887	-8.69598	-8.6731	-8.65022	-8.62733	-8.60445	-8.58156	-8.55868	-8.53579	-8.51291	-8.49003	-8.46714	-8.44426	-8.42137	-8.39849	-8.37561	-8.35272	-8.32984	-8.30695	-8.28407	-8.26118	-8.2383	-8.21542	-8.19253	-8.16965	-8.14676	-8.12388	-8.101	-8.07811
-9.19944	-9.17655	-9.15367	-9.13078	-9.1079	-9.08501	-9.06213	-9.03925	-9.01636	-8.99348	-8.97059	-8.94771	-8.92483	-8.90194	-8.87906	-8.85617	-8.83329	-8.8104	-8.78752	-8.76464	-8.74175	-8.71887	-8.69598	-8.6731	-8.65022	-8.62733	-8.60445	-8.58156	-8.55868	-8.53579	-8.51291	-8.49003	-8.46714	-8.44426	-8.42137	-8.39849	-8.37561	-8.35272	-8.32984	-8.30695	-8.28407	-8.26118	-8.2383	-8.21542	-8.19253	-8.16965	-8.14676	-8.12388	-8.101	-8.07811
-9.19944	-9.17655	-9.15367	-9.13078	-9.1079	-9.08501	-9.06213	-9.03925	-9.01636	-8.99348	-8.97059	-8.94771	-8.92483	-8.90194	-8.87906	-8.85617	-8.83329	-8.8104	-8.78752	-8.76464	-8.74175	-8.71887	-8.69598	-8.6731	-8.65022	-8.62733	-8.60445	-8.58156	-8.55868	-8.53579	-8.51291	-8.49003	-8.46714	-8.44426	-8.42137	-8.39849	-8.37561	-8.35272	-8.32984	-8.30695	-8.28407	-8.26118	-8.2383	-8.21542	-8.19253	-8.16965	-8.14676	-8.12388	-8.101	-8.07811
-9.19944	-9.17655	-9.15367	-9.13078	-9.1079	-9.08501	-9.06213	-9.03925	-9.01636	-8.99348	-8.97059	-8.94771	-8.92483	-8.90194	-8.87906	-8.85617	-8.83329	-8.8104	-8.78752	-8.76464	-8.74175	-8.71887	-8.69598	-8.6731	-8.65022	-8.62733	-8.60445	-8.58156	-8.55868	-8.53579	-8.51291	-8.49003	-8.46714	-8.44426	-8.42137	-8.39849	-8.37561	-8.35272	-8.32984	-8.30695	-8.28407	-8.26118	-8.2383	-8.21542	-8.19253	-8.16965	-8.14676	-8.12388	-8.101	-8.07811
-9.19944	-9.17655	-9.15367	-9.13078	-9.1079	-9.08501	-9.06213	-9.03925	-9.01636	-8.99348	-8.97059	-8.94771	-8.92483	-8.90194	-8.87906	-8.85617	-8.83329	-8.8104	-8.78752	-8.76464	-8.74175	-8.71887	-8.69598	-8.6731	-8.65022	-8.62733	-8.60445	-8.58156	-8.55868	-8.53579	-8.51291	-8.49003	-8.46714	-8.44426	-8.42137	-8.39849	-8.37561	-8.35272	-8.32984	-8.30695	-8.28407	-8.26118	-8.2383	-8.21542	-8.19253	-8.16965	-8.14676	-8.12388	-8.101	-8.07811
-9.19944	-9.17655	-9.15367	-9.13078	-9.1079	-9.08501	-9.06213	-9.03925	-9.01636	-8.99348	-8.97059	-8.94771	-8.92483	-8.90194	-8.87906	-8.85617	-8.83329	-8.8104	-8.78752	-8.76464	-8.74175	-8.71887	-8.69598	-8.6731	-8.65022	-8.62733	-8.60445	-8.58156	-8.55868	-8.53579	-8.51291	-8.49003	-8.46714	-8.44426	-8.42137	-8.39849	-8.37561	-8.35272	-8.32984	-8.30695	-8.28407	-8.26118	-8.2383	-8.21542	-8.19253	-8.16965	-8.14676	-8.12388	-8.101	-8.07811
-9.19944	-9.17655	-9.15367	-9.13078	-9.1079	-9.08501	-9.06213	-9.03925	-9.01636	-8.99348	-8.97059	-8.94771	-8.92483	-8.90194	-8.87906	-8.85617	-8.83329	-8.8104	-8.78752	-8.76464	-8.74175	-8.71887	-8.69598	-8.6731	-8.65022	-8.62733	-8.60445	-8.58156	-8.55868	-8.53579	-8.51291	-8.49003	-8.46714	-8.44426	-8.42137	-8.39849	-8.37561	-8.35272	-8.32984	-8.30695	-8.28407	-8.26118	-8.2383	-8.21542	-8.19253	-8.16965	-8.14676	-8.12388	-8.101	-8.07811
-9.19944	-9.17655	-9.15367	-9.13078	-9.1079	-9.08501	-9.06213	-9.03925	-9.01636	-8.99348	-8.97059	-8.94771	-8.92483	-8.90194	-8.87906	-8.85617	-8.83329	-8.8104	-8.78752	-8.76464	-8.74175	-8.71887	-8.69598	-8.6731	-8.65022	-8.62733	-8.60445	-8.58156	-8.55868	-8.53579	-8.51291	-8.49003	-8.46714	-8.44426	-8.42137	-8.39849	-8.37561	-8.35272	-8.32984	-8.30695	-8.28407	-8.26118	-8.2383	-8.21542	-8.19253	-8.16965	-8.14676	-8.12388	-8.101	-8.07811
-9.19944	-9.17655	-9.15367	-9.13078	-9.1079	-9.08501	-9.06213	-9.03925	-9.01636	-8.99348	-8.97059	-8.94771	-8.92483	-8.90194	-8.87906	-8.85617	-8.83329	-8.8104	-8.78752	-8.76464	-8.74175	-8.71887	-8.69598	-8.6731	-8.65022	-8.62733	-8.60445	-8.58156	-8.55868	-8.53579	-8.51291	-8.49003	-8.46714	-8.44426	-8.42137	-8.39849	-8.37561	-8.35272	-8.32984	-8.30695	-8.28407	-8.26118	-8.2383	-8.21542	-8.19253	-8.16965	-8.14676	-8.12388	-8.101	-8.07811
-9.19944	-9.17655	-9.15367	-9.13078	-9.1079	-9.08501	-9.06213	-9.03925	-9.01636	-8.99348	-8.97059	-8.94771	-8.92483	-8.90194	-8.87906	-8.85617	-8.83329	-8.8104	-8.78752	-8.76464	-8.74175	-8.71887	-8.69598	-8.6731	-8.65022	-8.62733	-8.60445	-8.58156	-8.55868	-8.53579	-8.51291	-8.49003	-8.46714	-8.44426	-8.42137	-8.39849	-8.37561	-8.35272	-8.32984	-8.30695	-8.28407	-8.26118	-8.2383	-8.21542	-8.19253	-8.16965	-8.14676	-8.12388	-8.101	-8.07811
-9.19944	-9.17655	-9.15367	-9.13078	-9.1079	-9.08501	-9.06213	-9.03925	-9.01636	-8.99348	-8.97059	-8.94771	-8.92483	-8.90194	-8.87906	-8.85617	-8.83329	-8.8104	-8.78752	-8.76464	-8.74175	-8.71887	-8.69598	-8.6731	-8.65022	-8.62733	-8.60445	-8.58156	-8.55868	-8.53579	-8.51291	-8.49003	-8.46714	-8.44426	-8.42137	-8.39849	-8.37561	-8.35272	-8.32984	-8.30695	-8.28407	-8.26118	-8.2383	-8.21542	-8.19253	-8.16965	-8.14676	-8.12388	-8.101	-8.07811
-9.19944	-9.17655	-9.15367	-9.13078	-9.1079	-9.08501	-9.06213	-9.03925	-9.01636	-8.99348	-8.97059	-8.94771	-8.92483	-8.90194	-8.87906	-8.85617	-8.83329	-8.8104	-8.78752	-8.76464	-8.74175	-8.71887	-8.69598	-8.6731	-8.65022	-8.62733	-8.60445	-8.58156	-8.55868	-8.53579	-8.51291	-8.49003	-8.46714	-8.44426	-8.42137	-8.39849	-8.37561	-8.35272	-8.32984	-8.30695	-8.28407	-8.26118	-8.2383	-8.21542	-8.19253	-8.16965	-8.14676	-8.12388	-8.101	-8.07811
-9.19944	-9.17655	-9.15367	-9.13078	-9.1079	-9.08501	-9.06213	-9.03925	-9.01636	-8.99348	-8.97059	-8.94771	-8.92483	-8.90194	-8.87906	-8.85617	-8.83329	-8.8104	-8.78752	-8.76464	-8.74175	-8.71887	-8.69598	-8.6731	-8.65022	-8.62733	-8.60445	-8.58156	-8.55868	-8.53579	-8.51291	-8.49003	-8.46714	-8.44426	-8.42137	-8.39849	-8.37561	-8.35272	-8.32984	-8.30695	-8.28407	-8.26118	-8.2383	-8.21542	-8.19253	-8.16965	-8.14676	-8.12388	-8.101	-8.07811
-9.19944	-9.17655	-9.15367	-9.13078	-9.1079	-9.08501	-9.06213	-9.03925	-9.01636	-8.99348	-8.97059	-8.94771	-8.92483	-8.90194	-8.87906	-8.85617	-8.83329	-8.8104	-8.78752	-8.76464	-8.74175	-8.71887	-8.69598	-8.6731	-8.65022	-8.62733	-8.60445	-8.58156	-8.55868	-8.53579	-8.51291	-8.49003	-8.46714	-8.44426	-8.42137	-8.39849	-8.37561	-8.35272	-8.32984	-8.30695	-8.28407	-8.26118	-8.2383	-8.21542	-8.19253	-8.16965	-8.14676	-8.12388	-8.101	-8.07811
-9.19944	-9.17655	-9.15367	-9.13078	-9.1079	-9.08501	-9.06213	-9.03925	-9.01636	-8.99348	-8.97059	-8.94771	-8.92483	-8.90194	-8.87906	-8.85617	-8.83329	-8.8104	-8.78752	-8.76464	-8.74175	-8.71887	-8.69598	-8.6731	-8.65022	-8.62733	-8.60445	-8.58156	-8.55868	-8.53579	-8.51291	-8.49003	-8.46714	-8.44426	-8.42137	-8.39849	-8.37561	-8.35272	-8.32984	-8.30695	-8.28407	-8.26118	-8.2383	-8.21542	-8.19253	-8.16965	-8.14676	-8.12388	-8.101	-8.07811
-9.19944	-9.17655	-9.15367	-9.13078	-9.1079	-9.08501	-9.06213	-9.03925	-9.01636	-8.99348	-8.97059	-8.94771	-8.92483	-8.90194	-8.87906	-8.85617	-8.83329	-8.8104	-8.78752	-8.76464	-8.74175	-8.71887	-8.69598	-8.6731	-8.65022	-8.62733	-8.60445	-8.58156	-8.55868	-8.53579	-8.51291	-8.49003	-8.46714	-8.44426	-8.42137	-8.39849	-8.37561	-8.35272	-8.32984	-8.30695	-8.28407	-8.26118	-8.2383	-8.21542	-8.19253	-8.16965	-8.14676	-8.12388	-8.101	-8.07811
-9.19944	-9.17655	-9.15367	-9.13078	-9.1079	-9.08501	-9.06213	-9.03925	-9.01636	-8.99348	-8.97059	-8.94771	-8.92483	-8.90194	-8.87906	-8.85617	-8.83329	-8.8104	-8.78752	-8.76464	-8.74175	-8.71887	-8.69598	-8.6731	-8.65022	-8.62733	-8.60445	-8.58156	-8.55868	-8.53579	-8.51291	-8.49003	-8.46714	-8.44426	-8.42137	-8.39849	-8.37561	-8.35272	-8.32984	-8.30695	-8.28407	-8.26118	-8.2383	-8.21542	-8.19253	-8.16965	-8.14676	-8.12388	-8.101	-8.07811
-9.19944	-9.17655	-9.15367	-9.13078	-9.1079	-9.08501	-9.06213	-9.03925	-9.01636	-8.99348	-8.97059	-8.94771	-8.92483	-8.90194	-8.87906	-8.85617	-8.83329	-8.8104	-8.78752	-8.76464	-8.74175	-8.71887	-8.69598	-8.6731	-8.65022	-8.62733	-8.60445	-8.58156	-8.55868	-8.53579	-8.51291	-8.49003	-8.46714	-8.44426	-8.42137	-8.39849	-8.37561	-8.35272	-8.32984	-8.30695	-8.28407	-8.26118	-8.2383	-8.21542	-8.19253	-8.16965	-8.14676	-8.12388	-8.101	-8.07811
-9.19944	-9.17655	-9.15367	-9.13078	-9.1079	-9.08501	-9.06213	-9.03925	-9.01636	-8.99348	-8.97059	-8.94771	-8.92483	-8.90194	-8.87906	-8.85617	-8.83329	-8.8104	-8.78752	-8.76464	-8.74175	-8.71887	-8.69598	-8.6731	-8.65022	-8.62733	-8.60445	-8.58156	-8.55868	-8.53579	-8.51291	-8.49003	-8.46714	-8.44426	-8.42137	-8.39849	-8.37561	-8.35272	-8.32984	-8.30695	-8.28407	-8.26118	-8.2383	-8.21542	-8.19253	-8.16965	-8.14676	-8.12388	-8.101	-8.07811
-9.19944	-9.17655	-9.15367	-9.13078	-9.1079	-9.08501	-9.06213	-9.03925	-9.01636	-8.99348	-8.97059	-8.94771	-8.92483	-8.90194	-8.87906	-8.85617	-8.83329	-8.8104	-8.78752	-8.76464	-8.74175	-8.71887	-8.69598	-8.6731	-8.65022	-8.62733	-8.60445	-8.58156	-8.55868	-8.53579	-8.51291	-8.49003	-8.46714	-8.44426	-8.42137	-8.39849	-8.37561	-8.35272	-8.32984	-8.30695	-8.28407	-8.26118	-8.2383	-8.21542	-8.19253	-8.16965	-8.14676	-8.12388	-8.101	-8.07811
-9.19944	-9.17655	-9.15367	-9.13078	-9.1079	-9.08501	-9.06213	-9.03925	-9.01636	-8.99348	-8.97059	-8.94771	-8.92483	-8.90194	-8.87906	-8.85617	-8.83329	-8.8104	-8.78752	-8.76464	-8.74175	-8.71887	-8.69598	-8.6731	-8.65022	-8.62733	-8.60445	-8.58156	-8.55868	-8.53579	-8.51291	-8.49003	-8.46714	-8.44426	-8.42137	-8.39849	-8.37561	-8.35272	-8.32984	-8.30695	-8.28407	-8.26118	-8.2383	-8.21542	-8.19253	-8.16965	-8.14676	-8.12388	-8.101	-8.07811
-9.19944	-9.17655	-9.15367	-9.13078	-9.1079	-9.08501	-9.06213	-9.03925	-9.01636	-8.99348	-8.97059	-8.94771	-8.92483	-8.90194	-8.87906	-8.85617	-8.83329	-8.8104	-8.78752	-8.76464	-8.74175	-8.71887	-8.69598	-8.6731	-8.65022	-8.62733	-8.60445	-8.58156	-8.55868	-8.53579	-8.51291	-8.49003	-8.46714	-8.44426	-8.42137	-8.39849	-8.37561	-8.35272	-8.32984	-8.30695	-8.28407	-8.26118	-8.2383	-8.21542	-8.19253	-8.16965	-8.14676	-8.12388	-8.101	-8.07811
-9.19944	-9.17655	-9.15367	-9.13078	-9.1079	-9.08501	-9.06213	-9.03925	-9.01636	-8.99348	-8.97059	-8.94771	-8.92483	-8.90194	-8.87906	-8.85617	-8.83329	-8.8104	-8.78752	-8.76464	-8.74175	-8.71887	-8.69598	-8.6731	-8.65022	-8.62733	-8.60445	-8.58156	-8.55868	-8.53579	-8.51291	-8.49003	-8.46714	-8.44426	-8.42137	-8.39849	-8.37561	-8.35272	-8.32984	-8.30695	-8.28407	-8.26118	-8.2383	-8.21542	-8.19253	-8.16965	-8.14676	-8.12388	-8.101	-8.07811
-9.19944	-9.17655	-9.15367	-9.13078	-9.1079	-9.08501	-9.06213	-9.03925	-9.01636	-8.99348	-8.97059	-8.94771	-8.92483	-8.90194	-8.87906	-8.85617	-8.83329	-8.8104	-8.78752	-8.76464	-8.74175	-8.71887	-8.69598	-8.6731	-8.65022	-8.62733	-8.60445	-8.58156	-8.55868	-8.53579	-8.51291	-8.49003	-8.46714	-8.44426	-8.42137	-8.39849	-8.37561	-8.35272	-8.32984	-8.30695	-8.28407	-8.26118	-8.2383	-8.21542	-8.19253	-8.16965	-8.14676	-8.12388	-8.101	-8.07811
-9.19944	-9.17655	-9.15367	-9.13078	-9.1079	-9.08501	-9.06213	-9.03925	-9.01636	-8.99348	-8.97059	-8.94771	-8.92483	-8.90194	-8.87906	-8.85617	-8.83329	-8.8104	-8.78752	-8.76464	-8.74175	-8.71887	-8.69598	-8.6731	-8.65022	-8.62733	-8.60445	-8.58156	-8.55868	-8.53579	-8.51291	-8.49003	-8.46714	-8.44426	-8.42137	-8.39849	-8.37561	-8.35272	-8.32984	-8.30695	-8.28407	-8.26118	-8.2383	-8.21542	-8.19253	-8.16965	-8.14676	-8.12388	-8.101	-8.07811
-9.19944	-9.17655	-9.15367	-9.13078	-9.1079	-9.08501	-9.06213	-9.03925	-9.01636	-8.99348	-8.97059	-8.94771	-8.92483	-8.90194	-8.87906	-8.85617	-8.83329	-8.8104	-8.78752	-8.76464	-8.74175	-8.71887	-8.69598	-8.6731	-8.65022	-8.62733	-8.60445	-8.58156	-8.55868	-8.53579	-8.51291	-8.49003	-8.46714	-8.44426	-8.42137	-8.39849	-8.37561	-8.35272	-8.32984	-8.30695	-8.28407	-8.26118	-8.2383	-8.21542	-8.19253	-8.16965	-8.14676	-8.12388	-8.101	-8.07811
-9.19944	-9.17655	-9.15367	-9.13078	-9.1079	-9.08501	-9.06213	-9.03925	-9.01636	-8.99348	-8.97059	-8.94771	-8.92483	-8.90194	-8.87906	-8.85617	-8.83329	-8.8104	-8.78752	-8.76464	-8.74175	-8.71887	-8.69598	-8.6731	-8.65022	-8.62733	-8.60445	-8.58156	-8.55868	-8.53579	-8.51291	-8.49003	-8.46714	-8.44426	-8.42137	-8.39849	-8.37561	-8.35272	-8.32984	-8.30695	-8.28407	-8.26118	-8.2383	-8.21542	-8.19253	-8.16965	-8.14676	-8.12388	-8.101	-8.07811
-9.19944	-9.17655	-9.15367	-9.13078	-9.1079	-9.08501	-9.06213	-9.03925	-9.01636	-8.99348	-8.97059	-8.94771	-8.92483	-8.90194	-8.87906	-8.85617	-8.83329	-8.8104	-8.78752	-8.76464	-8.74175	-8.71887	-8.69598	-8.6731	-8.65022	-8.62733	-8.60445	-8.58156	-8.55868	-8.53579	-8.51291	-8.49003	-8.46714	-8.44426	-8.42137	-8.39849	-8.37561	-8.35272	-8.32984	-8.30695	-8.28407	-8.26118	-8.2383	-8.21542	-8.19253	-8.16965	-8.14676	-8.12388	-8.101	-8.07811
-9.19944	-9.17655	-9.15367	-9.13078	-9.1079	-9.08501	-9.06213	-9.03925	-9.01636	-8.99348	-8.97059	-8.94771	-8.92483	-8.90194	-8.87906	-8.85617	-8.83329	-8.8104	-8.78752	-8.76464	-8.74175	-8.71887	-8.69598	-8.6731	-8.65022	-8.62733	-8.60445	-8.58156	-8.55868	-8.53579	-8.51291	-8.49003	-8.46714	-8.44426	-8.42137	-8.39849	-8.37561	-8.35272	-8.32984	-8.30695	-8.28407	-8.26118	-8.2383	-8.21542	-8.19253	-8.16965	-8.14676	-8.12388	-8.101	-8.07811
-9.19944	-9.17655	-9.15367	-9.13078	-9.1079	-9.08501	-9.06213	-9.03925	-9.01636	-8.99348	-8.97059	-8.94771	-8.92483	-8.90194	-8.87906	-8.85617	-8.83329	-8.8104	-8.78752	-8.76464	-8.74175	-8.71887	-8.69598	-8.6731	-8.65022	-8.62733	-8.60445	-8.58156	-8.55868	-8.53579	-8.51291	-8.49003	-8.46714	-8.44426	-8.42137	-8.39849	-8.37561	-8.35272	-8.32984	-8.30695	-8.28407	-8.26118	-8.2383	-8.21542	-8.19253	-8.16965	-8.14676	-8.12388	-8.101	-8.07811
-9.19944	-9.17655	-9.15367	-9.13078	-9.1079	-9.08501	-9.06213	-9.03925	-9.01636	-8.99348	-8.97059	-8.94771	-8.92483	-8.90194	-8.87906	-8.85617	-8.83329	-8.8104	-8.78752	-8.76464	-8.74175	-8.71887	-8.69598	-8.6731	-8.65022	-8.62733	-8.60445	-8.58156	-8.55868	-8.53579	-8.51291	-8.49003	-8.46714	-8.44426	-8.42137	-8.39849	-8.37561	-8.35272	-8.32984	-8.30695	-8.28407	-8.26118	-8.2383	-8.21542	-8.19253	-8.16965	-8.14676	-8.12388	-8.101	-8.07811
-9.19944	-9.17655	-9.15367	-9.13078	-9.1079	-9.08501	-9.06213	-9.03925	-9.01636	-8.99348	-8.97059	-8.94771	-8.92483	-8.90194	-8.87906	-8.85617	-8.83329	-8.8104	-8.78752	-8.76464	-8.74175	-8.71887	-8.69598	-8.6731	-8.65022	-8.62733	-8.60445	-8.58156	-8.55868	-8.53579	-8.51291	-8.49003	-8.46714	-8.44426	-8.42137	-8.39849	-8.37561	-8.35272	-8.32984	-8.30695	-8.28407	-8.26118	-8.2383	-8.21542	-8.19253	-8.16965	-8.14676	-8.12388	-8.101	-8.07811
-9.19944	-9.17655	-9.15367	-9.13078	-9.1079	-9.08501	-9.06213	-9.03925	-9.01636	-8.99348	-8.97059	-8.94771	-8.92483	-8.90194	-8.87906	-8.85617	-8.83329	-8.8104	-8.78752	-8.76464	-8.74175	-8.71887	-8.69598	-8.6731	-8.65022	-8.62733	-8.60445	-8.58156	-8.55868	-8.53579	-8.51291	-8.49003	-8.46714	-8.44426	-8.42137	-8.39849	-8.37561	-8.35272	-8.32984	-8.30695	-8.28407	-8.26118	-8.2383	-8.21542	-8.19253	-8.16965	-8.14676	-8.12388	-8.101	-8.07811
-9.19944	-9.17655	-9.15367	-9.13078	-9.1079	-9.08501	-9.06213	-9.03925	-9.01636	-8.99348	-8.97059	-8.94771	-8.92483	-8.90194	-8.87906	-8.85617	-8.83329	-8.8104	-8.78752	-8.76464	-8.74175	-8.71887	-8.69598	-8.6731	-8.65022	-8.62733	-8.60445	-8.58156	-8.55868	-8.53579	-8.51291	-8.49003	-8.46714	-8.44426	-8.42137	-8.39849	-8.37561	-8.35272	-8.32984	-8.30695	-8.28407	-8.26118	-8.2383	-8.21542	-8.19253	-8.16965	-8.14676	-8.12388	-8.101	-8.07811
-9.19944	-9.17655	-9.15367	-9.13078	-9.1079	-9.08501	-9.06213	-9.03925	-9.01636	-8.99348	-8.97059	-8.94771	-8.92483	-8.90194	-8.87906	-8.85617	-8.83329	-8.8104	-8.78752	-8.76464	-8.74175	-8.71887	-8.69598	-8.6731	-8.65022	-8.62733	-8.60445	-8.58156	-8.55868	-8.53579	-8.51291	-8.49003	-8.46714	-8.44426	-8.42137	-8.39849	-8.37561	-8.35272	-8.32984	-8.30695	-8.28407	-8.26118	-8.2383	-8.21542	-8.19253	-8.16965	-8.14676	-8.12388	-8.101	-8.07811
-9.19944	-9.17655	-9.15367	-9.13078	-9.1079	-9.08501	-9.06213	-9.03925	-9.01636	-8.99348	-8.97059	-8.94771	-8.92483	-8.90194	-8.87906	-8.85617	-8.83329	-8.8104	-8.78752	-8.76464	-8.74175	-8.71887	-8.69598	-8.6731	-8.65022	-8.62733	-8.60445	-8.58156	-8.55868	-8.53579	-8.51291	-8.49003	-8.46714	-8.44426	-8.42137	-8.39849	-8.37561	-8.35272	-8.32984	-8.30695	-8.28407	-8.26118	-8.2383	-8.21542	-8.19253	-8.16965	-8.14676	-8.12388	-8.101	-8.07811
-9.19944	-9.17655	-9.15367	-9.13078	-9.1079	-9.08501	-9.06213	-9.03925	-9.01636	-8.99348	-8.97059	-8.94771	-8.92483	-8.90194	-8.87906	-8.85617	-8.83329	-8.8104	-8.78752	-8.76464	-8.74175	-8.71887	-8.69598	-8.6731	-8.65022	-8.62733	-8.60445	-8.58156	-8.55868	-8.53579	-8.51291	-8.49003	-8.46714	-8.44426	-8.42137	-8.39849	-8.37561	-8.35272	-8.32984	-8.30695	-8.28407	-8.26118	-8.2383	-8.21542	-8.19253	-8.16965	-8.14676	-8.12388	-8.101	-8.07811
-9.19944	-9.17655	-9.15367	-9.13078	-9.1079	-9.08501	-9.06213	-9.03925	-9.01636	-8.99348	-8.97059	-8.94771	-8.92483	-8.90194	-8.87906	-8.85617	-8.83329	-8.8104	-8.78752	-8.76464	-8.74175	-8.71887	-8.69598	-8.6731	-8.65022	-8.62733	-8.60445	-8.58156	-8.55868	-8.53579	-8.51291	-8.49003	-8.46714	-8.44426	-8.42137	-8.39849	-8.37561	-8.35272	-8.32984	-8.30695	-8.28407	-8.26118	-8.2383	-8.21542	-8.19253	-8.16965	-8.14676	-8.12388	-8.101	-8.07811
-9.19944	-9.17655	-9.15367	-9.13078	-9.1079	-9.08501	-9.06213	-9.03925	-9.01636	-8.99348	-8.97059	-8.94771	-8.92483	-8.90194	-8.87906	-8.85617	-8.83329	-8.8104	-8.78752	-8.76464	-8.74175	-8.71887	-8.69598	-8.6731	-8.65022	-8.62733	-8.60445	-8.58156	-8.55868	-8.53579	-8.51291	-8.49003	-8.46714	-8.44426	-8.42137	-8.39849	-8.37561	-8.35272	-8.32984	-8.30695	-8.28407	-8.26118	-8.2383	-8.21542	-8.19253	-8.16965	-8.14676	-8.12388	-8.101	-8.07811
-9.19944	-9.17655	-9.15367	-9.13078	-9.1079	-9.08501	-9.06213	-9.03925	-9.01636	-8.99348	-8.97059	-8.94771	-8.92483	-8.90194	-8.87906	-8.85617	-8.83329	-8.8104	-8.78752	-8.76464	-8.74175	-8.71887	-8.69598	-8.6731	-8.65022	-8.62733	-8.60445	-8.58156	-8.55868	-8.53579	-8.51291	-8.49003	-8.46714	-8.44426	-8.42137	-8.39849	-8.37561	-8.35272	-8.32984	-8.30695	-8.28407	-8.26118	-8.2383	-8.21542	-8.19253	-8.16965	-8.14676	-8.12388	-8.101	-8.07811
-9.19944	-9.17655	-9.15367	-9.13078	-9.1079	-9.08501	-9.06213	-9.03925	-9.01636	-8.99348	-8.97059	-8.94771	-8.92483	-8.90194	-8.87906	-8.85617	-8.83329	-8.8104	-8.78752	-8.76464	-8.74175	-8.71887	-8.69598	-8.6731	-8.65022	-8.62733	-8.60445	-8.58156	-8.55868	-8.53579	-8.51291	-8.49003	-8.46714	-8.44426	-8.42137	-8.39849	-8.37561	-8.35272	-8.32984	-8.30695	-8.28407	-8.26118	-8.2383	-8.21542	-8.19253	-8.16965	-8.14676	-8.12388	-8.101	-8.07811
-9.19944	-9.17655	-9.15367	-9.13078	-9.1079	-9.08501	-9.06213	-9.03925	-9.01636	-8.99348	-8.97059	-8.94771	-8.92483	-8.90194	-8.87906	-8.85617	-8.83329	-8.8104	-8.78752	-8.76464	-8.74175	-8.71887	-8.69598	-8.6731	-8.65022	-8.62733	-8.60445	-8.58156	-8.55868	-8.53579	-8.51291	-8.49003	-8.46714	-8.44426	-8.42137	-8.39849	-8.37561	-8.35272	-8.32984	-8.30695	-8.28407	-8.26118	-8.2383	-8.21542	-8.19253	-8.16965	-8.14676	-8.12388	-8.101	-8.07811
-9.19944	-9.17655	-9.15367	-9.13078	-9.1079	-9.08501	-9.06213	-9.03925	-9.01636	-8.99348	-8.97059	-8.94771	-8.92483	-8.90194	-8.87906	-8.85617	-8.83329	-8.8104	-8.78752	-8.76464	-8.74175	-8.71887	-8.69598	-8.6731	-8.65022	-8.62733	-8.60445	-8.58156	-8.55868	-8.53579	-8.51291	-8.49003	-8.46714	-8.44426	-8.42137	-8.39849	-8.37561	-8.35272	-8.32984	-8.30695	-8.28407	-8.26118	-8.2383	-8.21542	-8.19253	-8.16965	-8.14676	-8.12388	-8.101	-8.07811
-9.19944	-9.17655	-9.15367	-9.13078	-9.1079	-9.08501	-9.06213	-9.03925	-9.01636	-8.99348	-8.97059	-8.94771	-8.92483	-8.90194	-8.87906	-8.85617	-8.83329	-8.8104	-8.78752	-8.76464	-8.74175	-8.71887	-8.69598	-8.6731	-8.65022	-8.62733	-8.60445	-8.58156	-8.55868	-8.53579	-8.51291	-8.49003	-8.46714	-8.44426	-8.42137	-8.39849	-8.37561	-8.35272	-8.32984	-8.30695	-8.28407	-8.26118	-8.2383	-8.21542	-8.19253	-8.16965	-8.14676	-8.12388	-8.101	-8.07811
-9.19944	-9.17655	-9.15367	-9.13078	-9.1079	-9.08501	-9.06213	-9.03925	-9.01636	-8.99348	-8.97059	-8.94771	-8.92483	-8.90194	-8.87906	-8.85617	-8.83329	-8.8104	-8.78752	-8.76464	-8.74175	-8.71887	-8.69598	-8.6731	-8.65022	-8.62733	-8.60445	-8.58156	-8.55868	-8.53579	-8.51291	-8.49003	-8.46714	-8.44426	-8.42137	-8.39849	-8.37561	-8.35272	-8.32984	-8.30695	-8.28407	-8.26118	-8.2383	-8.21542	-8.19253	-8.16965	-8.14676	-8.12388	-8.101	-8.07811
-9.19944	-9.17655	-9.15367	-9.13078	-9.1079	-9.08501	-9.06213	-9.03925	-9.01636	-8.99348	-8.97059	-8.94771	-8.92483	-8.90194	-8.87906	-8.85617	-8.83329	-8.8104	-8.78752	-8.76464	-8.74175	-8.71887	-8.69598	-8.6731	-8.65022	-8.62733	-8.60445	-8.58156	-8.55868	-8.53579	-8.51291	-8.49003	-8.46714	-8.44426	-8.42137	-8.39849	-8.37561	-8.35272	-8.32984	-8.30695	-8.28407	-8.26118	-8.2383	-8.21542	-8.19253	-8.16965	-8.14676	-8.12388	-8.101	-8.07811
-9.19944	-9.17655	-9.15367	-9.13078	-9.1079	-9.08501	-9.06213	-9.03925	-9.01636	-8.99348	-8.97059	-8.94771	-8.92483	-8.90194	-8.87906	-8.85617	-8.83329	-8.8104	-8.78752	-8.76464	-8.74175	-8.71887	-8.69598	-8.6731	-8.65022	-8.62733	-8.60445	-8.58156	-8.55868	-8.53579	-8.51291	-8.49003	-8.46714	-8.44426	-8.42137	-8.39849	-8.37561	-8.35272	-8.32984	-8.30695	-8.28407	-8.26118	-8.2383	-8.21542	-8.19253	-8.16965	-8.14676	-8.12388	-8.101	-8.07811
-9.19944	-9.17655	-9.15367	-9.13078	-9.1079	-9.08501	-9.06213	-9.03925	-9.01636	-8.99348	-8.97059	-8.94771	-8.92483	-8.90194	-8.87906	-8.85617	-8.83329	-8.8104	-8.78752	-8.76464	-8.74175	-8.71887	-8.69598	-8.6731	-8.65022	-8.62733	-8.60445	-8.58156	-8.55868	-8.53579	-8.51291	-8.49003	-8.46714	-8.44426	-8.42137	-8.39849	-8.37561	-8.35272	-8.32984	-8.30695	-8.28407	-8.26118	-8.2383	-8.21542	-8.19253	-8.16965	-8.14676	-8.12388	-8.101	-8.07811
-9.19944	-9.17655	-9.15367	-9.13078	-9.1079	-9.08501	-9.06213	-9.03925	-9.01636	-8.99348	-8.97059	-8.94771	-8.92483	-8.90194	-8.87906	-8.85617	-8.83329	-8.8104	-8.78752	-8.76464	-8.74175	-8.71887	-8.69598	-8.6731	-8.65022	-8.62733	-8.60445	-8.58156	-8.55868	-8.53579	-8.51291	-8.49003	-8.46714	-8.44426	-8.42137	-8.39849	-8.37561	-8.35272	-8.32984	-8.30695	-8.28407	-8.26118	-8.2383	-8.21542	-8.19253	-8.16965	-8.14676	-8.12388	-8.101	-8.07811
-9.19944	-9.17655	-9.15367	-9.13078	-9.1079	-9.08501	-9.06213	-9.03925	-9.01636	-8.99348	-8.97059	-8.94771	-8.92483	-8.90194	-8.87906	-8.85617	-8.83329	-8.8104	-8.78752	-8.76464	-8.74175	-8.71887	-8.69598	-8.6731	-8.65022	-8.62733	-8.60445	-8.58156	-8.55868	-8.53579	-8.51291	-8.49003	-8.46714	-8.44426	-8.42137	-8.39849	-8.37561	-8.35272	-8.32984	-8.30695	-8.28407	-8.26118	-8.2383	-8.21542	-8.19253	-8.16965	-8.14676	-8.12388	-8.101	-8.07811
-9.19944	-9.17655	-9.15367	-9.13078	-9.1079	-9.08501	-9.06213	-9.03925	-9.01636	-8.99348	-8.97059	-8.94771	-8.92483	-8.90194	-8.87906	-8.85617	-8.83329	-8.8104	-8.78752	-8.76464	-8.74175	-8.71887	-8.69598	-8.6731	-8.65022	-8.62733	-8.60445	-8.58156	-8.55868	-8.53579	-8.51291	-8.49003	-8.46714	-8.44426	-8.42137	-8.39849	-8.37561	-8.35272	-8.32984	-8.30695	-8.28407	-8.26118	-8.2383	-8.21542	-8.19253	-8.16965	-8.14676	-8.12388	-8.101	-8.07811
-9.19944	-9.17655	-9.15367	-9.13078	-9.1079	-9.08501	-9.06213	-9.03925	-9.01636	-8.99348	-8.97059	-8.94771	-8.92483	-8.90194	-8.87906	-8.85617	-8.83329	-8.8104	-8.78752	-8.76464	-8.74175	-8.71887	-8.69598	-8.6731	-8.65022	-8.62733	-8.60445	-8.58156	-8.55868	-8.53579	-8.51291	-8.49003	-8.46714	-8.44426	-8.42137	-8.39849	-8.37561	-8.35272	-8.32984	-8.30695	-8.28407	-8.26118	-8.2383	-8.21542	-8.19253	-8.16965	-8.14676	-8.12388	-8.101	-8.07811
-9.19944	-9.17655	-9.15367	-9.13078	-9.1079	-9.08501	-9.06213	-9.03925	-9.01636	-8.99348	-8.97059	-8.94771	-8.92483	-8.90194	-8.87906	-8.85617	-8.83329	-8.8104	-8.78752	-8.76464	-8.74175	-8.71887	-8.69598	-8.6731	-8.65022	-8.62733	-8.60445	-8.58156	-8.55868	-8.53579	-8.51291	-8.49003	-8.46714	-8.44426	-8.42137	-8.39849	-8.37561	-8.35272	-8.32984	-8.30695	-8.28407	-8.26118	-8.2383	-8.21542	-8.19253	-8.16965	-8.14676	-8.12388	-8.101	-8.07811
-9.19944	-9.17655	-9.15367	-9.13078	-9.1079	-9.08501	-9.06213	-9.03925	-9.01636	-8.99348	-8.97059	-8.94771	-8.92483	-8.90194	-8.87906	-8.85617	-8.83329	-8.8104	-8.78752	-8.76464	-8.74175	-8.71887	-8.69598	-8.6731	-8.65022	-8.62733	-8.60445	-8.58156	-8.55868	-8.53579	-8.51291	-8.49003	-8.46714	-8.44426	-8.42137	-8.39849	-8.37561	-8.35272	-8.32984	-8.30695	-8.28407	-8.26118	-8.2383	-8.21542	-8.19253	-8.16965	-8.14676	-8.12388	-8.101	-8.07811
-9.19944	-9.17655	-9.15367	-9.13078	-9.1079	-9.08501	-9.06213	-9.03925	-9.01636	-8.99348	-8.97059	-8.94771	-8.92483	-8.90194	-8.87906	-8.85617	-8.83329	-8.8104	-8.78752	-8.76464	-8.74175	-8.71887	-8.69598	-8.6731	-8.65022	-8.62733	-8.60445	-8.58156	-8.55868	-8.53579	-8.51291	-8.49003	-8.46714	-8.44426	-8.42137	-8.39849	-8.37561	-8.35272	-8.32984	-8.30695	-8.28407	-8.26118	-8.2383	-8.21542	-8.19253	-8.16965	-8.14676	-8.12388	-8.101	-8.07811
-9.19944	-9.17655	-9.15367	-9.13078	-9.1079	-9.08501	-9.06213	-9.03925	-9.01636	-8.99348	-8.97059	-8.94771	-8.92483	-8.90194	-8.87906	-8.85617	-8.83329	-8.8104	-8.78752	-8.76464	-8.74175	-8.71887	-8.69598	-8.6731	-8.65022	-8.62733	-8.60445	-8.58156	-8.55868	-8.53579	-8.51291	-8.49003	-8.46714	-8.44426	-8.42137	-8.39849	-8.37561	-8.35272	-8.32984	-8.30695	-8.28407	-8.26118	-8.2383	-8.21542	-8.19253	-8.16965	-8.14676	-8.12388	-8.101	-8.07811
-9.19944	-9.17655	-9.15367	-9.13078	-9.1079	-9.08501	-9.06213	-9.03925	-9.01636	-8.99348	-8.97059	-8.94771	-8.92483	-8.90194	-8.87906	-8.85617	-8.83329	-8.8104	-8.78752	-8.76464	-8.74175	-8.71887	-8.69598	-8.6731	-8.65022	-8.62733	-8.60445	-8.58156	-8.55868	-8.53579	-8.51291	-8.49003	-8.46714	-8.44426	-8.42137	-8.39849	-8.37561	-8.35272	-8.32984	-8.30695	-8.28407	-8.26118	-8.2383	-8.21542	-8.19253	-8.16965	-8.14676	-8.12388	-8.101	-8.07811
-9.19944	-9.17655	-9.15367	-9.13078	-9.1079	-9.08501	-9.06213	-9.03925	-9.01636	-8.99348	-8.97059	-8.94771	-8.92483	-8.90194	-8.87906	-8.85617	-8.83329	-8.8104	-8.78752	-8.76464	-8.74175	-8.71887	-8.69598	-8.6731	-8.65022	-8.62733	-8.60445	-8.58156	-8.55868	-8.53579	-8.51291	-8.49003	-8.46714	-8.44426	-8.42137	-8.39849	-8.37561	-8.35272	-8.32984	-8.30695	-8.28407	-8.26118	-8.2383	-8.21542	-8.19253	-8.16965	-8.14676	-8.12388	-8.101	-8.07811
-9.19944	-9.17655	-9.15367	-9.13078	-9.1079	-9.08501	-9.06213	-9.03925	-9.01636	-8.99348	-8.97059	-8.94771	-8.92483	-8.90194	-8.87906	-8.85617	-8.83329	-8.8104	-8.78752	-8.76464	-8.74175	-8.71887	-8.69598	-8.6731	-8.65022	-8.62733	-8.60445	-8.58156	-8.55868	-8.53579	-8.51291	-8.49003	-8.46714	-8.44426	-8.42137	-8.39849	-8.37561	-8.35272	-8.32984	-8.30695	-8.28407	-8.26118	-8.2383	-8.21542	-8.19253	-8.16965	-8.14676	-8.12388	-8.101	-8.07811
-9.19944	-9.17655	-9.15367	-9.13078	-9.1079	-9.08501	-9.06213	-9.03925	-9.01636	-8.99348	-8.97059	-8.94771	-8.92483	-8.90194	-8.87906	-8.85617	-8.83329	-8.8104	-8.78752	-8.76464	-8.74175	-8.71887	-8.69598	-8.6731	-8.65022	-8.62733	-8.60445	-8.58156	-8.55868	-8.53579	-8.51291	-8.49003	-8.46714	-8.44426	-8.42137	-8.39849	-8.37561	-8.35272	-8.32984	-8.30695	-8.28407	-8.26118	-8.2383	-8.21542	-8.19253	-8.16965	-8.14676	-8.12388	-8.101	-8.07811
-9.19944	-9.17655	-9.15367	-9.13078	-9.1079	-9.08501	-9.06213	-9.03925	-9.01636	-8.99348	-8.97059	-8.94771	-8.92483	-8.90194	-8.87906	-8.85617	-8.83329	-8.8104	-8.78752	-8.76464	-8.74175	-8.71887	-8.69598	-8.6731	-8.65022	-8.62733	-8.60445	-8.58156	-8.55868	-8.53579	-8.51291	-8.49003	-8.46714	-8.44426	-8.42137	-8.39849	-8.37561	-8.35272	-8.32984	-8.30695	-8.28407	-8.26118	-8.2383	-8.21542	-8.19253	-8.16965	-8.14676	-8.12388	-8.101	-8.07811
-9.19944	-9.17655	-9.15367	-9.13078	-9.1079	-9.08501	-9.06213	-9.03925	-9.01636	-8.99348	-8.97059	-8.94771	-8.92483	-8.90194	-8.87906	-8.85617	-8.83329	-8.8104	-8.78752	-8.76464	-8.74175	-8.71887	-8.69598	-8.6731	-8.65022	-8.62733	-8.60445	-8.58156	-8.55868	-8.53579	-8.51291	-8.49003	-8.46714	-8.44426	-8.42137	-8.39849	-8.37561	-8.35272	-8.32984	-8.30695	-8.28407	-8.26118	-8.2383	-8.21542	-8.19253	-8.16965	-8.14676	-8.12388	-8.101	-8.07811
-9.19944	-9.17655	-9.15367	-9.13078	-9.1079	-9.08501	-9.06213	-9.03925	-9.01636	-8.99348	-8.97059	-8.94771	-8.92483	-8.90194	-8.87906	-8.85617	-8.83329	-8.8104	-8.78752	-8.76464	-8.74175	-8.71887	-8.69598	-8.6731	-8.65022	-8.62733	-8.60445	-8.58156	-8.55868	-8.53579	-8.51291	-8.49003	-8.46714	-8.44426	-8.42137	-8.39849	-8.37561	-8.35272	-8.32984	-8.30695	-8.28407	-8.26118	-8.2383	-8.21542	-8.19253	-8.16965	-8.14676	-8.12388	-8.101	-8.07811
-9.19944	-9.17655	-9.15367	-9.13078	-9.1079	-9.08501	-9.06213	-9.03925	-9.01636	-8.99348	-8.97059	-8.94771	-8.92483	-8.90194	-8.87906	-8.85617	-8.83329	-8.8104	-8.78752	-8.76464	-8.74175	-8.71887	-8.69598	-8.6731	-8.65022	-8.62733	-8.60445	-8.58156	-8.55868	-8.53579	-8.51291	-8.49003	-8.46714	-8.44426	-8.42137	-8.39849	-8.37561	-8.35272	-8.32984	-8.30695	-8.28407	-8.26118	-8.2383	-8.21542	-8.19253	-8.16965	-8.14676	-8.12388	-8.101	-8.07811
-9.19944	-9.17655	-9.15367	-9.13078	-9.1079	-9.08501	-9.06213	-9.03925	-9.01636	-8.99348	-8.97059	-8.94771	-8.92483	-8.90194	-8.87906	-8.85617	-8.83329	-8.8104	-8.78752	-8.76464	-8.74175	-8.71887	-8.69598	-8.6731	-8.65022	-8.62733	-8.60445	-8.58156	-8.55868	-8.53579	-8.51291	-8.49003	-8.46714	-8.44426	-8.42137	-8.39849	-8.37561	-8.35272	-8.32984	-8.30695	-8.28407	-8.26118	-8.2383	-8.21542	-8.19253	-8.16965	-8.14676	-8.12388	-8.101	-8.07811
-9.19944	-9.17655	-9.15367	-9.13078	-9.1079	-9.08501	-9.06213	-9.03925	-9.01636	-8.99348	-8.97059	-8.94771	-8.92483	-8.90194	-8.87906	-8.85617	-8.83329	-8.8104	-8.78752	-8.76464	-8.74175	-8.71887	-8.69598	-8.6731	-8.65022	-8.62733	-8.60445	-8.58156	-8.55868	-8.53579	-8.51291	-8.49003	-8.46714	-8.44426	-8.42137	-8.39849	-8.37561	-8.35272	-8.32984	-8.30695	-8.28407	-8.26118	-8.2383	-8.21542	-8.19253	-8.16965	-8.14676	-8.12388	-8.101	-8.07811
-9.19944	-9.17655	-9.15367	-9.13078	-9.1079	-9.08501	-9.06213	-9.03925	-9.01636	-8.99348	-8.97059	-8.94771	-8.92483	-8.90194	-8.87906	-8.85617	-8.83329	-8.8104	-8.78752	-8.76464	-8.74175	-8.71887	-8.69598	-8.6731	-8.65022	-8.62733	-8.60445	-8.58156	-8.55868	-8.53579	-8.51291	-8.49003	-8.46714	-8.44426	-8.42137	-8.39849	-8.37561	-8.35272	-8.32984	-8.30695	-8.28407	-8.26118	-8.2383	-8.21542	-8.19253	-8.16965	-8.14676	-8.12388	-8.101	-8.07811
-9.19944	-9.17655	-9.15367	-9.13078	-9.1079	-9.08501	-9.06213	-9.03925	-9.01636	-8.99348	-8.97059	-8.94771	-8.92483	-8.90194	-8.87906	-8.85617	-8.83329	-8.8104	-8.78752	-8.76464	-8.74175	-8.71887	-8.69598	-8.6731	-8.65022	-8.62733	-8.60445	-8.58156	-8.55868	-8.53579	-8.51291	-8.49003	-8.46714	-8.44426	-8.42137	-8.39849	-8.37561	-8.35272	-8.32984	-8.30695	-8.28407	-8.26118	-8.2383	-8.21542	-8.19253	-8.16965	-8.14676	-8.12388	-8.101	-8.07811
-9.19944	-9.17655	-9.15367	-9.13078	-9.1079	-9.08501	-9.06213	-9.03925	-9.01636	-8.99348	-8.97059	-8.94771	-8.92483	-8.90194	-8.87906	-8.85617	-8.83329	-8.8104	-8.78752	-8.76464	-8.74175	-8.71887	-8.69598	-8.6731	-8.65022	-8.62733	-8.60445	-8.58156	-8.55868	-8.53579	-8.51291	-8.49003	-8.46714	-8.44426	-8.42137	-8.39849	-8.37561	-8.35272	-8.32984	-8.30695	-8.28407	-8.26118	-8.2383	-8.21542	-8.19253	-8.16965	-8.14676	-8.12388	-8.101	-8.07811
-9.19944	-9.17655	-9.15367	-9.13078	-9.1079	-9.08501	-9.06213	-9.03925	-9.01636	-8.99348	-8.97059	-8.94771	-8.92483	-8.90194	-8.87906	-8.85617	-8.83329	-8.8104	-8.78752	-8.76464	-8.74175	-8.71887	-8.69598	-8.6731	-8.65022	-8.62733	-8.60445	-8.58156	-8.55868	-8.53579	-8.51291	-8.49003	-8.46714	-8.44426	-8.42137	-8.39849	-8.37561	-8.35272	-8.32984	-8.30695	-8.28407	-8.26118	-8.2383	-8.21542	-8.19253	-8.16965	-8.14676	-8.12388	-8.101	-8.07811
-9.19944	-9.17655	-9.15367	-9.13078	-9.1079	-9.08501	-9.06213	-9.03925	-9.01636	-8.99348	-8.97059	-8.94771	-8.92483	-8.90194	-8.87906	-8.85617	-8.83329	-8.8104	-8.78752	-8.76464	-8.74175	-8.71887	-8.69598	-8.6731	-8.65022	-8.62733	-8.60445	-8.58156	-8.55868	-8.53579	-8.51291	-8.49003	-8.46714	-8.44426	-8.42137	-8.39849	-8.37561	-8.35272	-8.32984	-8.30695	-8.28407	-8.26118	-8.2383	-8.21542	-8.19253	-8.16965	-8.14676	-8.12388	-8.101	-8.07811
-9.19944	-9.17655	-9.15367	-9.13078	-9.1079	-9.08501	-9.06213	-9.03925	-9.01636	-8.99348	-8.97059	-8.94771	-8.92483	-8.90194	-8.87906	-8.85617	-8.83329	-8.8104	-8.78752	-8.76464	-8.74175	-8.71887	-8.69598	-8.6731	-8.65022	-8.62733	-8.60445	-8.58156	-8.55868	-8.53579	-8.51291	-8.49003	-8.46714	-8.44426	-8.42137	-8.39849	-8.37561	-8.35272	-8.32984	-8.30695	-8.28407	-8.26118	-8.2383	-8.21542	-8.19253	-8.16965	-8.14676	-8.12388	-8.101	-8.07811
-9.19944	-9.17655	-9.15367	-9.13078	-9.1079	-9.08501	-9.06213	-9.03925	-9.01636	-8.99348	-8.97059	-8.94771	-8.92483	-8.90194	-8.87906	-8.85617	-8.83329	-8.8104	-8.78752	-8.76464	-8.74175	-8.71887	-8.69598	-8.6731	-8.65022	-8.62733	-8.60445	-8.58156	-8.55868	-8.53579	-8.51291	-8.49003	-8.46714	-8.44426	-8.42137	-8.39849	-8.37561	-8.35272	-8.32984	-8.30695	-8.28407	-8.26118	-8.2383	-8.21542	-8.19253	-8.16965	-8.14676	-8.12388	-8.101	-8.07811
-9.19944	-9.17655	-9.15367	-9.13078	-9.1079	-9.08501	-9.06213	-9.03925	-9.01636	-8.99348	-8.97059	-8.94771	-8.92483	-8.90194	-8.87906	-8.85617	-8.83329	-8.8104	-8.78752	-8.76464	-8.74175	-8.71887	-8.69598	-8.6731	-8.65022	-8.62733	-8.60445	-8.58156	-8.55868	-8.53579	-8.51291	-8.49003	-8.46714	-8.44426	-8.42137	-8.39849	-8.37561	-8.35272	-8.32984	-8.30695	-8.28407	-8.26118	-8.2383	-8.21542	-8.19253	-8.16965	-8.14676	-8.12388	-8.101	-8.07811
-9.19944	-9.17655	-9.15367	-9.13078	-9.1079	-9.08501	-9.06213	-9.03925	-9.01636	-8.99348	-8.97059	-8.94771	-8.92483	-8.90194	-8.87906	-8.85617	-8.83329	-8.8104	-8.78752	-8.76464	-8.74175	-8.71887	-8.69598	-8.6731	-8.65022	-8.62733	-8.60445	-8.58156	-8.55868	-8.53579	-8.51291	-8.49003	-8.46714	-8.44426	-8.42137	-8.39849	-8.37561	-8.35272	-8.32984	-8.30695	-8.28407	-8.26118	-8.2383	-8.21542	-8.19253	-8.16965	-8.14676	-8.12388	-8.101	-8.07811
-9.19944	-9.17655	-9.15367	-9.13078	-9.1079	-9.08501	-9.06213	-9.03925	-9.01636	-8.99348	-8.97059	-8.94771	-8.92483	-8.90194	-8.87906	-8.85617	-8.83329	-8.8104	-8.78752	-8.76464	-8.74175	-8.71887	-8.69598	-8.6731	-8.65022	-8.62733	-8.60445	-8.58156	-8.55868	-8.53579	-8.51291	-8.49003	-8.46714	-8.44426	-8.42137	-8.39849	-8.37561	-8.35272	-8.32984	-8.30695	-8.28407	-8.26118	-8.2383	-8.21542	-8.19253	-8.16965	-8.14676	-8.12388	-8.101	-8.07811
-9.19944	-9.17655	-9.15367	-9.13078	-9.1079	-9.08501	-9.06213	-9.03925	-9.01636	-8.99348	-8.97059	-8.94771	-8.92483	-8.90194	-8.87906	-8.85617	-8.83329	-8.8104	-8.78752	-8.76464	-8.74175	-8.71887	-8.69598	-8.6731	-8.65022	-8.62733	-8.60445	-8.58156	-8.55868	-8.53579	-8.51291	-8.49003	-8.46714	-8.44426	-8.42137	-8.39849	-8.37561	-8.35272	-8.32984	-8.30695	-8.28407	-8.26118	-8.2383	-8.21542	-8.19253	-8.16965	-8.14676	-8.12388	-8.101	-8.07811
-9.19944	-9.17655	-9.15367	-9.13078	-9.1079	-9.08501	-9.06213	-9.03925	-9.01636	-8.99348	-8.97059	-8.94771	-8.92483	-8.90194	-8.87906	-8.85617	-8.83329	-8.8104	-8.78752	-8.76464	-8.74175	-8.71887	-8.69598	-8.6731	-8.65022	-8.62733	-8.60445	-8.58156	-8.55868	-8.53579	-8.51291	-8.49003	-8.46714	-8.44426	-8.42137	-8.39849	-8.37561	-8.35272	-8.32984	-8.30695	-8.28407	-8.26118	-8.2383	-8.21542	-8.19253	-8.16965	-8.14676	-8.12388	-8.101	-8.07811
-9.19944	-9.17655	-9.15367	-9.13078	-9.1079	-9.08501	-9.06213	-9.03925	-9.01636	-8.99348	-8.97059	-8.94771	-8.92483	-8.90194	-8.87906	-8.85617	-8.83329	-8.8104	-8.78752	-8.76464	-8.74175	-8.71887	-8.69598	-8.6731	-8.65022	-8.62733	-8.60445	-8.58156	-8.55868	-8.53579	-8.51291	-8.49003	-8.46714	-8.44426	-8.42137	-8.39849	-8.37561	-8.35272	-8.32984	-8.30695	-8.28407	-8.26118	-8.2383	-8.21542	-8.19253	-8.16965	-8.14676	-8.12388	-8.101	-8.07811
-9.19944	-9.17655	-9.15367	-9.13078	-9.1079	-9.08501	-9.06213	-9.03925	-9.01636	-8.99348	-8.97059	-8.94771	-8.92483	-8.90194	-8.87906	-8.85617	-8.83329	-8.8104	-8.78752	-8.76464	-8.74175	-8.71887	-8.69598	-8.6731	-8.65022	-8.62733	-8.60445	-8.58156	-8.55868	-8.53579	-8.51291	-8.49003	-8.46714	-8.44426	-8.42137	-8.39849	-8.37561	-8.35272	-8.32984	-8.30695	-8.28407	-8.26118	-8.2383	-8.21542	-8.19253	-8.16965	-8.14676	-8.12388	-8.101	-8.07811
-9.19944	-9.17655	-9.15367	-9.13078	-9.1079	-9.08501	-9.06213	-9.03925	-9.01636	-8.99348	-8.97059	-8.94771	-8.92483	-8.90194	-8.87906	-8.85617	-8.83329	-8.8104	-8.78752	-8.76464	-8.74175	-8.71887	-8.69598	-8.6731	-8.65022	-8.62733	-8.60445	-8.58156	-8.55868	-8.53579	-8.51291	-8.49003	-8.46714	-8.44426	-8.42137	-8.39849	-8.37561	-8.35272	-8.32984	-8.30695	-8.28407	-8.26118	-8.2383	-8.21542	-8.19253	-8.16965	-8.14676	-8.12388	-8.101	-8.07811
-9.19944	-9.17655	-9.15367	-9.13078	-9.1079	-9.08501	-9.06213	-9.03925	-9.01636	-8.99348	-8.97059	-8.94771	-8.92483	-8.90194	-8.87906	-8.85617	-8.83329	-8.8104	-8.78752	-8.76464	-8.74175	-8.71887	-8.69598	-8.6731	-8.65022	-8.62733	-8.60445	-8.58156	-8.55868	-8.53579	-8.51291	-8.49003	-8.46714	-8.44426	-8.42137	-8.39849	-8.37561	-8.35272	-8.32984	-8.30695	-8.28407	-8.26118	-8.2383	-8.21542	-8.19253	-8.16965	-8.14676	-8.12388	-8.101	-8.07811
-9.19944	-9.17655	-9.15367	-9.13078	-9.1079	-9.08501	-9.06213	-9.03925	-9.01636	-8.99348	-8.97059	-8.94771	-8.92483	-8.90194	-8.87906	-8.85617	-8.83329	-8.8104	-8.78752	-8.76464	-8.74175	-8.71887	-8.69598	-8.6731	-8.65022	-8.62733	-8.60445	-8.58156	-8.55868	-8.53579	-8.51291	-8.49003	-8.46714	-8.44426	-8.42137	-8.39849	-8.37561	-8.35272	-8.32984	-8.30695	-8.28407	-8.26118	-8.2383	-8.21542	-8.19253	-8.16965	-8.14676	-8.12388	-8.101	-8.07811
-9.19944	-9.17655	-9.15367	-9.13078	-9.1079	-9.08501	-9.06213	-9.03925	-9.01636	-8.99348	-8.97059	-8.94771	-8.92483	-8.90194	-8.87906	-8.85617	-8.83329	-8.8104	-8.78752	-8.76464	-8.74175	-8.71887	-8.69598	-8.6731	-8.65022	-8.62733	-8.60445	-8.58156	-8.55868	-8.53579	-8.51291	-8.49003	-8.46714	-8.44426	-8.42137	-8.39849	-8.37561	-8.35272	-8.32984	-8.30695	-8.28407	-8.26118	-8.2383	-8.21542	-8.19253	-8.16965	-8.14676	-8.12388	-8.101	-8.07811
-9.19944	-9.17655	-9.15367	-9.13078	-9.1079	-9.08501	-9.06213	-9.03925	-9.01636	-8.99348	-8.97059	-8.94771	-8.92483	-8.90194	-8.87906	-8.85617	-8.83329	-8.8104	-8.78752	-8.76464	-8.74175	-8.71887	-8.69598	-8.6731	-8.65022	-8.62733	-8.60445	-8.58156	-8.55868	-8.53579	-8.51291	-8.49003	-8.46714	-8.44426	-8.42137	-8.39849	-8.37561	-8.35272	-8.32984	-8.30695	-8.28407	-8.26118	-8.2383	-8.21542	-8.19253	-8.16965	-8.14676	-8.12388	-8.101	-8.07811
-9.19944	-9.17655	-9.15367	-9.13078	-9.1079	-9.08501	-9.06213	-9.03925	-9.01636	-8.99348	-8.97059	-8.94771	-8.92483	-8.90194	-8.87906	-8.85617	-8.83329	-8.8104	-8.78752	-8.76464	-8.74175	-8.71887	-8.69598	-8.6731	-8.65022	-8.62733	-8.60445	-8.58156	-8.55868	-8.53579	-8.51291	-8.49003	-8.46714	-8.44426	-8.42137	-8.39849	-8.37561	-8.35272	-8.32984	-8.30695	-8.28407	-8.26118	-8.2383	-8.21542	-8.19253	-8.16965	-8.14676	-8.12388	-8.101	-8.07811
-9.19944	-9.17655	-9.15367	-9.13078	-9.1079	-9.08501	-9.06213	-9.03925	-9.01636	-8.99348	-8.97059	-8.94771	-8.92483	-8.90194	-8.87906	-8.85617	-8.83329	-8.8104	-8.78752	-8.76464	-8.74175	-8.71887	-8.69598	-8.6731	-8.65022	-8.62733	-8.60445	-8.58156	-8.55868	-8.53579	-8.51291	-8.49003	-8.46714	-8.44426	-8.42137	-8.39849	-8.37561	-8.35272	-8.32984	-8.30695	-8.28407	-8.26118	-8.2383	-8.21542	-8.19253	-8.16965	-8.14676	-8.12388	-8.101	-8.07811
-9.19944	-9.17655	-9.15367	-9.13078	-9.1079	-9.08501	-9.06213	-9.03925	-9.01636	-8.99348	-8.97059	-8.94771	-8.92483	-8.90194	-8.87906	-8.85617	-8.83329	-8.8104	-8.78752	-8.76464	-8.74175	-8.71887	-8.69598	-8.6731	-8.65022	-8.62733	-8.60445	-8.58156	-8.55868	-8.53579	-8.51291	-8.49003	-8.46714	-8.44426	-8.42137	-8.39849	-8.37561	-8.35272	-8.32984	-8.30695	-8.28407	-8.26118	-8.2383	-8.21542	-8.19253	-8.16965	-8.14676	-8.12388	-8.101	-8.07811
-9.19944	-9.17655	-9.15367	-9.13078	-9.1079	-9.08501	-9.06213	-9.03925	-9.01636	-8.99348	-8.97059	-8.94771	-8.92483	-8.90194	-8.87906	-8.85617	-8.83329	-8.8104	-8.78752	-8.76464	-8.74175	-8.71887	-8.69598	-8.6731	-8.65022	-8.62733	-8.60445	-8.58156	-8.55868	-8.53579	-8.51291	-8.49003	-8.46714	-8.44426	-8.42137	-8.39849	-8.37561	-8.35272	-8.32984	-8.30695	-8.28407	-8.26118	-8.2383	-8.21542	-8.19253	-8.16965	-8.14676	-8.12388	-8.101	-8.07811
-9.19944	-9.17655	-9.15367	-9.13078	-9.1079	-9.08501	-9.06213	-9.03925	-9.01636	-8.99348	-8.97059	-8.94771	-8.92483	-8.90194	-8.87906	-8.85617	-8.83329	-8.8104	-8.78752	-8.76464	-8.74175	-8.71887	-8.69598	-8.6731	-8.65022	-8.62733	-8.60445	-8.58156	-8.55868	-8.53579	-8.51291	-8.49003	-8.46714	-8.44426	-8.42137	-8.39849	-8.37561	-8.35272	-8.32984	-8.30695	-8.28407	-8.26118	-8.2383	-8.21542	-8.19253	-8.16965	-8.14676	-8.12388	-8.101	-8.07811
-9.19944	-9.17655	-9.15367	-9.13078	-9.1079	-9.08501	-9.06213	-9.03925	-9.01636	-8.99348	-8.97059	-8.94771	-8.92483	-8.90194	-8.87906	-8.85617	-8.83329	-8.8104	-8.78752	-8.76464	-8.74175	-8.71887	-8.69598	-8.6731	-8.65022	-8.62733	-8.60445	-8.58156	-8.55868	-8.53579	-8.51291	-8.49003	-8.46714	-8.44426	-8.42137	-8.39849	-8.37561	-8.35272	-8.32984	-8.30695	-8.28407	-8.26118	-8.2383	-8.21542	-8.19253	-8.16965	-8.14676	-8.12388	-8.101	-8.07811
-9.19944	-9.17655	-9.15367	-9.13078	-9.1079	-9.08501	-9.06213	-9.03925	-9.01636	-8.99348	-8.97059	-8.94771	-8.92483	-8.90194	-8.87906	-8.85617	-8.83329	-8.8104	-8.78752	-8.76464	-8.74175	-8.71887	-8.69598	-8.6731	-8.65022	-8.62733	-8.60445	-8.58156	-8.55868	-8.53579	-8.51291	-8.49003	-8.46714	-8.44426	-8.42137	-8.39849	-8.37561	-8.35272	-8.32984	-8.30695	-8.28407	-8.26118	-8.2383	-8.21542	-8.19253	-8.16965	-8.14676	-8.12388	-8.101	-8.07811
-9.19944	-9.17655	-9.15367	-9.13078	-9.1079	-9.08501	-9.06213	-9.03925	-9.01636	-8.99348	-8.97059	-8.94771	-8.92483	-8.90194	-8.87906	-8.85617	-8.83329	-8.8104	-8.78752	-8.76464	-8.74175	-8.71887	-8.69598	-8.6731	-8.65022	-8.62733	-8.60445	-8.58156	-8.55868	-8.53579	-8.51291	-8.49003	-8.46714	-8.44426	-8.42137	-8.39849	-8.37561	-8.35272	-8.32984	-8.30695	-8.28407	-8.26118	-8.2383	-8.21542	-8.19253	-8.16965	-8.14676	-8.12388	-8.101	-8.07811
-9.19944	-9.17655	-9.15367	-9.13078	-9.1079	-9.08501	-9.06213	-9.03925	-9.01636	-8.99348	-8.97059	-8.94771	-8.92483	-8.90194	-8.87906	-8.85617	-8.83329	-8.8104	-8.78752	-8.76464	-8.74175	-8.71887	-8.69598	-8.6731	-8.65022	-8.62733	-8.60445	-8.58156	-8.55868	-8.53579	-8.51291	-8.49003	-8.46714	-8.44426	-8.42137	-8.39849	-8.37561	-8.35272	-8.32984	-8.30695	-8.28407	-8.26118	-8.2383	-8.21542	-8.19253	-8.16965	-8.14676	-8.12388	-8.101	-8.07811
-9.19944	-9.17655	-9.15367	-9.13078	-9.1079	-9.08501	-9.06213	-9.03925	-9.01636	-8.99348	-8.97059	-8.94771	-8.92483	-8.90194	-8.87906	-8.85617	-8.83329	-8.8104	-8.78752	-8.76464	-8.74175	-8.71887	-8.69598	-8.6731	-8.65022	-8.62733	-8.60445	-8.58156	-8.55868	-8.53579	-8.51291	-8.49003	-8.46714	-8.44426	-8.42137	-8.39849	-8.37561	-8.35272	-8.32984	-8.30695	-8.28407	-8.26118	-8.2383	-8.21542	-8.19253	-8.16965	-8.14676	-8.12388	-8.101	-8.07811
-9.19944	-9.17655	-9.15367	-9.13078	-9.1079	-9.08501	-9.06213	-9.03925	-9.01636	-8.99348	-8.97059	-8.94771	-8.92483	-8.90194	-8.87906	-8.85617	-8.83329	-8.8104	-8.78752	-8.76464	-8.74175	-8.71887	-8.69598	-8.6731	-8.65022	-8.62733	-8.60445	-8.58156	-8.55868	-8.53579	-8.51291	-8.49003	-8.46714	-8.44426	-8.42137	-8.39849	-8.37561	-8.35272	-8.32984	-8.30695	-8.28407	-8.26118	-8.2383	-8.21542	-8.19253	-8.16965	-8.14676	-8.12388	-8.101	-8.07811
-9.19944	-9.17655	-9.15367	-9.13078	-9.1079	-9.08501	-9.06213	-9.03925	-9.01636	-8.99348	-8.97059	-8.94771	-8.92483	-8.90194	-8.87906	-8.85617	-8.83329	-8.8104	-8.78752	-8.76464	-8.74175	-8.71887	-8.69598	-8.6731	-8.65022	-8.62733	-8.60445	-8.58156	-8.55868	-8.53579	-8.51291	-8.49003	-8.46714	-8.44426	-8.42137	-8.39849	-8.37561	-8.35272	-8.32984	-8.30695	-8.28407	-8.26118	-8.2383	-8.21542	-8.19253	-8.16965	-8.14676	-8.12388	-8.101	-8.07811
-9.19944	-9.17655	-9.15367	-9.13078	-9.1079	-9.08501	-9.06213	-9.03925	-9.01636	-8.99348	-8.97059	-8.94771	-8.92483	-8.90194	-8.87906	-8.85617	-8.83329	-8.8104	-8.78752	-8.76464	-8.74175	-8.71887	-8.69598	-8.6731	-8.65022	-8.62733	-8.60445	-8.58156	-8.55868	-8.53579	-8.51291	-8.49003	-8.46714	-8.44426	-8.42137	-8.39849	-8.37561	-8.35272	-8.32984	-8.30695	-8.28407	-8.26118	-8.2383	-8.21542	-8.19253	-8.16965	-8.14676	-8.12388	-8.101	-8.07811
-9.19944	-9.17655	-9.15367	-9.13078	-9.1079	-9.08501	-9.06213	-9.03925	-9.01636	-8.99348	-8.97059	-8.94771	-8.92483	-8.90194	-8.87906	-8.85617	-8.83329	-8.8104	-8.78752	-8.76464	-8.74175	-8.71887	-8.69598	-8.6731	-8.65022	-8.62733	-8.60445	-8.58156	-8.55868	-8.53579	-8.51291	-8.49003	-8.46714	-8.44426	-8.42137	-8.39849	-8.37561	-8.35272	-8.32984	-8.30695	-8.28407	-8.26118	-8.2383	-8.21542	-8.19253	-8.16965	-8.14676	-8.12388	-8.101	-8.07811
-9.19944	-9.17655	-9.15367	-9.13078	-9.1079	-9.08501	-9.06213	-9.03925	-9.01636	-8.99348	-8.97059	-8.94771	-8.92483	-8.90194	-8.87906	-8.85617	-8.83329	-8.8104	-8.78752	-8.76464	-8.74175	-8.71887	-8.69598	-8.6731	-8.65022	-8.62733	-8.60445	-8.58156	-8.55868	-8.53579	-8.51291	-8.49003	-8.46714	-8.44426	-8.42137	-8.39849	-8.37561	-8.35272	-8.32984	-8.30695	-8.28407	-8.26118	-8.2383	-8.21542	-8.19253	-8.16965	-8.14676	-8.12388	-8.101	-8.07811
-9.19944	-9.17655	-9.15367	-9.13078	-9.1079	-9.08501	-9.06213	-9.03925	-9.01636	-8.99348	-8.97059	-8.94771	-8.92483	-8.90194	-8.87906	-8.85617	-8.83329	-8.8104	-8.78752	-8.76464	-8.74175	-8.71887	-8.69598	-8.6731	-8.65022	-8.62733	-8.60445	-8.58156	-8.55868	-8.53579	-8.51291	-8.49003	-8.46714	-8.44426	-8.42137	-8.39849	-8.37561	-8.35272	-8.32984	-8.30695	-8.28407	-8.26118	-8.2383	-8.21542	-8.19253	-8.16965	-8.14676	-8.12388	-8.101	-8.07811
-9.19944	-9.17655	-9.15367	-9.13078	-9.1079	-9.08501	-9.06213	-9.03925	-9.01636	-8.99348	-8.97059	-8.94771	-8.92483	-8.90194	-8.87906	-8.85617	-8.83329	-8.8104	-8.78752	-8.76464	-8.74175	-8.71887	-8.69598	-8.6731	-8.65022	-8.62733	-8.60445	-8.58156	-8.55868	-8.53579	-8.51291	-8.49003	-8.46714	-8.44426	-8.42137	-8.39849	-8.37561	-8.35272	-8.32984	-8.30695	-8.28407	-8.26118	-8.2383	-8.21542	-8.19253	-8.16965	-8.14676	-8.12388	-8.101	-8.07811
-9.19944	-9.17655	-9.15367	-9.13078	-9.1079	-9.08501	-9.06213	-9.03925	-9.01636	-8.99348	-8.97059	-8.94771	-8.92483	-8.90194	-8.87906	-8.85617	-8.83329	-8.8104	-8.78752	-8.76464	-8.74175	-8.71887	-8.69598	-8.6731	-8.65022	-8.62733	-8.60445	-8.58156	-8.55868	-8.53579	-8.51291	-8.49003	-8.46714	-8.44426	-8.42137	-8.39849	-8.37561	-8.35272	-8.32984	-8.30695	-8.28407	-8.26118	-8.2383	-8.21542	-8.19253	-8.16965	-8.14676	-8.12388	-8.101	-8.07811
-9.19944	-9.17655	-9.15367	-9.13078	-9.1079	-9.08501	-9.06213	-9.03925	-9.01636	-8.99348	-8.97059	-8.94771	-8.92483	-8.90194	-8.87906	-8.85617	-8.83329	-8.8104	-8.78752	-8.76464	-8.74175	-8.71887	-8.69598	-8.6731	-8.65022	-8.62733	-8.60445	-8.58156	-8.55868	-8.53579	-8.51291	-8.49003	-8.46714	-8.44426	-8.42137	-8.39849	-8.37561	-8.35272	-8.32984	-8.30695	-8.28407	-8.26118	-8.2383	-8.21542	-8.19253	-8.16965	-8.14676	-8.12388	-8.101	-8.07811
-9.19944	-9.17655	-9.15367	-9.13078	-9.1079	-9.08501	-9.06213	-9.03925	-9.01636	-8.99348	-8.97059	-8.94771	-8.92483	-8.90194	-8.87906	-8.85617	-8.83329	-8.8104	-8.78752	-8.76464	-8.74175	-8.71887	-8.69598	-8.6731	-8.65022	-8.62733	-8.60445	-8.58156	-8.55868	-8.53579	-8.51291	-8.49003	-8.46714	-8.44426	-8.42137	-8.39849	-8.37561	-8.35272	-8.32984	-8.30695	-8.28407	-8.26118	-8.2383	-8.21542	-8.19253	-8.16965	-8.14676	-8.12388	-8.101	-8.07811
-9.19944	-9.17655	-9.15367	-9.13078	-9.1079	-9.08501	-9.06213	-9.03925	-9.01636	-8.99348	-8.97059	-8.94771	-8.92483	-8.90194	-8.87906	-8.85617	-8.83329	-8.8104	-8.78752	-8.76464	-8.74175	-8.71887	-8.69598	-8.6731	-8.65022	-8.62733	-8.60445	-8.58156	-8.55868	-8.53579	-8.51291	-8.49003	-8.46714	-8.44426	-8.42137	-8.39849	-8.37561	-8.35272	-8.32984	-8.30695	-8.28407	-8.26118	-8.2383	-8.21542	-8.19253	-8.16965	-8.14676	-8.12388	-8.101	-8.07811
-9.19944	-9.17655	-9.15367	-9.13078	-9.1079	-9.08501	-9.06213	-9.03925	-9.01636	-8.99348	-8.97059	-8.94771	-8.92483	-8.90194	-8.87906	-8.85617	-8.83329	-8.8104	-8.78752	-8.76464	-8.74175	-8.71887	-8.69598	-8.6731	-8.65022	-8.62733	-8.60445	-8.58156	-8.55868	-8.53579	-8.51291	-8.49003	-8.46714	-8.44426	-8.42137	-8.39849	-8.37561	-8.35272	-8.32984	-8.30695	-8.28407	-8.26118	-8.2383	-8.21542	-8.19253	-8.16965	-8.14676	-8.12388	-8.101	-8.07811
-9.19944	-9.17655	-9.15367	-9.13078	-9.1079	-9.08501	-9.06213	-9.03925	-9.01636	-8.99348	-8.97059	-8.94771	-8.92483	-8.90194	-8.87906	-8.85617	-8.83329	-8.8104	-8.78752	-8.76464	-8.74175	-8.71887	-8.69598	-8.6731	-8.65022	-8.62733	-8.60445	-8.58156	-8.55868	-8.53579	-8.51291	-8.49003	-8.46714	-8.44426	-8.42137	-8.39849	-8.37561	-8.35272	-8.32984	-8.30695	-8.28407	-8.26118	-8.2383	-8.21542	-8.19253	-8.16965	-8.14676	-8.12388	-8.101	-8.07811
-9.19944	-9.17655	-9.15367	-9.13078	-9.1079	-9.08501	-9.06213	-9.03925	-9.01636	-8.99348	-8.97059	-8.94771	-8.92483	-8.90194	-8.87906	-8.85617	-8.83329	-8.8104	-8.78752	-8.76464	-8.74175	-8.71887	-8.69598	-8.6731	-8.65022	-8.62733	-8.60445	-8.58156	-8.55868	-8.53579	-8.51291	-8.49003	-8.46714	-8.44426	-8.42137	-8.39849	-8.37561	-8.35272	-8.32984	-8.30695	-8.28407	-8.26118	-8.2383	-8.21542	-8.19253	-8.16965	-8.14676	-8.12388	-8.101	-8.07811
-9.19944	-9.17655	-9.15367	-9.13078	-9.1079	-9.08501	-9.06213	-9.03925	-9.01636	-8.99348	-8.97059	-8.94771	-8.92483	-8.90194	-8.87906	-8.85617	-8.83329	-8.8104	-8.78752	-8.76464	-8.74175	-8.71887	-8.69598	-8.6731	-8.65022	-8.62733	-8.60445	-8.58156	-8.55868	-8.53579	-8.51291	-8.49003	-8.46714	-8.44426	-8.42137	-8.39849	-8.37561	-8.35272	-8.32984	-8.30695	-8.28407	-8.26118	-8.2383	-8.21542	-8.19253	-8.16965	-8.14676	-8.12388	-8.101	-8.07811
-9.19944	-9.17655	-9.15367	-9.13078	-9.1079	-9.08501	-9.06213	-9.03925	-9.01636	-8.99348	-8.97059	-8.94771	-8.92483	-8.90194	-8.87906	-8.85617	-8.83329	-8.8104	-8.78752	-8.76464	-8.74175	-8.71887	-8.69598	-8.6731	-8.65022	-8.62733	-8.60445	-8.58156	-8.55868	-8.53579	-8.51291	-8.49003	-8.46714	-8.44426	-8.42137	-8.39849	-8.37561	-8.35272	-8.32984	-8.30695	-8.28407	-8.26118	-8.2383	-8.21542	-8.19253	-8.16965	-8.14676	-8.12388	-8.101	-8.07811
-9.19944	-9.17655	-9.15367	-9.13078	-9.1079	-9.08501	-9.06213	-9.03925	-9.01636	-8.99348	-8.97059	-8.94771	-8.92483	-8.90194	-8.87906	-8.85617	-8.83329	-8.8104	-8.78752	-8.76464	-8.74175	-8.71887	-8.69598	-8.6731	-8.65022	-8.62733	-8.60445	-8.58156	-8.55868	-8.53579	-8.51291	-8.49003	-8.46714	-8.44426	-8.42137	-8.39849	-8.37561	-8.35272	-8.32984	-8.30695	-8.28407	-8.26118	-8.2383	-8.21542	-8.19253	-8.16965	-8.14676	-8.12388	-8.101	-8.07811
-9.19944	-9.17655	-9.15367	-9.13078	-9.1079	-9.08501	-9.06213	-9.03925	-9.01636	-8.99348	-8.97059	-8.94771	-8.92483	-8.90194	-8.87906	-8.85617	-8.83329	-8.8104	-8.78752	-8.76464	-8.74175	-8.71887	-8.69598	-8.6731	-8.65022	-8.62733	-8.60445	-8.58156	-8.55868	-8.53579	-8.51291	-8.49003	-8.46714	-8.44426	-8.42137	-8.39849	-8.37561	-8.35272	-8.32984	-8.30695	-8.28407	-8.26118	-8.2383	-8.21542	-8.19253	-8.16965	-8.14676	-8.12388	-8.101	-8.07811
-9.19944	-9.17655	-9.15367	-9.13078	-9.1079	-9.08501	-9.06213	-9.03925	-9.01636	-8.99348	-8.97059	-8.94771	-8.92483	-8.90194	-8.87906	-8.85617	-8.83329	-8.8104	-8.78752	-8.76464	-8.74175	-8.71887	-8.69598	-8.6731	-8.65022	-8.62733	-8.60445	-8.58156	-8.55868	-8.53579	-8.51291	-8.49003	-8.46714	-8.44426	-8.42137	-8.39849	-8.37561	-8.35272	-8.32984	-8.30695	-8.28407	-8.26118	-8.2383	-8.21542	-8.19253	-8.16965	-8.14676	-8.12388	-8.101	-8.07811
-9.19944	-9.17655	-9.15367	-9.13078	-9.1079	-9.08501	-9.06213	-9.03925	-9.01636	-8.99348	-8.97059	-8.94771	-8.92483	-8.90194	-8.87906	-8.85617	-8.83329	-8.8104	-8.78752	-8.76464	-8.74175	-8.71887	-8.69598	-8.6731	-8.65022	-8.62733	-8.60445	-8.58156	-8.55868	-8.53579	-8.51291	-8.49003	-8.46714	-8.44426	-8.42137	-8.39849	-8.37561	-8.35272	-8.32984	-8.30695	-8.28407	-8.26118	-8.2383	-8.21542	-8.19253	-8.16965	-8.14676	-8.12388	-8.101	-8.07811
-9.19944	-9.17655	-9.15367	-9.13078	-9.1079	-9.08501	-9.06213	-9.03925	-9.01636	-8.99348	-8.97059	-8.94771	-8.92483	-8.90194	-8.87906	-8.85617	-8.83329	-8.8104	-8.78752	-8.76464	-8.74175	-8.71887	-8.69598	-8.6731	-8.65022	-8.62733	-8.60445	-8.58156	-8.55868	-8.53579	-8.51291	-8.49003	-8.46714	-8.44426	-8.42137	-8.39849	-8.37561	-8.35272	-8.32984	-8.30695	-8.28407	-8.26118	-8.2383	-8.21542	-8.19253	-8.16965	-8.14676	-8.12388	-8.101	-8.07811
-9.19944	-9.17655	-9.15367	-9.13078	-9.1079	-9.08501	-9.06213	-9.03925	-9.01636	-8.99348	-8.97059	-8.94771	-8.92483	-8.90194	-8.87906	-8.85617	-8.83329	-8.8104	-8.78752	-8.76464	-8.74175	-8.71887	-8.69598	-8.6731	-8.65022	-8.62733	-8.60445	-8.58156	-8.55868	-8.53579	-8.51291	-8.49003	-8.46714	-8.44426	-8.42137	-8.39849	-8.37561	-8.35272	-8.32984	-8.30695	-8.28407	-8.26118	-8.2383	-8.21542	-8.19253	-8.16965	-8.14676	-8.12388	-8.101	-8.07811
-9.19944	-9.17655	-9.15367	-9.13078	-9.1079	-9.08501	-9.06213	-9.03925	-9.01636	-8.99348	-8.97059	-8.94771	-8.92483	-8.90194	-8.87906	-8.85617	-8.83329	-8.8104	-8.78752	-8.76464	-8.74175	-8.71887	-8.69598	-8.6731	-8.65022	-8.62733	-8.60445	-8.58156	-8.55868	-8.53579	-8.51291	-8.49003	-8.46714	-8.44426	-8.42137	-8.39849	-8.37561	-8.35272	-8.32984	-8.30695	-8.28407	-8.26118	-8.2383	-8.21542	-8.19253	-8.16965	-8.14676	-8.12388	-8.101	-8.07811
-9.19944	-9.17655	-9.15367	-9.13078	-9.1079	-9.08501	-9.06213	-9.03925	-9.01636	-8.99348	-8.97059	-8.94771	-8.92483	-8.90194	-8.87906	-8.85617	-8.83329	-8.8104	-8.78752	-8.76464	-8.74175	-8.71887	-8.69598	-8.6731	-8.65022	-8.62733	-8.60445	-8.58156	-8.55868	-8.53579	-8.51291	-8.49003	-8.46714	-8.44426	-8.42137	-8.39849	-8.37561	-8.35272	-8.32984	-8.30695	-8.28407	-8.26118	-8.2383	-8.21542	-8.19253	-8.16965	-8.14676	-8.12388	-8.101	-8.07811
-9.19944	-9.17655	-9.15367	-9.13078	-9.1079	-9.08501	-9.06213	-9.03925	-9.01636	-8.99348	-8.97059	-8.94771	-8.92483	-8.90194	-8.87906	-8.85617	-8.83329	-8.8104	-8.78752	-8.76464	-8.74175	-8.71887	-8.69598	-8.6731	-8.65022	-8.62733	-8.60445	-8.58156	-8.55868	-8.53579	-8.51291	-8.49003	-8.46714	-8.44426	-8.42137	-8.39849	-8.37561	-8.35272	-8.32984	-8.30695	-8.28407	-8.26118	-8.2383	-8.21542	-8.19253	-8.16965	-8.14676	-8.12388	-8.101	-8.07811
-9.19944	-9.17655	-9.15367	-9.13078	-9.1079	-9.08501	-9.06213	-9.03925	-9.01636	-8.99348	-8.97059	-8.94771	-8.92483	-8.90194	-8.87906	-8.85617	-8.83329	-8.8104	-8.78752	-8.76464	-8.74175	-8.71887	-8.69598	-8.6731	-8.65022	-8.62733	-8.60445	-8.58156	-8.55868	-8.53579	-8.51291	-8.49003	-8.46714	-8.44426	-8.42137	-8.39849	-8.37561	-8.35272	-8.32984	-8.30695	-8.28407	-8.26118	-8.2383	-8.21542	-8.19253	-8.16965	-8.14676	-8.12388	-8.101	-8.07811
-9.19944	-9.17655	-9.15367	-9.13078	-9.1079	-9.08501	-9.06213	-9.03925	-9.01636	-8.99348	-8.97059	-8.94771	-8.92483	-8.90194	-8.87906	-8.85617	-8.83329	-8.8104	-8.78752	-8.76464	-8.74175	-8.71887	-8.69598	-8.6731	-8.65022	-8.62733	-8.60445	-8.58156	-8.55868	-8.53579	-8.51291	-8.49003	-8.46714	-8.44426	-8.42137	-8.39849	-8.37561	-8.35272	-8.32984	-8.30695	-8.28407	-8.26118	-8.2383	-8.21542	-8.19253	-8.16965	-8.14676	-8.12388	-8.101	-8.07811
-9.19944	-9.17655	-9.15367	-9.13078	-9.1079	-9.08501	-9.06213	-9.03925	-9.01636	-8.99348	-8.97059	-8.94771	-8.92483	-8.90194	-8.87906	-8.85617	-8.83329	-8.8104	-8.78752	-8.76464	-8.74175	-8.71887	-8.69598	-8.6731	-8.65022	-8.62733	-8.60445	-8.58156	-8.55868	-8.53579	-8.51291	-8.49003	-8.46714	-8.44426	-8.42137	-8.39849	-8.37561	-8.35272	-8.32984	-8.30695	-8.28407	-8.26118	-8.2383	-8.21542	-8.19253	-8.16965	-8.14676	-8.12388	-8.101	-8.07811
-9.19944	-9.17655	-9.15367	-9.13078	-9.1079	-9.08501	-9.06213	-9.03925	-9.01636	-8.99348	-8.97059	-8.94771	-8.92483	-8.90194	-8.87906	-8.85617	-8.83329	-8.8104	-8.78752	-8.76464	-8.74175	-8.71887	-8.69598	-8.6731	-8.65022	-8.62733	-8.60445	-8.58156	-8.55868	-8.53579	-8.51291	-8.49003	-8.46714	-8.44426	-8.42137	-8.39849	-8.37561	-8.35272	-8.32984	-8.30695	-8.28407	-8.26118	-8.2383	-8.21542	-8.19253	-8.16965	-8.14676	-8.12388	-8.101	-8.07811
[truncated: 741 more columns]

## Sheet: Y_flat_eye
8.49324	8.49324	8.49324	8.49324	8.49324	8.49324	8.49324	8.49324	8.49324	8.49324	8.49324	8.49324	8.49324	8.49324	8.49324	8.49324	8.49324	8.49324	8.49324	8.49324	8.49324	8.49324	8.49324	8.49324	8.49324	8.49324	8.49324	8.49324	8.49324	8.49324	8.49324	8.49324	8.49324	8.49324	8.49324	8.49324	8.49324	8.49324	8.49324	8.49324	8.49324	8.49324	8.49324	8.49324	8.49324	8.49324	8.49324	8.49324	8.49324	8.49324
8.47035	8.47035	8.47035	8.47035	8.47035	8.47035	8.47035	8.47035	8.47035	8.47035	8.47035	8.47035	8.47035	8.47035	8.47035	8.47035	8.47035	8.47035	8.47035	8.47035	8.47035	8.47035	8.47035	8.47035	8.47035	8.47035	8.47035	8.47035	8.47035	8.47035	8.47035	8.47035	8.47035	8.47035	8.47035	8.47035	8.47035	8.47035	8.47035	8.47035	8.47035	8.47035	8.47035	8.47035	8.47035	8.47035	8.47035	8.47035	8.47035	8.47035
8.44746	8.44746	8.44746	8.44746	8.44746	8.44746	8.44746	8.44746	8.44746	8.44746	8.44746	8.44746	8.44746	8.44746	8.44746	8.44746	8.44746	8.44746	8.44746	8.44746	8.44746	8.44746	8.44746	8.44746	8.44746	8.44746	8.44746	8.44746	8.44746	8.44746	8.44746	8.44746	8.44746	8.44746	8.44746	8.44746	8.44746	8.44746	8.44746	8.44746	8.44746	8.44746	8.44746	8.44746	8.44746	8.44746	8.44746	8.44746	8.44746	8.44746
8.42456	8.42456	8.42456	8.42456	8.42456	8.42456	8.42456	8.42456	8.42456	8.42456	8.42456	8.42456	8.42456	8.42456	8.42456	8.42456	8.42456	8.42456	8.42456	8.42456	8.42456	8.42456	8.42456	8.42456	8.42456	8.42456	8.42456	8.42456	8.42456	8.42456	8.42456	8.42456	8.42456	8.42456	8.42456	8.42456	8.42456	8.42456	8.42456	8.42456	8.42456	8.42456	8.42456	8.42456	8.42456	8.42456	8.42456	8.42456	8.42456	8.42456
8.40167	8.40167	8.40167	8.40167	8.40167	8.40167	8.40167	8.40167	8.40167	8.40167	8.40167	8.40167	8.40167	8.40167	8.40167	8.40167	8.40167	8.40167	8.40167	8.40167	8.40167	8.40167	8.40167	8.40167	8.40167	8.40167	8.40167	8.40167	8.40167	8.40167	8.40167	8.40167	8.40167	8.40167	8.40167	8.40167	8.40167	8.40167	8.40167	8.40167	8.40167	8.40167	8.40167	8.40167	8.40167	8.40167	8.40167	8.40167	8.40167	8.40167
8.37878	8.37878	8.37878	8.37878	8.37878	8.37878	8.37878	8.37878	8.37878	8.37878	8.37878	8.37878	8.37878	8.37878	8.37878	8.37878	8.37878	8.37878	8.37878	8.37878	8.37878	8.37878	8.37878	8.37878	8.37878	8.37878	8.37878	8.37878	8.37878	8.37878	8.37878	8.37878	8.37878	8.37878	8.37878	8.37878	8.37878	8.37878	8.37878	8.37878	8.37878	8.37878	8.37878	8.37878	8.37878	8.37878	8.37878	8.37878	8.37878	8.37878
8.35589	8.35589	8.35589	8.35589	8.35589	8.35589	8.35589	8.35589	8.35589	8.35589	8.35589	8.35589	8.35589	8.35589	8.35589	8.35589	8.35589	8.35589	8.35589	8.35589	8.35589	8.35589	8.35589	8.35589	8.35589	8.35589	8.35589	8.35589	8.35589	8.35589	8.35589	8.35589	8.35589	8.35589	8.35589	8.35589	8.35589	8.35589	8.35589	8.35589	8.35589	8.35589	8.35589	8.35589	8.35589	8.35589	8.35589	8.35589	8.35589	8.35589
8.33299	8.33299	8.33299	8.33299	8.33299	8.33299	8.33299	8.33299	8.33299	8.33299	8.33299	8.33299	8.33299	8.33299	8.33299	8.33299	8.33299	8.33299	8.33299	8.33299	8.33299	8.33299	8.33299	8.33299	8.33299	8.33299	8.33299	8.33299	8.33299	8.33299	8.33299	8.33299	8.33299	8.33299	8.33299	8.33299	8.33299	8.33299	8.33299	8.33299	8.33299	8.33299	8.33299	8.33299	8.33299	8.33299	8.33299	8.33299	8.33299	8.33299
8.3101	8.3101	8.3101	8.3101	8.3101	8.3101	8.3101	8.3101	8.3101	8.3101	8.3101	8.3101	8.3101	8.3101	8.3101	8.3101	8.3101	8.3101	8.3101	8.3101	8.3101	8.3101	8.3101	8.3101	8.3101	8.3101	8.3101	8.3101	8.3101	8.3101	8.3101	8.3101	8.3101	8.3101	8.3101	8.3101	8.3101	8.3101	8.3101	8.3101	8.3101	8.3101	8.3101	8.3101	8.3101	8.3101	8.3101	8.3101	8.3101	8.3101
8.28721	8.28721	8.28721	8.28721	8.28721	8.28721	8.28721	8.28721	8.28721	8.28721	8.28721	8.28721	8.28721	8.28721	8.28721	8.28721	8.28721	8.28721	8.28721	8.28721	8.28721	8.28721	8.28721	8.28721	8.28721	8.28721	8.28721	8.28721	8.28721	8.28721	8.28721	8.28721	8.28721	8.28721	8.28721	8.28721	8.28721	8.28721	8.28721	8.28721	8.28721	8.28721	8.28721	8.28721	8.28721	8.28721	8.28721	8.28721	8.28721	8.28721
8.26431	8.26431	8.26431	8.26431	8.26431	8.26431	8.26431	8.26431	8.26431	8.26431	8.26431	8.26431	8.26431	8.26431	8.26431	8.26431	8.26431	8.26431	8.26431	8.26431	8.26431	8.26431	8.26431	8.26431	8.26431	8.26431	8.26431	8.26431	8.26431	8.26431	8.26431	8.26431	8.26431	8.26431	8.26431	8.26431	8.26431	8.26431	8.26431	8.26431	8.26431	8.26431	8.26431	8.26431	8.26431	8.26431	8.26431	8.26431	8.26431	8.26431
8.24142	8.24142	8.24142	8.24142	8.24142	8.24142	8.24142	8.24142	8.24142	8.24142	8.24142	8.24142	8.24142	8.24142	8.24142	8.24142	8.24142	8.24142	8.24142	8.24142	8.24142	8.24142	8.24142	8.24142	8.24142	8.24142	8.24142	8.24142	8.24142	8.24142	8.24142	8.24142	8.24142	8.24142	8.24142	8.24142	8.24142	8.24142	8.24142	8.24142	8.24142	8.24142	8.24142	8.24142	8.24142	8.24142	8.24142	8.24142	8.24142	8.24142
8.21853	8.21853	8.21853	8.21853	8.21853	8.21853	8.21853	8.21853	8.21853	8.21853	8.21853	8.21853	8.21853	8.21853	8.21853	8.21853	8.21853	8.21853	8.21853	8.21853	8.21853	8.21853	8.21853	8.21853	8.21853	8.21853	8.21853	8.21853	8.21853	8.21853	8.21853	8.21853	8.21853	8.21853	8.21853	8.21853	8.21853	8.21853	8.21853	8.21853	8.21853	8.21853	8.21853	8.21853	8.21853	8.21853	8.21853	8.21853	8.21853	8.21853
8.19564	8.19564	8.19564	8.19564	8.19564	8.19564	8.19564	8.19564	8.19564	8.19564	8.19564	8.19564	8.19564	8.19564	8.19564	8.19564	8.19564	8.19564	8.19564	8.19564	8.19564	8.19564	8.19564	8.19564	8.19564	8.19564	8.19564	8.19564	8.19564	8.19564	8.19564	8.19564	8.19564	8.19564	8.19564	8.19564	8.19564	8.19564	8.19564	8.19564	8.19564	8.19564	8.19564	8.19564	8.19564	8.19564	8.19564	8.19564	8.19564	8.19564
8.17274	8.17274	8.17274	8.17274	8.17274	8.17274	8.17274	8.17274	8.17274	8.17274	8.17274	8.17274	8.17274	8.17274	8.17274	8.17274	8.17274	8.17274	8.17274	8.17274	8.17274	8.17274	8.17274	8.17274	8.17274	8.17274	8.17274	8.17274	8.17274	8.17274	8.17274	8.17274	8.17274	8.17274	8.17274	8.17274	8.17274	8.17274	8.17274	8.17274	8.17274	8.17274	8.17274	8.17274	8.17274	8.17274	8.17274	8.17274	8.17274	8.17274
8.14985	8.14985	8.14985	8.14985	8.14985	8.14985	8.14985	8.14985	8.14985	8.14985	8.14985	8.14985	8.14985	8.14985	8.14985	8.14985	8.14985	8.14985	8.14985	8.14985	8.14985	8.14985	8.14985	8.14985	8.14985	8.14985	8.14985	8.14985	8.14985	8.14985	8.14985	8.14985	8.14985	8.14985	8.14985	8.14985	8.14985	8.14985	8.14985	8.14985	8.14985	8.14985	8.14985	8.14985	8.14985	8.14985	8.14985	8.14985	8.14985	8.14985
8.12696	8.12696	8.12696	8.12696	8.12696	8.12696	8.12696	8.12696	8.12696	8.12696	8.12696	8.12696	8.12696	8.12696	8.12696	8.12696	8.12696	8.12696	8.12696	8.12696	8.12696	8.12696	8.12696	8.12696	8.12696	8.12696	8.12696	8.12696	8.12696	8.12696	8.12696	8.12696	8.12696	8.12696	8.12696	8.12696	8.12696	8.12696	8.12696	8.12696	8.12696	8.12696	8.12696	8.12696	8.12696	8.12696	8.12696	8.12696	8.12696	8.12696
8.10406	8.10406	8.10406	8.10406	8.10406	8.10406	8.10406	8.10406	8.10406	8.10406	8.10406	8.10406	8.10406	8.10406	8.10406	8.10406	8.10406	8.10406	8.10406	8.10406	8.10406	8.10406	8.10406	8.10406	8.10406	8.10406	8.10406	8.10406	8.10406	8.10406	8.10406	8.10406	8.10406	8.10406	8.10406	8.10406	8.10406	8.10406	8.10406	8.10406	8.10406	8.10406	8.10406	8.10406	8.10406	8.10406	8.10406	8.10406	8.10406	8.10406
8.08117	8.08117	8.08117	8.08117	8.08117	8.08117	8.08117	8.08117	8.08117	8.08117	8.08117	8.08117	8.08117	8.08117	8.08117	8.08117	8.08117	8.08117	8.08117	8.08117	8.08117	8.08117	8.08117	8.08117	8.08117	8.08117	8.08117	8.08117	8.08117	8.08117	8.08117	8.08117	8.08117	8.08117	8.08117	8.08117	8.08117	8.08117	8.08117	8.08117	8.08117	8.08117	8.08117	8.08117	8.08117	8.08117	8.08117	8.08117	8.08117	8.08117
8.05828	8.05828	8.05828	8.05828	8.05828	8.05828	8.05828	8.05828	8.05828	8.05828	8.05828	8.05828	8.05828	8.05828	8.05828	8.05828	8.05828	8.05828	8.05828	8.05828	8.05828	8.05828	8.05828	8.05828	8.05828	8.05828	8.05828	8.05828	8.05828	8.05828	8.05828	8.05828	8.05828	8.05828	8.05828	8.05828	8.05828	8.05828	8.05828	8.05828	8.05828	8.05828	8.05828	8.05828	8.05828	8.05828	8.05828	8.05828	8.05828	8.05828
8.03539	8.03539	8.03539	8.03539	8.03539	8.03539	8.03539	8.03539	8.03539	8.03539	8.03539	8.03539	8.03539	8.03539	8.03539	8.03539	8.03539	8.03539	8.03539	8.03539	8.03539	8.03539	8.03539	8.03539	8.03539	8.03539	8.03539	8.03539	8.03539	8.03539	8.03539	8.03539	8.03539	8.03539	8.03539	8.03539	8.03539	8.03539	8.03539	8.03539	8.03539	8.03539	8.03539	8.03539	8.03539	8.03539	8.03539	8.03539	8.03539	8.03539
8.01249	8.01249	8.01249	8.01249	8.01249	8.01249	8.01249	8.01249	8.01249	8.01249	8.01249	8.01249	8.01249	8.01249	8.01249	8.01249	8.01249	8.01249	8.01249	8.01249	8.01249	8.01249	8.01249	8.01249	8.01249	8.01249	8.01249	8.01249	8.01249	8.01249	8.01249	8.01249	8.01249	8.01249	8.01249	8.01249	8.01249	8.01249	8.01249	8.01249	8.01249	8.01249	8.01249	8.01249	8.01249	8.01249	8.01249	8.01249	8.01249	8.01249
7.9896	7.9896	7.9896	7.9896	7.9896	7.9896	7.9896	7.9896	7.9896	7.9896	7.9896	7.9896	7.9896	7.9896	7.9896	7.9896	7.9896	7.9896	7.9896	7.9896	7.9896	7.9896	7.9896	7.9896	7.9896	7.9896	7.9896	7.9896	7.9896	7.9896	7.9896	7.9896	7.9896	7.9896	7.9896	7.9896	7.9896	7.9896	7.9896	7.9896	7.9896	7.9896	7.9896	7.9896	7.9896	7.9896	7.9896	7.9896	7.9896	7.9896
7.96671	7.96671	7.96671	7.96671	7.96671	7.96671	7.96671	7.96671	7.96671	7.96671	7.96671	7.96671	7.96671	7.96671	7.96671	7.96671	7.96671	7.96671	7.96671	7.96671	7.96671	7.96671	7.96671	7.96671	7.96671	7.96671	7.96671	7.96671	7.96671	7.96671	7.96671	7.96671	7.96671	7.96671	7.96671	7.96671	7.96671	7.96671	7.96671	7.96671	7.96671	7.96671	7.96671	7.96671	7.96671	7.96671	7.96671	7.96671	7.96671	7.96671
7.94381	7.94381	7.94381	7.94381	7.94381	7.94381	7.94381	7.94381	7.94381	7.94381	7.94381	7.94381	7.94381	7.94381	7.94381	7.94381	7.94381	7.94381	7.94381	7.94381	7.94381	7.94381	7.94381	7.94381	7.94381	7.94381	7.94381	7.94381	7.94381	7.94381	7.94381	7.94381	7.94381	7.94381	7.94381	7.94381	7.94381	7.94381	7.94381	7.94381	7.94381	7.94381	7.94381	7.94381	7.94381	7.94381	7.94381	7.94381	7.94381	7.94381
7.92092	7.92092	7.92092	7.92092	7.92092	7.92092	7.92092	7.92092	7.92092	7.92092	7.92092	7.92092	7.92092	7.92092	7.92092	7.92092	7.92092	7.92092	7.92092	7.92092	7.92092	7.92092	7.92092	7.92092	7.92092	7.92092	7.92092	7.92092	7.92092	7.92092	7.92092	7.92092	7.92092	7.92092	7.92092	7.92092	7.92092	7.92092	7.92092	7.92092	7.92092	7.92092	7.92092	7.92092	7.92092	7.92092	7.92092	7.92092	7.92092	7.92092
7.89803	7.89803	7.89803	7.89803	7.89803	7.89803	7.89803	7.89803	7.89803	7.89803	7.89803	7.89803	7.89803	7.89803	7.89803	7.89803	7.89803	7.89803	7.89803	7.89803	7.89803	7.89803	7.89803	7.89803	7.89803	7.89803	7.89803	7.89803	7.89803	7.89803	7.89803	7.89803	7.89803	7.89803	7.89803	7.89803	7.89803	7.89803	7.89803	7.89803	7.89803	7.89803	7.89803	7.89803	7.89803	7.89803	7.89803	7.89803	7.89803	7.89803
7.87514	7.87514	7.87514	7.87514	7.87514	7.87514	7.87514	7.87514	7.87514	7.87514	7.87514	7.87514	7.87514	7.87514	7.87514	7.87514	7.87514	7.87514	7.87514	7.87514	7.87514	7.87514	7.87514	7.87514	7.87514	7.87514	7.87514	7.87514	7.87514	7.87514	7.87514	7.87514	7.87514	7.87514	7.87514	7.87514	7.87514	7.87514	7.87514	7.87514	7.87514	7.87514	7.87514	7.87514	7.87514	7.87514	7.87514	7.87514	7.87514	7.87514
7.85224	7.85224	7.85224	7.85224	7.85224	7.85224	7.85224	7.85224	7.85224	7.85224	7.85224	7.85224	7.85224	7.85224	7.85224	7.85224	7.85224	7.85224	7.85224	7.85224	7.85224	7.85224	7.85224	7.85224	7.85224	7.85224	7.85224	7.85224	7.85224	7.85224	7.85224	7.85224	7.85224	7.85224	7.85224	7.85224	7.85224	7.85224	7.85224	7.85224	7.85224	7.85224	7.85224	7.85224	7.85224	7.85224	7.85224	7.85224	7.85224	7.85224
7.82935	7.82935	7.82935	7.82935	7.82935	7.82935	7.82935	7.82935	7.82935	7.82935	7.82935	7.82935	7.82935	7.82935	7.82935	7.82935	7.82935	7.82935	7.82935	7.82935	7.82935	7.82935	7.82935	7.82935	7.82935	7.82935	7.82935	7.82935	7.82935	7.82935	7.82935	7.82935	7.82935	7.82935	7.82935	7.82935	7.82935	7.82935	7.82935	7.82935	7.82935	7.82935	7.82935	7.82935	7.82935	7.82935	7.82935	7.82935	7.82935	7.82935
7.80646	7.80646	7.80646	7.80646	7.80646	7.80646	7.80646	7.80646	7.80646	7.80646	7.80646	7.80646	7.80646	7.80646	7.80646	7.80646	7.80646	7.80646	7.80646	7.80646	7.80646	7.80646	7.80646	7.80646	7.80646	7.80646	7.80646	7.80646	7.80646	7.80646	7.80646	7.80646	7.80646	7.80646	7.80646	7.80646	7.80646	7.80646	7.80646	7.80646	7.80646	7.80646	7.80646	7.80646	7.80646	7.80646	7.80646	7.80646	7.80646	7.80646
7.78356	7.78356	7.78356	7.78356	7.78356	7.78356	7.78356	7.78356	7.78356	7.78356	7.78356	7.78356	7.78356	7.78356	7.78356	7.78356	7.78356	7.78356	7.78356	7.78356	7.78356	7.78356	7.78356	7.78356	7.78356	7.78356	7.78356	7.78356	7.78356	7.78356	7.78356	7.78356	7.78356	7.78356	7.78356	7.78356	7.78356	7.78356	7.78356	7.78356	7.78356	7.78356	7.78356	7.78356	7.78356	7.78356	7.78356	7.78356	7.78356	7.78356
7.76067	7.76067	7.76067	7.76067	7.76067	7.76067	7.76067	7.76067	7.76067	7.76067	7.76067	7.76067	7.76067	7.76067	7.76067	7.76067	7.76067	7.76067	7.76067	7.76067	7.76067	7.76067	7.76067	7.76067	7.76067	7.76067	7.76067	7.76067	7.76067	7.76067	7.76067	7.76067	7.76067	7.76067	7.76067	7.76067	7.76067	7.76067	7.76067	7.76067	7.76067	7.76067	7.76067	7.76067	7.76067	7.76067	7.76067	7.76067	7.76067	7.76067
7.73778	7.73778	7.73778	7.73778	7.73778	7.73778	7.73778	7.73778	7.73778	7.73778	7.73778	7.73778	7.73778	7.73778	7.73778	7.73778	7.73778	7.73778	7.73778	7.73778	7.73778	7.73778	7.73778	7.73778	7.73778	7.73778	7.73778	7.73778	7.73778	7.73778	7.73778	7.73778	7.73778	7.73778	7.73778	7.73778	7.73778	7.73778	7.73778	7.73778	7.73778	7.73778	7.73778	7.73778	7.73778	7.73778	7.73778	7.73778	7.73778	7.73778
7.71489	7.71489	7.71489	7.71489	7.71489	7.71489	7.71489	7.71489	7.71489	7.71489	7.71489	7.71489	7.71489	7.71489	7.71489	7.71489	7.71489	7.71489	7.71489	7.71489	7.71489	7.71489	7.71489	7.71489	7.71489	7.71489	7.71489	7.71489	7.71489	7.71489	7.71489	7.71489	7.71489	7.71489	7.71489	7.71489	7.71489	7.71489	7.71489	7.71489	7.71489	7.71489	7.71489	7.71489	7.71489	7.71489	7.71489	7.71489	7.71489	7.71489
7.69199	7.69199	7.69199	7.69199	7.69199	7.69199	7.69199	7.69199	7.69199	7.69199	7.69199	7.69199	7.69199	7.69199	7.69199	7.69199	7.69199	7.69199	7.69199	7.69199	7.69199	7.69199	7.69199	7.69199	7.69199	7.69199	7.69199	7.69199	7.69199	7.69199	7.69199	7.69199	7.69199	7.69199	7.69199	7.69199	7.69199	7.69199	7.69199	7.69199	7.69199	7.69199	7.69199	7.69199	7.69199	7.69199	7.69199	7.69199	7.69199	7.69199
7.6691	7.6691	7.6691	7.6691	7.6691	7.6691	7.6691	7.6691	7.6691	7.6691	7.6691	7.6691	7.6691	7.6691	7.6691	7.6691	7.6691	7.6691	7.6691	7.6691	7.6691	7.6691	7.6691	7.6691	7.6691	7.6691	7.6691	7.6691	7.6691	7.6691	7.6691	7.6691	7.6691	7.6691	7.6691	7.6691	7.6691	7.6691	7.6691	7.6691	7.6691	7.6691	7.6691	7.6691	7.6691	7.6691	7.6691	7.6691	7.6691	7.6691
7.64621	7.64621	7.64621	7.64621	7.64621	7.64621	7.64621	7.64621	7.64621	7.64621	7.64621	7.64621	7.64621	7.64621	7.64621	7.64621	7.64621	7.64621	7.64621	7.64621	7.64621	7.64621	7.64621	7.64621	7.64621	7.64621	7.64621	7.64621	7.64621	7.64621	7.64621	7.64621	7.64621	7.64621	7.64621	7.64621	7.64621	7.64621	7.64621	7.64621	7.64621	7.64621	7.64621	7.64621	7.64621	7.64621	7.64621	7.64621	7.64621	7.64621
7.62331	7.62331	7.62331	7.62331	7.62331	7.62331	7.62331	7.62331	7.62331	7.62331	7.62331	7.62331	7.62331	7.62331	7.62331	7.62331	7.62331	7.62331	7.62331	7.62331	7.62331	7.62331	7.62331	7.62331	7.62331	7.62331	7.62331	7.62331	7.62331	7.62331	7.62331	7.62331	7.62331	7.62331	7.62331	7.62331	7.62331	7.62331	7.62331	7.62331	7.62331	7.62331	7.62331	7.62331	7.62331	7.62331	7.62331	7.62331	7.62331	7.62331
7.60042	7.60042	7.60042	7.60042	7.60042	7.60042	7.60042	7.60042	7.60042	7.60042	7.60042	7.60042	7.60042	7.60042	7.60042	7.60042	7.60042	7.60042	7.60042	7.60042	7.60042	7.60042	7.60042	7.60042	7.60042	7.60042	7.60042	7.60042	7.60042	7.60042	7.60042	7.60042	7.60042	7.60042	7.60042	7.60042	7.60042	7.60042	7.60042	7.60042	7.60042	7.60042	7.60042	7.60042	7.60042	7.60042	7.60042	7.60042	7.60042	7.60042
7.57753	7.57753	7.57753	7.57753	7.57753	7.57753	7.57753	7.57753	7.57753	7.57753	7.57753	7.57753	7.57753	7.57753	7.57753	7.57753	7.57753	7.57753	7.57753	7.57753	7.57753	7.57753	7.57753	7.57753	7.57753	7.57753	7.57753	7.57753	7.57753	7.57753	7.57753	7.57753	7.57753	7.57753	7.57753	7.57753	7.57753	7.57753	7.57753	7.57753	7.57753	7.57753	7.57753	7.57753	7.57753	7.57753	7.57753	7.57753	7.57753	7.57753
7.55464	7.55464	7.55464	7.55464	7.55464	7.55464	7.55464	7.55464	7.55464	7.55464	7.55464	7.55464	7.55464	7.55464	7.55464	7.55464	7.55464	7.55464	7.55464	7.55464	7.55464	7.55464	7.55464	7.55464	7.55464	7.55464	7.55464	7.55464	7.55464	7.55464	7.55464	7.55464	7.55464	7.55464	7.55464	7.55464	7.55464	7.55464	7.55464	7.55464	7.55464	7.55464	7.55464	7.55464	7.55464	7.55464	7.55464	7.55464	7.55464	7.55464
7.53174	7.53174	7.53174	7.53174	7.53174	7.53174	7.53174	7.53174	7.53174	7.53174	7.53174	7.53174	7.53174	7.53174	7.53174	7.53174	7.53174	7.53174	7.53174	7.53174	7.53174	7.53174	7.53174	7.53174	7.53174	7.53174	7.53174	7.53174	7.53174	7.53174	7.53174	7.53174	7.53174	7.53174	7.53174	7.53174	7.53174	7.53174	7.53174	7.53174	7.53174	7.53174	7.53174	7.53174	7.53174	7.53174	7.53174	7.53174	7.53174	7.53174
7.50885	7.50885	7.50885	7.50885	7.50885	7.50885	7.50885	7.50885	7.50885	7.50885	7.50885	7.50885	7.50885	7.50885	7.50885	7.50885	7.50885	7.50885	7.50885	7.50885	7.50885	7.50885	7.50885	7.50885	7.50885	7.50885	7.50885	7.50885	7.50885	7.50885	7.50885	7.50885	7.50885	7.50885	7.50885	7.50885	7.50885	7.50885	7.50885	7.50885	7.50885	7.50885	7.50885	7.50885	7.50885	7.50885	7.50885	7.50885	7.50885	7.50885
7.48596	7.48596	7.48596	7.48596	7.48596	7.48596	7.48596	7.48596	7.48596	7.48596	7.48596	7.48596	7.48596	7.48596	7.48596	7.48596	7.48596	7.48596	7.48596	7.48596	7.48596	7.48596	7.48596	7.48596	7.48596	7.48596	7.48596	7.48596	7.48596	7.48596	7.48596	7.48596	7.48596	7.48596	7.48596	7.48596	7.48596	7.48596	7.48596	7.48596	7.48596	7.48596	7.48596	7.48596	7.48596	7.48596	7.48596	7.48596	7.48596	7.48596
7.46306	7.46306	7.46306	7.46306	7.46306	7.46306	7.46306	7.46306	7.46306	7.46306	7.46306	7.46306	7.46306	7.46306	7.46306	7.46306	7.46306	7.46306	7.46306	7.46306	7.46306	7.46306	7.46306	7.46306	7.46306	7.46306	7.46306	7.46306	7.46306	7.46306	7.46306	7.46306	7.46306	7.46306	7.46306	7.46306	7.46306	7.46306	7.46306	7.46306	7.46306	7.46306	7.46306	7.46306	7.46306	7.46306	7.46306	7.46306	7.46306	7.46306
7.44017	7.44017	7.44017	7.44017	7.44017	7.44017	7.44017	7.44017	7.44017	7.44017	7.44017	7.44017	7.44017	7.44017	7.44017	7.44017	7.44017	7.44017	7.44017	7.44017	7.44017	7.44017	7.44017	7.44017	7.44017	7.44017	7.44017	7.44017	7.44017	7.44017	7.44017	7.44017	7.44017	7.44017	7.44017	7.44017	7.44017	7.44017	7.44017	7.44017	7.44017	7.44017	7.44017	7.44017	7.44017	7.44017	7.44017	7.44017	7.44017	7.44017
7.41728	7.41728	7.41728	7.41728	7.41728	7.41728	7.41728	7.41728	7.41728	7.41728	7.41728	7.41728	7.41728	7.41728	7.41728	7.41728	7.41728	7.41728	7.41728	7.41728	7.41728	7.41728	7.41728	7.41728	7.41728	7.41728	7.41728	7.41728	7.41728	7.41728	7.41728	7.41728	7.41728	7.41728	7.41728	7.41728	7.41728	7.41728	7.41728	7.41728	7.41728	7.41728	7.41728	7.41728	7.41728	7.41728	7.41728	7.41728	7.41728	7.41728
7.39439	7.39439	7.39439	7.39439	7.39439	7.39439	7.39439	7.39439	7.39439	7.39439	7.39439	7.39439	7.39439	7.39439	7.39439	7.39439	7.39439	7.39439	7.39439	7.39439	7.39439	7.39439	7.39439	7.39439	7.39439	7.39439	7.39439	7.39439	7.39439	7.39439	7.39439	7.39439	7.39439	7.39439	7.39439	7.39439	7.39439	7.39439	7.39439	7.39439	7.39439	7.39439	7.39439	7.39439	7.39439	7.39439	7.39439	7.39439	7.39439	7.39439
7.37149	7.37149	7.37149	7.37149	7.37149	7.37149	7.37149	7.37149	7.37149	7.37149	7.37149	7.37149	7.37149	7.37149	7.37149	7.37149	7.37149	7.37149	7.37149	7.37149	7.37149	7.37149	7.37149	7.37149	7.37149	7.37149	7.37149	7.37149	7.37149	7.37149	7.37149	7.37149	7.37149	7.37149	7.37149	7.37149	7.37149	7.37149	7.37149	7.37149	7.37149	7.37149	7.37149	7.37149	7.37149	7.37149	7.37149	7.37149	7.37149	7.37149
7.3486	7.3486	7.3486	7.3486	7.3486	7.3486	7.3486	7.3486	7.3486	7.3486	7.3486	7.3486	7.3486	7.3486	7.3486	7.3486	7.3486	7.3486	7.3486	7.3486	7.3486	7.3486	7.3486	7.3486	7.3486	7.3486	7.3486	7.3486	7.3486	7.3486	7.3486	7.3486	7.3486	7.3486	7.3486	7.3486	7.3486	7.3486	7.3486	7.3486	7.3486	7.3486	7.3486	7.3486	7.3486	7.3486	7.3486	7.3486	7.3486	7.3486
7.32571	7.32571	7.32571	7.32571	7.32571	7.32571	7.32571	7.32571	7.32571	7.32571	7.32571	7.32571	7.32571	7.32571	7.32571	7.32571	7.32571	7.32571	7.32571	7.32571	7.32571	7.32571	7.32571	7.32571	7.32571	7.32571	7.32571	7.32571	7.32571	7.32571	7.32571	7.32571	7.32571	7.32571	7.32571	7.32571	7.32571	7.32571	7.32571	7.32571	7.32571	7.32571	7.32571	7.32571	7.32571	7.32571	7.32571	7.32571	7.32571	7.32571
7.30281	7.30281	7.30281	7.30281	7.30281	7.30281	7.30281	7.30281	7.30281	7.30281	7.30281	7.30281	7.30281	7.30281	7.30281	7.30281	7.30281	7.30281	7.30281	7.30281	7.30281	7.30281	7.30281	7.30281	7.30281	7.30281	7.30281	7.30281	7.30281	7.30281	7.30281	7.30281	7.30281	7.30281	7.30281	7.30281	7.30281	7.30281	7.30281	7.30281	7.30281	7.30281	7.30281	7.30281	7.30281	7.30281	7.30281	7.30281	7.30281	7.30281
7.27992	7.27992	7.27992	7.27992	7.27992	7.27992	7.27992	7.27992	7.27992	7.27992	7.27992	7.27992	7.27992	7.27992	7.27992	7.27992	7.27992	7.27992	7.27992	7.27992	7.27992	7.27992	7.27992	7.27992	7.27992	7.27992	7.27992	7.27992	7.27992	7.27992	7.27992	7.27992	7.27992	7.27992	7.27992	7.27992	7.27992	7.27992	7.27992	7.27992	7.27992	7.27992	7.27992	7.27992	7.27992	7.27992	7.27992	7.27992	7.27992	7.27992
7.25703	7.25703	7.25703	7.25703	7.25703	7.25703	7.25703	7.25703	7.25703	7.25703	7.25703	7.25703	7.25703	7.25703	7.25703	7.25703	7.25703	7.25703	7.25703	7.25703	7.25703	7.25703	7.25703	7.25703	7.25703	7.25703	7.25703	7.25703	7.25703	7.25703	7.25703	7.25703	7.25703	7.25703	7.25703	7.25703	7.25703	7.25703	7.25703	7.25703	7.25703	7.25703	7.25703	7.25703	7.25703	7.25703	7.25703	7.25703	7.25703	7.25703
7.23414	7.23414	7.23414	7.23414	7.23414	7.23414	7.23414	7.23414	7.23414	7.23414	7.23414	7.23414	7.23414	7.23414	7.23414	7.23414	7.23414	7.23414	7.23414	7.23414	7.23414	7.23414	7.23414	7.23414	7.23414	7.23414	7.23414	7.23414	7.23414	7.23414	7.23414	7.23414	7.23414	7.23414	7.23414	7.23414	7.23414	7.23414	7.23414	7.23414	7.23414	7.23414	7.23414	7.23414	7.23414	7.23414	7.23414	7.23414	7.23414	7.23414
7.21124	7.21124	7.21124	7.21124	7.21124	7.21124	7.21124	7.21124	7.21124	7.21124	7.21124	7.21124	7.21124	7.21124	7.21124	7.21124	7.21124	7.21124	7.21124	7.21124	7.21124	7.21124	7.21124	7.21124	7.21124	7.21124	7.21124	7.21124	7.21124	7.21124	7.21124	7.21124	7.21124	7.21124	7.21124	7.21124	7.21124	7.21124	7.21124	7.21124	7.21124	7.21124	7.21124	7.21124	7.21124	7.21124	7.21124	7.21124	7.21124	7.21124
7.18835	7.18835	7.18835	7.18835	7.18835	7.18835	7.18835	7.18835	7.18835	7.18835	7.18835	7.18835	7.18835	7.18835	7.18835	7.18835	7.18835	7.18835	7.18835	7.18835	7.18835	7.18835	7.18835	7.18835	7.18835	7.18835	7.18835	7.18835	7.18835	7.18835	7.18835	7.18835	7.18835	7.18835	7.18835	7.18835	7.18835	7.18835	7.18835	7.18835	7.18835	7.18835	7.18835	7.18835	7.18835	7.18835	7.18835	7.18835	7.18835	7.18835
7.16546	7.16546	7.16546	7.16546	7.16546	7.16546	7.16546	7.16546	7.16546	7.16546	7.16546	7.16546	7.16546	7.16546	7.16546	7.16546	7.16546	7.16546	7.16546	7.16546	7.16546	7.16546	7.16546	7.16546	7.16546	7.16546	7.16546	7.16546	7.16546	7.16546	7.16546	7.16546	7.16546	7.16546	7.16546	7.16546	7.16546	7.16546	7.16546	7.16546	7.16546	7.16546	7.16546	7.16546	7.16546	7.16546	7.16546	7.16546	7.16546	7.16546
7.14256	7.14256	7.14256	7.14256	7.14256	7.14256	7.14256	7.14256	7.14256	7.14256	7.14256	7.14256	7.14256	7.14256	7.14256	7.14256	7.14256	7.14256	7.14256	7.14256	7.14256	7.14256	7.14256	7.14256	7.14256	7.14256	7.14256	7.14256	7.14256	7.14256	7.14256	7.14256	7.14256	7.14256	7.14256	7.14256	7.14256	7.14256	7.14256	7.14256	7.14256	7.14256	7.14256	7.14256	7.14256	7.14256	7.14256	7.14256	7.14256	7.14256
7.11967	7.11967	7.11967	7.11967	7.11967	7.11967	7.11967	7.11967	7.11967	7.11967	7.11967	7.11967	7.11967	7.11967	7.11967	7.11967	7.11967	7.11967	7.11967	7.11967	7.11967	7.11967	7.11967	7.11967	7.11967	7.11967	7.11967	7.11967	7.11967	7.11967	7.11967	7.11967	7.11967	7.11967	7.11967	7.11967	7.11967	7.11967	7.11967	7.11967	7.11967	7.11967	7.11967	7.11967	7.11967	7.11967	7.11967	7.11967	7.11967	7.11967
7.09678	7.09678	7.09678	7.09678	7.09678	7.09678	7.09678	7.09678	7.09678	7.09678	7.09678	7.09678	7.09678	7.09678	7.09678	7.09678	7.09678	7.09678	7.09678	7.09678	7.09678	7.09678	7.09678	7.09678	7.09678	7.09678	7.09678	7.09678	7.09678	7.09678	7.09678	7.09678	7.09678	7.09678	7.09678	7.09678	7.09678	7.09678	7.09678	7.09678	7.09678	7.09678	7.09678	7.09678	7.09678	7.09678	7.09678	7.09678	7.09678	7.09678
7.07389	7.07389	7.07389	7.07389	7.07389	7.07389	7.07389	7.07389	7.07389	7.07389	7.07389	7.07389	7.07389	7.07389	7.07389	7.07389	7.07389	7.07389	7.07389	7.07389	7.07389	7.07389	7.07389	7.07389	7.07389	7.07389	7.07389	7.07389	7.07389	7.07389	7.07389	7.07389	7.07389	7.07389	7.07389	7.07389	7.07389	7.07389	7.07389	7.07389	7.07389	7.07389	7.07389	7.07389	7.07389	7.07389	7.07389	7.07389	7.07389	7.07389
7.05099	7.05099	7.05099	7.05099	7.05099	7.05099	7.05099	7.05099	7.05099	7.05099	7.05099	7.05099	7.05099	7.05099	7.05099	7.05099	7.05099	7.05099	7.05099	7.05099	7.05099	7.05099	7.05099	7.05099	7.05099	7.05099	7.05099	7.05099	7.05099	7.05099	7.05099	7.05099	7.05099	7.05099	7.05099	7.05099	7.05099	7.05099	7.05099	7.05099	7.05099	7.05099	7.05099	7.05099	7.05099	7.05099	7.05099	7.05099	7.05099	7.05099
7.0281	7.0281	7.0281	7.0281	7.0281	7.0281	7.0281	7.0281	7.0281	7.0281	7.0281	7.0281	7.0281	7.0281	7.0281	7.0281	7.0281	7.0281	7.0281	7.0281	7.0281	7.0281	7.0281	7.0281	7.0281	7.0281	7.0281	7.0281	7.0281	7.0281	7.0281	7.0281	7.0281	7.0281	7.0281	7.0281	7.0281	7.0281	7.0281	7.0281	7.0281	7.0281	7.0281	7.0281	7.0281	7.0281	7.0281	7.0281	7.0281	7.0281
7.00521	7.00521	7.00521	7.00521	7.00521	7.00521	7.00521	7.00521	7.00521	7.00521	7.00521	7.00521	7.00521	7.00521	7.00521	7.00521	7.00521	7.00521	7.00521	7.00521	7.00521	7.00521	7.00521	7.00521	7.00521	7.00521	7.00521	7.00521	7.00521	7.00521	7.00521	7.00521	7.00521	7.00521	7.00521	7.00521	7.00521	7.00521	7.00521	7.00521	7.00521	7.00521	7.00521	7.00521	7.00521	7.00521	7.00521	7.00521	7.00521	7.00521
6.98231	6.98231	6.98231	6.98231	6.98231	6.98231	6.98231	6.98231	6.98231	6.98231	6.98231	6.98231	6.98231	6.98231	6.98231	6.98231	6.98231	6.98231	6.98231	6.98231	6.98231	6.98231	6.98231	6.98231	6.98231	6.98231	6.98231	6.98231	6.98231	6.98231	6.98231	6.98231	6.98231	6.98231	6.98231	6.98231	6.98231	6.98231	6.98231	6.98231	6.98231	6.98231	6.98231	6.98231	6.98231	6.98231	6.98231	6.98231	6.98231	6.98231
6.95942	6.95942	6.95942	6.95942	6.95942	6.95942	6.95942	6.95942	6.95942	6.95942	6.95942	6.95942	6.95942	6.95942	6.95942	6.95942	6.95942	6.95942	6.95942	6.95942	6.95942	6.95942	6.95942	6.95942	6.95942	6.95942	6.95942	6.95942	6.95942	6.95942	6.95942	6.95942	6.95942	6.95942	6.95942	6.95942	6.95942	6.95942	6.95942	6.95942	6.95942	6.95942	6.95942	6.95942	6.95942	6.95942	6.95942	6.95942	6.95942	6.95942
6.93653	6.93653	6.93653	6.93653	6.93653	6.93653	6.93653	6.93653	6.93653	6.93653	6.93653	6.93653	6.93653	6.93653	6.93653	6.93653	6.93653	6.93653	6.93653	6.93653	6.93653	6.93653	6.93653	6.93653	6.93653	6.93653	6.93653	6.93653	6.93653	6.93653	6.93653	6.93653	6.93653	6.93653	6.93653	6.93653	6.93653	6.93653	6.93653	6.93653	6.93653	6.93653	6.93653	6.93653	6.93653	6.93653	6.93653	6.93653	6.93653	6.93653
[truncated: 790 more rows]
[truncated: 758 more columns]

## Sheet: Z_flat_eye


																																																	-5.03707
																																																	-5.03197
																																																-5.03838	-5.02653
																																																-5.03344	-5.02077
																																															-5.03996	-5.02815	-5.01467
[truncated: 307 more rows]
[truncated: 735 more columns]

## Sheet: X_average
-8.65022	-8.62733	-8.60445	-8.58156	-8.55868	-8.53579	-8.51291	-8.49003	-8.46714	-8.44426	-8.42137	-8.39849	-8.37561	-8.35272	-8.32984	-8.30695	-8.28407	-8.26118	-8.2383	-8.21542	-8.19253	-8.16965	-8.14676	-8.12388	-8.101	-8.07811	-8.05523	-8.03234	-8.00946	-7.98657	-7.96369	-7.94081	-7.91792	-7.89504	-7.87215	-7.84927	-7.82639	-7.8035	-7.78062	-7.75773	-7.73485	-7.71196	-7.68908	-7.6662	-7.64331	-7.62043	-7.59754	-7.57466	-7.55178	-7.52889
[truncated: 823 more rows]
[truncated: 737 more columns]

[truncated: 5 more sheets: Y_average, Z_average_eye, X_steep, Y_steep, Z_steep_eye]
