# Supplementary material for: Simulated optical performance of soft contact lenses on the eye
Source: PLoS One. 2019 May 14;14(5):e0216484. doi: 10.1371/journal.pone.0216484 (PMC6516737; doi:10.1371/journal.pone.0216484)
Supplement: S2 Table — (XLSX) [file pone.0216484.s002.xlsx]

## Sheet: Experimental Parameters
Formal Results: Spherical Contact Lenses
SPH Range	20 to -20
Step	5
BCs	8.2	8.5	8.8
Tc	0.25
DIAM (for each)	14.5 (steep)	15 (average)	15.5 (flat)
Flat Eye:	Participant 1 OD.mat
Average Eye:	Participant 2 OS.mat
Steep Eye:	Participant 3 OD.mat
Mathematical Assumptions in Lens Designs:
R_optical = 4.0;
R1 = BC;
R2 = R1+2;
R3 = R2-2;
X1 = R_optical;
X3 = DIAM/2;
X2 = 0.5*(X1+X3);
Goal: compare power change under prescriptions +20 to -20 SPH for one flat eye with a lens BC 8.8, average eye with lens 8.5, and steep eye with lens 8.2, each at diameters 14.5, 15.0, and 15.5. Results output are:
Min
Max
Mean
Median
Std
Lens
Eye

## Sheet: Participant Eyes Data
Flat Radius	Flat Power (Sim K)	Rounded Flat Power	Patient ID	Eye Classification by Power					Normal Falls in this range:
8.06896	41.827	41.8	Participant 1 OD.mat	Flat					Min Normal:	42.42	SD:	1.38
7.71211	43.7624	43.8	Participant 2 OS.mat	Normal					Median Normal:	43.8
7.21244	46.7941	46.8	Participant 3 OD.mat	Steep					Max Normal:	45.18

## Sheet: dP Results
Flat Eye (Sim K 41.8)
DIAM:	Min Power Change (D)	Max Power Change (D)	Mean Power Change (D)	Median Power Change (D)	Std Dev Power Change (D)	Base Curve:	Spherical Power:	Tc	Quality of Simulation Results	Applied Eye Tilt Lens Z change
15.5	-0.083821	0.595792	0.192625	0.193927	0.147958	BC=8.8	-20	0.25	21	z=-0.05 Rx eye: 0.3 Ry eye: -0.1
15.5	-0.163859	0.458932	0.065608	0.058761	0.132861	BC=8.8	-15	0.25	18	Rx eye: 0.3 Ry eye: 0.1
15.5	-0.251829	0.321722	-0.04511	-0.055106	0.118406	BC=8.8	-10	0.25	17	Rx eye: 0.3 Ry eye: 0.1
15.5	-0.326943	0.197427	-0.13303	-0.143999	0.101866	BC=8.8	-5	0.25	15	Rx eye: 0.3 Ry eye: 0.1
15.5	-0.370754	0.098271	-0.192199	-0.202178	0.085213	BC=8.8	0	0.25	13	Rx eye: 0.3 Ry eye: 0.1
15.5	-0.377445	0.006738	-0.224014	-0.231954	0.066159	BC=8.8	5	0.25	16	Rx eye: 0.3 Ry eye: 0.1
15.5	-0.708525	0.064107	-0.396011	-0.416744	0.125851	BC=8.8	10	0.4	16	Z=0.05 Rx eye: 0.3 Ry eye: 0.1
15.5	-0.976321	0.01742	-0.556648	-0.581291	0.169901	BC=8.8	15	0.55	14	Rx eye: 0.3 Ry eye: 0.1
15.5	-1.2186	-0.083888	-0.719778	-0.744372	0.201309	BC=8.8	20	0.7	14	Rx eye: 0.3 Ry eye: 0.1
Flat Eye (Sim K 41.8)
DIAM:	Min Power Change (D)	Max Power Change (D)	Mean Power Change (D)	Median Power Change (D)	Std Dev Power Change (D)	Base Curve:	Spherical Power:	Tc	Quality of Simulation Results	Applied Eye Tilt Lens Z change
15	-0.11076	0.618141	0.191491	0.184877	0.15192	BC=8.8	-20	0.25	16	Rx eye: 0.0 Ry eye: 0.0
15	-0.217268	0.491917	0.068234	0.060601	0.141966	BC=8.8	-15	0.25	15	Rx eye: 0.0 Ry eye: 0.0
15	-0.334863	0.348687	-0.053985	-0.058969	0.131159	BC=8.8	-10	0.25	15	Rx eye: 0.0 Ry eye: 0.0
15	-0.41265	0.208166	-0.145749	-0.148733	0.117814	BC=8.8	-5	0.25	15	Rx eye: 0.0 Ry eye: 0.0
15	-0.448827	0.120966	-0.196402	-0.200365	0.103906	BC=8.8	0	0.25	15	Rx eye: 0.0 Ry eye: 0.0
15	-0.466979	0.002514	-0.232399	-0.231898	0.086285	BC=8.8	5	0.25	14	Rx eye: 0.0 Ry eye: 0.0
15	-0.668174	-0.119909	-0.405835	-0.412976	0.108083	BC=8.8	10	0.4	14	Rx eye: 0.0 Ry eye: 0.0
15	-0.861001	-0.252922	-0.595041	-0.609024	0.127353	BC=8.8	15	0.55	15	Rx eye: 0.0 Ry eye: 0.0
15	-1.08815	-0.400178	-0.781728	-0.802839	0.145425	BC=8.8	20	0.7	14	Rx eye: 0.0 Ry eye: 0.0
Flat Eye (Sim K 41.8)
DIAM:	Min Power Change (D)	Max Power Change (D)	Mean Power Change (D)	Median Power Change (D)	Std Dev Power Change (D)	Base Curve:	Spherical Power:	Tc	Quality of Simulation Results	Applied Eye Tilt Lens Z change
14.5	-0.15462	0.606843	0.171982	0.181241	0.170498	BC=8.8	-20	0.25	15	Rx eye: 0.0 Ry eye: 0.0
14.5	-0.228541	0.469297	0.047684	0.051674	0.155144	BC=8.8	-15	0.25	14	Rx eye: 0.0 Ry eye: 0.0
14.5	-0.331776	0.331136	-0.062811	-0.066994	0.137738	BC=8.8	-10	0.25	15	Rx eye: 0.0 Ry eye: 0.0
14.5	-0.416405	0.201818	-0.152818	-0.163608	0.12022	BC=8.8	-5	0.25	15	Rx eye: 0.0 Ry eye: 0.0
14.5	-0.414265	0.095202	-0.169388	-0.17669	0.11948	BC=8.8	0	0.25	15	Rx eye: 0.0 Ry eye: 0.0
14.5	-0.44923	-0.080274	-0.260186	-0.260245	0.073016	BC=8.8	5	0.25	15	Rx eye: 0.0 Ry eye: 0.0
14.5	-0.679452	-0.245326	-0.452383	-0.457493	0.092226	BC=8.8	10	0.4	15	Rx eye: 0.0 Ry eye: 0.0
14.5	-0.927717	-0.407802	-0.658732	-0.66134	0.110966	BC=8.8	15	0.55	15	Rx eye: 0.0 Ry eye: 0.0
14.5	-1.17096	-0.568273	-0.853813	-0.856764	0.125493	BC=8.8	20	0.7	13	Rx eye: 0.0 Ry eye: 0.0
Normal Eye (Sim K 43.8)
DIAM:	Min Power Change (D)	Max Power Change (D)	Mean Power Change (D)	Median Power Change (D)	Std Dev Power Change (D)	Base Curve:	Spherical Power:	Tc	Quality of Simulation Results	Applied Eye Tilt Lens Z change
15.5	-0.750506	0.669267	0.096132	0.176392	0.414491	BC=8.5	-20	0.25	20	Z= -0.28 Rx=1.75 Ry=0.25
15.5	-0.83957	0.523051	-0.032608	0.018552	0.375124	BC=8.5	-15	0.25	20	Z= -0.28 Rx=1.75 Ry=0.25
15.5	-0.901595	0.393602	-0.140641	-0.110615	0.33789	BC=8.5	-10	0.25	20	Z= -0.28 Rx=1.75 Ry=0.25
15.5	-0.945589	0.297498	-0.22382	-0.206091	0.308372	BC=8.5	-5	0.25	20	Z= -0.28 Rx=1.75 Ry=0.25
15.5	-0.939151	0.263768	-0.27066	-0.252857	0.288129	BC=8.5	0	0.25	24	Z= -0.28 Rx=1.75 Ry=0.25
15.5	-0.933594	0.267117	-0.289095	-0.252281	0.277952	BC=8.5	5	0.25	20	Z= -0.28 Rx=1.75 Ry=0.25
15.5	-1.40696	0.335382	-0.479186	-0.425542	0.418108	BC=8.5	10	0.4	20	Z= -0.28 Rx=1.75 Ry=0.25
15.5	-1.85901	0.233	-0.679364	-0.621234	0.528214	BC=8.5	15	0.55	20	Z= -0.28 Rx=1.75 Ry=0.25
15.5	-2.25388	0.197601	-0.871429	-0.815135	0.634565	BC=8.5	20	0.7	16	Z= -0.28 Rx=1.75 Ry=0.25
Normal Eye (Sim K 43.8)
DIAM:	Min Power Change (D)	Max Power Change (D)	Mean Power Change (D)	Median Power Change (D)	Std Dev Power Change (D)	Base Curve:	Spherical Power:	Tc	Quality of Simulation Results	Applied Eye Tilt Lens Z change
15	-0.474234	1.04551	0.245396	0.309898	0.338805	BC=8.5	-20	0.25	15	Rx eye = 0.0 Ry eye = 0.0
15	-0.597659	0.859143	0.097167	0.137451	0.303278	BC=8.5	-15	0.25	17	Z=-0.01 Rx eye = 0.0 Ry eye = 0.0
15	-0.688414	0.67006	-0.034735	-0.011374	0.267587	BC=8.5	-10	0.25	16	Rx eye = 0.0 Ry eye = 0.0
15	-0.742651	0.481249	-0.14299	-0.130582	0.232007	BC=8.5	-5	0.25	19	Rx eye = 0.0 Ry eye = 0.0
15	-0.736242	0.291894	-0.221349	-0.219573	0.194151	BC=8.5	0	0.25	17	Rx eye = 0.0 Ry eye = 0.0
15	-0.672253	0.080707	-0.271054	-0.279371	0.153858	BC=8.5	5	0.25	16	Z=-0.025 Rx eye = 0.0 Ry eye = 0.0
15	-1.10361	0.138135	-0.457242	-0.493233	0.243883	BC=8.5	10	0.4	14	Rx eye = 0.0 Ry eye = 0.0
15	-1.56106	0.229163	-0.661191	-0.720923	0.336369	BC=8.5	15	0.55	14	Rx eye = 0.0 Ry eye = 0.0
15	-1.97509	0.315982	-0.859872	-0.950765	0.416985	BC=8.5	20	0.7	15	Rx eye = 0.0 Ry eye = 0.0
Normal Eye (Sim K 43.8)
DIAM:	Min Power Change (D)	Max Power Change (D)	Mean Power Change (D)	Median Power Change (D)	Std Dev Power Change (D)	Base Curve:	Spherical Power:	Tc	Quality of Simulation Results	Applied Eye Tilt Lens Z change
14.5	-0.846005	0.857639	0.167222	0.327537	0.499103	BC=8.5	-20	0.25	14	Z= -0.25 Rx eye = 1.6 Ry eye = 0.1
14.5	-0.854476	0.510114	-0.02036	0.123999	0.39663	BC=8.5	-15	0.25	15	Z= -0.25 Rx eye = 1.6 Ry eye = 0.1
14.5	-0.885402	0.555493	-0.083847	0.039204	0.358246	BC=8.5	-10	0.25	15	Z= -0.25 Rx eye = 1.6 Ry eye = 0.1
14.5	-1.02168	0.369668	-0.189224	-0.101394	0.353219	BC=8.5	-5	0.25	14	Z= -0.25 Rx eye = 1.6 Ry eye = 0.1
14.5	-1.0605	0.062607	-0.315244	-0.236674	0.261413	BC=8.5	0	0.25	14	Z= -0.25 Rx eye = 1.6 Ry eye = 0.1
14.5	-1.08828	-0.044977	-0.408651	-0.376548	0.219541	BC=8.5	5	0.25	14	Z= -0.25 Rx eye = 1.6 Ry eye = 0.1
14.5	-1.75043	-0.031379	-0.649006	-0.577661	0.390069	BC=8.5	10	0.4	16	Z= -0.25 Rx eye = 1.6 Ry eye = 0.1
14.5	-2.21847	0.303473	-0.777197	-0.705378	0.57642	BC=8.5	15	0.55	15	Z= -0.25 Rx eye = 1.6 Ry eye = 0.1
14.5	-2.75214	0.285173	-1.01502	-0.933708	0.706604	BC=8.5	20	0.7	15	Z= -0.25 Rx eye = 1.6 Ry eye = 0.1
Steep Eye (Sim K 46.8)
DIAM:	Min Power Change (D)	Max Power Change (D)	Mean Power Change (D)	Median Power Change (D)	Std Dev Power Change (D)	Base Curve:	Spherical Power:	Tc	Quality of Simulation Results	Applied Eye Tilt Lens Z change
15.5	-0.928056	0.63968	0.071331	0.193867	0.433285	BC=8.2	-20	0.25	20	Z: -0.33 Rx eye = -1.8 Ry eye = -0.3
15.5	-0.967428	0.417335	-0.09334	0.015478	0.398557	BC=8.2	-15	0.25	19	Z: -0.35 Rx eye = -1.8 Ry eye = -0.3
15.5	-1.00802	0.257124	-0.243349	-0.146049	0.369066	BC=8.2	-10	0.25	20	Z: -0.35 Rx eye = -1.8 Ry eye = -0.3
15.5	-1.0906	0.432222	-0.292424	-0.294608	0.367296	BC=8.2	-5	0.25	18	Z: -0.33 Rx eye = -1.8 Ry eye = -0.3
15.5	-1.3879	0.384577	-0.421676	-0.428666	0.396042	BC=8.2	0	0.25	21	Z: -0.33 Rx eye = -1.8 Ry eye = -0.3
15.5	-1.43158	0.007608	-0.509783	-0.420463	0.308142	BC=8.2	5	0.25	23	Z: -0.33 Rx eye = -1.8 Ry eye = -0.3
15.5	-1.90306	0.0204	-0.773922	-0.762393	0.43823	BC=8.2	10	0.4	17	Z: -0.33 Rx eye = -1.8 Ry eye = -0.3
15.5	-2.47128	-0.360728	-1.14306	-1.06981	0.530622	BC=8.2	15	0.55	19	Z: -0.33 Rx eye = -1.8 Ry eye = -0.3
15.5	-2.98409	-0.538075	-1.45945	-1.42058	0.626328	BC=8.2	20	0.7	17	Z: -0.33 Rx eye = -1.8 Ry eye = -0.3
Steep Eye (Sim K 46.8)
DIAM:	Min Power Change (D)	Max Power Change (D)	Mean Power Change (D)	Median Power Change (D)	Std Dev Power Change (D)	Base Curve:	Spherical Power:	Tc	Quality of Simulation Results	Applied Eye Tilt Lens Z change
15	-0.510818	0.91055	0.194628	0.217585	0.275909	BC =8.2	-20	0.25	20	z=-0.0525 Rx: 0 Ry: 0
15	-0.605187	0.66323	0.003923	0.026485	0.245617	BC =8.2	-15	0.25	16	Rx: 0 Ry: 0
15	-0.681213	0.417456	-0.17052	-0.146279	0.216987	BC =8.2	-10	0.25	16	Rx: 0 Ry: 0
15	-0.735329	0.195419	-0.317749	-0.283356	0.190769	BC =8.2	-5	0.25	18	Rx: 0 Ry: 0
15	-0.850766	0.024724	-0.427669	-0.379733	0.172371	BC =8.2	0	0.25	18	Rx: 0 Ry: 0
15	-1.51954	0.342616	-0.480542	-0.403946	0.385	BC =8.2	5	0.25	19	Rx: 0 Ry: 0
15	-1.36481	-0.583768	-0.845846	-0.80056	0.172927	BC =8.2	10	0.4	17	Rx: 0 Ry: 0
15	-1.77912	-0.924496	-1.21411	-1.17833	0.182327	BC =8.2	15	0.55	14	Rx: 0 Ry: 0
15	-2.17352	-1.2586	-1.57511	-1.54537	0.19775	BC =8.2	20	0.7	14	Rx: 0 Ry: 0
Steep Eye (Sim K 46.8)
DIAM:	Min Power Change (D)	Max Power Change (D)	Mean Power Change (D)	Median Power Change (D)	Std Dev Power Change (D)	Base Curve:	Spherical Power:	Tc	Quality of Simulation Results	Applied Eye Tilt Lens Z change
14.5	-0.7366	0.921332	0.231905	0.291701	0.396444	BC =8.2	-20	0.25	16	Z: -0.25 Rx eye: -1.5 Ry eye:-1.0
14.5	-0.798194	0.508173	-0.096557	-0.051689	0.349432	BC =8.2	-15	0.25	16	Z: -0.25 Rx eye: -1.5 Ry eye:-1.0
14.5	-1.04873	0.336524	-0.246733	-0.221335	0.316832	BC =8.2	-10	0.25	16	Z: -0.25 Rx eye: -1.5 Ry eye:-1.0
14.5	-1.05419	0.077997	-0.417348	-0.3645	0.291241	BC =8.2	-5	0.25	16	Z: -0.25 Rx eye: -1.5 Ry eye:-1.0
14.5	-1.1254	0.04759	-0.494047	-0.448759	0.287752	BC =8.2	0	0.25	16	Z: -0.25 Rx eye: -1.5 Ry eye:-1.0
14.5	-1.17633	-0.100016	-0.519325	-0.47666	0.28456	BC =8.2	5	0.25	17	Z: -0.255 Rx eye: -1.5 Ry eye:-1.0
14.5	-1.84239	-0.237231	-0.910565	-0.882983	0.434235	BC =8.2	10	0.4	15	Z: -0.25 Rx eye: -1.5 Ry eye:-1.0
14.5	-2.56877	-0.402316	-1.31103	-1.30099	0.589625	BC =8.2	15	0.55	15	Z: -0.25 Rx eye: -1.5 Ry eye:-1.0
14.5	-3.27796	-0.603418	-1.72336	-1.75165	0.731279	BC =8.2	20	0.7	14	Z: -0.25 Rx eye: -1.5 Ry eye:-1.0

## Sheet: Effective Power Change
Effective Power Change Spherical (D)
Spherical Power:	Flat 1 (D=15.5 BC=8.8)	Flat 2 (D=15.0 BC=8.8)	Flat 3 (D=14.5 BC=8.8)	Avg 1 (D=15.5 BC=8.5)	Avg 2 (D=15.0 BC=8.5)	Avg 3 (D=14.5 BC=8.5)	Steep 1 (D=15.5 BC=8.2)	Steep 2 (D=15.0 BC=8.2)	Steep 3 (D=14.5 BC=8.2)
-20	0.192625	0.191491	0.171982	0.096132	0.245396	0.167222	0.071331	0.194628	0.231905
-15	0.065608	0.068234	0.047684	-0.032608	0.097167	-0.02036	-0.09334	0.003923	-0.096557
-10	-0.04511	-0.053985	-0.062811	-0.140641	-0.034735	-0.083847	-0.243349	-0.17052	-0.246733
-5	-0.13303	-0.145749	-0.152818	-0.22382	-0.14299	-0.189224	-0.292424	-0.317749	-0.417348
0	-0.192199	-0.196402	-0.169388	-0.27066	-0.221349	-0.315244	-0.421676	-0.427669	-0.494047
5	-0.224014	-0.232399	-0.260186	-0.289095	-0.271054	-0.408651	-0.509783	-0.480542	-0.519325
10	-0.396011	-0.405835	-0.452383	-0.479186	-0.457242	-0.649006	-0.773922	-0.845846	-0.910565
15	-0.556648	-0.595041	-0.658732	-0.679364	-0.661191	-0.777197	-1.14306	-1.21411	-1.31103
20	-0.719778	-0.781728	-0.853813	-0.871429	-0.859872	-1.01502	-1.45945	-1.57511	-1.72336
Std Dev Effective Power Change (D)
Spherical Power:	Flat 1 (D=15.5 BC=8.8)	Flat 2 (D=15.0 BC=8.8)	Flat 3 (D=14.5 BC=8.8)	Avg 1 (D=15.5 BC=8.5)	Avg 2 (D=15.0 BC=8.5)	Avg 3 (D=14.5 BC=8.5)	Steep 1 (D=15.5 BC=8.2)	Steep 2 (D=15.0 BC=8.2)	Steep 3 (D=14.5 BC=8.2)
-20	0.147958	0.15192	0.170498	0.414491	0.338805	0.499103	0.433285	0.275909	0.396444
-15	0.132861	0.141966	0.155144	0.375124	0.303278	0.39663	0.398557	0.245617	0.349432
-10	0.118406	0.131159	0.137738	0.33789	0.267587	0.358246	0.369066	0.216987	0.316832
-5	0.101866	0.117814	0.12022	0.308372	0.232007	0.353219	0.367296	0.190769	0.291241
0	0.085213	0.103906	0.11948	0.288129	0.194151	0.261413	0.396042	0.172371	0.287752
5	0.066159	0.086285	0.073016	0.277952	0.153858	0.219541	0.308142	0.385	0.28456
10	0.125851	0.108083	0.092226	0.418108	0.243883	0.390069	0.43823	0.172927	0.434235
15	0.169901	0.127353	0.110966	0.528214	0.336369	0.57642	0.530622	0.182327	0.589625
20	0.201309	0.145425	0.125493	0.634565	0.416985	0.706604	0.626328	0.19775	0.731279
Count of Power Change (>0.25) After 1 Std Dev - by Lens Power
Spherical Power:	Flat 1 (D=15.5 BC=8.8)	Flat 2 (D=15.0 BC=8.8)
-20	0	0
-15	0	0
-10	0	0
-5	0	0
0	0	0
5	0	0
10	1	1
15	1	1
20	1	1
Magnitude of Power Change (>0.25) After 1 Std Dev - by Lens Power
Spherical Power:	Flat 1 (D=15.5 BC=8.8)	Flat 2 (D=15.0 BC=8.8)
-20	0	0
-15	0	0
-10	0	0
-5	0	0
0	0	0
5	0	0
10	-0.396011	-0.405835
15	-0.556648	-0.595041
20	-0.719778	-0.781728
% Power Change (>0.25) After 1 Std Dev - by Lens Diameter
D=15.5	0.111111
D=15	0.111111
D=14.5	0
% Power Change (>0.25) After 1 Std Dev - by Base Curve
BC=8.2	0.222222
BC=8.5	0
BC=8.8	0

## Sheet: Min Max Power Change
Spherical Power	Flat Eye 1 Min	Flat Eye 2 Min	Flat Eye 3 Min	Avg Eye 1 Min	Avg Eye 2 Min	Avg Eye 3 Min	Steep Eye 1 Min	Steep Eye 2 Min	Steep Eye 3 Min	Flat Eye 1 Max	Flat Eye 2 Max	Flat Eye 3 Max	Avg Eye 1 Max	Avg Eye 2 Max	Avg Eye 3 Max	Steep Eye 1 Max	Steep Eye 2 Max	Steep Eye 3 Max
-20	-0.083821	-0.11076	-0.15462	-0.750506	-0.474234	-0.846005	-0.928056	-0.510818	-0.7366	0.595792	0.618141	0.606843	0.669267	1.04551	0.857639	0.63968	0.91055	0.921332
-15	-0.163859	-0.217268	-0.228541	-0.83957	-0.597659	-0.854476	-0.967428	-0.605187	-0.798194	0.458932	0.491917	0.469297	0.523051	0.859143	0.510114	0.417335	0.66323	0.508173
-10	-0.251829	-0.334863	-0.331776	-0.901595	-0.688414	-0.885402	-1.00802	-0.681213	-1.04873	0.321722	0.348687	0.331136	0.393602	0.67006	0.555493	0.257124	0.417456	0.336524
-5	-0.326943	-0.41265	-0.416405	-0.945589	-0.742651	-1.02168	-1.0906	-0.735329	-1.05419	0.197427	0.208166	0.201818	0.297498	0.481249	0.369668	0.432222	0.195419	0.077997
0	-0.370754	-0.448827	-0.414265	-0.939151	-0.736242	-1.0605	-1.3879	-0.850766	-1.1254	0.098271	0.120966	0.095202	0.263768	0.291894	0.062607	0.384577	0.024724	0.04759
5	-0.377445	-0.466979	-0.44923	-0.933594	-0.672253	-1.08828	-1.43158	-1.51954	-1.17633	0.006738	0.002514	-0.080274	0.267117	0.080707	-0.044977	0.007608	0.342616	-0.100016
10	-0.708525	-0.668174	-0.679452	-1.40696	-1.10361	-1.75043	-1.90306	-1.36481	-1.84239	0.064107	-0.119909	-0.245326	0.335382	0.138135	-0.031379	0.0204	-0.583768	-0.237231
15	-0.976321	-0.861001	-0.927717	-1.85901	-1.56106	-2.21847	-2.47128	-1.77912	-2.56877	0.01742	-0.252922	-0.407802	0.233	0.229163	0.303473	-0.360728	-0.924496	-0.402316
20	-1.2186	-1.08815	-1.17096	-2.25388	-1.97509	-2.75214	-2.98409	-2.17352	-3.27796	-0.083888	-0.400178	-0.568273	0.197601	0.315982	0.285173	-0.538075	-1.2586	-0.603418
Spherical Power	Flat Eye Min	Avg Eye Min	Steep Eye Min	Flat Eye Max	Avg Eye Max	Steep Eye Max
-20	-0.349201	-2.07075	-2.17547	1.82078	2.57242	2.47156
-15	-0.609668	-2.29171	-2.37081	1.42015	1.89231	1.58874
-10	-0.918468	-2.47541	-2.73796	1.00155	1.61915	1.0111
-5	-1.156	-2.70992	-2.88012	0.607411	1.14841	0.705638
0	-1.23385	-2.7359	-3.36407	0.314439	0.618269	0.456891
5	-1.29365	-2.69413	-4.12745	-0.071022	0.302847	0.250208
10	-2.05615	-4.261	-5.11026	-0.301128	0.442138	-0.800599
15	-2.76504	-5.63854	-6.81917	-0.643304	0.765636	-1.68754
20	-3.47771	-6.98111	-8.43557	-1.05234	0.798756	-2.4001
Max:	1.04551
Min:	-3.27796
Row Labels	Sum of Flat Eye Min	Sum of Avg Eye Min	Sum of Steep Eye Min	Sum of Flat Eye Max	Sum of Avg Eye Max	Sum of Steep Eye Max
-20	-0.349201	-2.07075	-2.17547	1.82078	2.57242	2.47156
-15	-0.609668	-2.29171	-2.37081	1.42015	1.89231	1.58874
-10	-0.918468	-2.47541	-2.73796	1.00155	1.61915	1.0111
-5	-1.156	-2.70992	-2.88012	0.607411	1.14841	0.705638
0	-1.23385	-2.7359	-3.36407	0.314439	0.618269	0.456891
5	-1.29365	-2.69413	-4.12745	-0.071022	0.302847	0.250208
10	-2.05615	-4.261	-5.11026	-0.301128	0.442138	-0.800599
15	-2.76504	-5.63854	-6.81917	-0.643304	0.765636	-1.68754
20	-3.47771	-6.98111	-8.43557	-1.05234	0.798756	-2.4001
Grand Total	-13.8597	-31.8584	-38.0209	3.09652	10.1599	1.5959

## Sheet: Parametric Analysis
Power Change by Diameter					Row Labels	Sum of Flat 1 (D=15.5 BC=8.8)	Sum of Flat 2 (D=15.0 BC=8.8)	Sum of Flat 3 (D=14.5 BC=8.8)
Spherical Power:	Flat 1 (D=15.5 BC=8.8)	Flat 2 (D=15.0 BC=8.8)	Flat 3 (D=14.5 BC=8.8)		-20	0.192625	0.191491	0.171982
-20	0.192625	0.191491	0.171982		-15	0.065608	0.068234	0.047684
-15	0.065608	0.068234	0.047684		-10	-0.04511	-0.053985	-0.062811
-10	-0.04511	-0.053985	-0.062811		-5	-0.13303	-0.145749	-0.152818
-5	-0.13303	-0.145749	-0.152818		0	-0.192199	-0.196402	-0.169388
0	-0.192199	-0.196402	-0.169388		5	-0.224014	-0.232399	-0.260186
5	-0.224014	-0.232399	-0.260186		10	-0.396011	-0.405835	-0.452383
10	-0.396011	-0.405835	-0.452383		15	-0.556648	-0.595041	-0.658732
15	-0.556648	-0.595041	-0.658732		20	-0.719778	-0.781728	-0.853813
20	-0.719778	-0.781728	-0.853813		Grand Total	-2.00856	-2.15141	-2.39047
Power Change by Diameter
Spherical Power:	Avg 1 (D=15.5 BC=8.5)	Avg 2 (D=15.0 BC=8.5)	Avg 3 (D=14.5 BC=8.5)		Row Labels	Sum of Avg 1 (D=15.5 BC=8.5)	Sum of Avg 2 (D=15.0 BC=8.5)	Sum of Avg 3 (D=14.5 BC=8.5)
-20	0.096132	0.245396	0.167222		-20	0.096132	0.245396	0.167222
-15	-0.032608	0.097167	-0.02036		-15	-0.032608	0.097167	-0.02036
-10	-0.140641	-0.034735	-0.083847		-10	-0.140641	-0.034735	-0.083847
-5	-0.22382	-0.14299	-0.189224		-5	-0.22382	-0.14299	-0.189224
0	-0.27066	-0.221349	-0.315244		0	-0.27066	-0.221349	-0.315244
5	-0.289095	-0.271054	-0.408651		5	-0.289095	-0.271054	-0.408651
10	-0.479186	-0.457242	-0.649006		10	-0.479186	-0.457242	-0.649006
15	-0.679364	-0.661191	-0.777197		15	-0.679364	-0.661191	-0.777197
20	-0.871429	-0.859872	-1.01502		20	-0.871429	-0.859872	-1.01502
					Grand Total	-2.89067	-2.30587	-3.29133
Power Change by Diameter
Spherical Power	Steep 1 (D=15.5 BC=8.2)	Steep 2 (D=15.0 BC=8.2)	Steep 3 (D=14.5 BC=8.2)
-20	0.071331	0.194628	0.231905
-15	-0.09334	0.003923	-0.096557		Row Labels	Sum of Steep 1 (D=15.5 BC=8.2)	Sum of Steep 2 (D=15.0 BC=8.2)	Sum of Steep 3 (D=14.5 BC=8.2)
-10	-0.243349	-0.17052	-0.246733		-20	0.071331	0.194628	0.231905
-5	-0.292424	-0.317749	-0.417348		-15	-0.09334	0.003923	-0.096557
0	-0.421676	-0.427669	-0.494047		-10	-0.243349	-0.17052	-0.246733
5	-0.509783	-0.480542	-0.519325		-5	-0.292424	-0.317749	-0.417348
10	-0.773922	-0.845846	-0.910565		0	-0.421676	-0.427669	-0.494047
15	-1.14306	-1.21411	-1.31103		5	-0.509783	-0.480542	-0.519325
20	-1.45945	-1.57511	-1.72336		10	-0.773922	-0.845846	-0.910565
					15	-1.14306	-1.21411	-1.31103
					20	-1.45945	-1.57511	-1.72336
Power Change by Base Curve					Grand Total	-4.86567	-4.833	-5.48706
Spherical Power	Flat 1 (D=15.5 BC=8.8)	Avg 1 (D=15.5 BC=8.5)	Steep 1 (D=15.5 BC=8.2)
-20	0.192625	0.096132	0.071331			Row Labels	Sum of Flat 1 (D=15.5 BC=8.8)	Sum of Avg 1 (D=15.5 BC=8.5)	Sum of Steep 1 (D=15.5 BC=8.2)
-15	0.065608	-0.032608	-0.09334			-20	0.192625	0.096132	0.071331
-10	-0.04511	-0.140641	-0.243349			-15	0.065608	-0.032608	-0.09334
-5	-0.13303	-0.22382	-0.292424			-10	-0.04511	-0.140641	-0.243349
0	-0.192199	-0.27066	-0.421676			-5	-0.13303	-0.22382	-0.292424
5	-0.224014	-0.289095	-0.509783			0	-0.192199	-0.27066	-0.421676
10	-0.396011	-0.479186	-0.773922			5	-0.224014	-0.289095	-0.509783
15	-0.556648	-0.679364	-1.14306			10	-0.396011	-0.479186	-0.773922
20	-0.719778	-0.871429	-1.45945			15	-0.556648	-0.679364	-1.14306
						20	-0.719778	-0.871429	-1.45945
						Grand Total	-2.00856	-2.89067	-4.86567
Power Change by Base Curve						Row Labels	Sum of Flat 2 (D=15.0 BC=8.8)	Sum of Avg 2 (D=15.0 BC=8.5)	Sum of Steep 2 (D=15.0 BC=8.2)
Spherical Power	Flat 2 (D=15.0 BC=8.8)	Avg 2 (D=15.0 BC=8.5)	Steep 2 (D=15.0 BC=8.2)			-20	0.191491	0.245396	0.194628
-20	0.191491	0.245396	0.194628			-15	0.068234	0.097167	0.003923
-15	0.068234	0.097167	0.003923			-10	-0.053985	-0.034735	-0.17052
-10	-0.053985	-0.034735	-0.17052			-5	-0.145749	-0.14299	-0.317749
-5	-0.145749	-0.14299	-0.317749			0	-0.196402	-0.221349	-0.427669
0	-0.196402	-0.221349	-0.427669			5	-0.232399	-0.271054	-0.480542
5	-0.232399	-0.271054	-0.480542			10	-0.405835	-0.457242	-0.845846
10	-0.405835	-0.457242	-0.845846			15	-0.595041	-0.661191	-1.21411
15	-0.595041	-0.661191	-1.21411			20	-0.781728	-0.859872	-1.57511
20	-0.781728	-0.859872	-1.57511			Grand Total	-2.15141	-2.30587	-4.833
						Row Labels	Sum of Flat 3 (D=14.5 BC=8.8)	Sum of Avg 3 (D=14.5 BC=8.5)	Sum of Steep 3 (D=14.5 BC=8.2)
Power Change by Base Curve						-20	0.171982	0.167222	0.231905
Spherical Power	Flat 3 (D=14.5 BC=8.8)	Avg 3 (D=14.5 BC=8.5)	Steep 3 (D=14.5 BC=8.2)			-15	0.047684	-0.02036	-0.096557
-20	0.171982	0.167222	0.231905			-10	-0.062811	-0.083847	-0.246733
-15	0.047684	-0.02036	-0.096557			-5	-0.152818	-0.189224	-0.417348
-10	-0.062811	-0.083847	-0.246733			0	-0.169388	-0.315244	-0.494047
-5	-0.152818	-0.189224	-0.417348			5	-0.260186	-0.408651	-0.519325
0	-0.169388	-0.315244	-0.494047			10	-0.452383	-0.649006	-0.910565
5	-0.260186	-0.408651	-0.519325			15	-0.658732	-0.777197	-1.31103
10	-0.452383	-0.649006	-0.910565			20	-0.853813	-1.01502	-1.72336
15	-0.658732	-0.777197	-1.31103			Grand Total	-2.39047	-3.29133	-5.48706
20	-0.853813	-1.01502	-1.72336

## Sheet: BC_effect
Power Change by Diameter								Diameter	15.5	15	14.5	Diameter	15.5	15	14.5
Spherical Power:	Flat 1 (D=15.5 BC=8.8)	Flat 2 (D=15.0 BC=8.8)	Flat 3 (D=14.5 BC=8.8)					mean_all	0.298668	0.33476	0.356881	std_all	0.381067	0.42787	0.456473
-20	0.192625	0.191491	0.171982
-15	0.065608	0.068234	0.047684
-10	-0.04511	-0.053985	-0.062811
-5	-0.13303	-0.145749	-0.152818					BC	8.8	8.5	8.2	Diameter	8.8	8.5	8.2
0	-0.192199	-0.196402	-0.169388					mean_all	0.241042	0.275213	0.436633	std_all	0.295327	0.333986	0.533086
5	-0.224014	-0.232399	-0.260186
10	-0.396011	-0.405835	-0.452383
15	-0.556648	-0.595041	-0.658732
20	-0.719778	-0.781728	-0.853813
Power Change by Diameter
Spherical Power:	Avg 1 (D=15.5 BC=8.5)	Avg 2 (D=15.0 BC=8.5)	Avg 3 (D=14.5 BC=8.5)
-20	0.096132	0.245396	0.167222
-15	-0.032608	0.097167	-0.02036
-10	-0.140641	-0.034735	-0.083847
-5	-0.22382	-0.14299	-0.189224
0	-0.27066	-0.221349	-0.315244
5	-0.289095	-0.271054	-0.408651
10	-0.479186	-0.457242	-0.649006
15	-0.679364	-0.661191	-0.777197
20	-0.871429	-0.859872	-1.01502
Power Change by Diameter
Spherical Power	Steep 1 (D=15.5 BC=8.2)	Steep 2 (D=15.0 BC=8.2)	Steep 3 (D=14.5 BC=8.2)
-20	0.071331	0.194628	0.231905
-15	-0.09334	0.003923	-0.096557
-10	-0.243349	-0.17052	-0.246733
-5	-0.292424	-0.317749	-0.417348
0	-0.421676	-0.427669	-0.494047
5	-0.509783	-0.480542	-0.519325
10	-0.773922	-0.845846	-0.910565
15	-1.14306	-1.21411	-1.31103
20	-1.45945	-1.57511	-1.72336
mean_all	0.298668	0.33476	0.356881
std_all	0.381067	0.42787	0.456473
Power Change by Base Curve
Spherical Power	Flat 1 (D=15.5 BC=8.8)	Avg 1 (D=15.5 BC=8.5)	Steep 1 (D=15.5 BC=8.2)
-20	0.192625	0.096132	0.071331
-15	0.065608	-0.032608	-0.09334
-10	-0.04511	-0.140641	-0.243349
-5	-0.13303	-0.22382	-0.292424
0	-0.192199	-0.27066	-0.421676
5	-0.224014	-0.289095	-0.509783
10	-0.396011	-0.479186	-0.773922
15	-0.556648	-0.679364	-1.14306
20	-0.719778	-0.871429	-1.45945
Power Change by Base Curve
Spherical Power	Flat 2 (D=15.0 BC=8.8)	Avg 2 (D=15.0 BC=8.5)	Steep 2 (D=15.0 BC=8.2)
-20	0.191491	0.245396	0.194628
-15	0.068234	0.097167	0.003923
-10	-0.053985	-0.034735	-0.17052
-5	-0.145749	-0.14299	-0.317749
0	-0.196402	-0.221349	-0.427669
5	-0.232399	-0.271054	-0.480542
10	-0.405835	-0.457242	-0.845846
15	-0.595041	-0.661191	-1.21411
20	-0.781728	-0.859872	-1.57511
Power Change by Base Curve
Spherical Power	Flat 3 (D=14.5 BC=8.8)	Avg 3 (D=14.5 BC=8.5)	Steep 3 (D=14.5 BC=8.2)
-20	0.171982	0.167222	0.231905
-15	0.047684	-0.02036	-0.096557
-10	-0.062811	-0.083847	-0.246733
-5	-0.152818	-0.189224	-0.417348
0	-0.169388	-0.315244	-0.494047
5	-0.260186	-0.408651	-0.519325
10	-0.452383	-0.649006	-0.910565
15	-0.658732	-0.777197	-1.31103
20	-0.853813	-1.01502	-1.72336
mean_all	0.241042	0.275213	0.436633
std_all	0.295327	0.333986	0.533086
