# Supplementary material for: Simulated optical performance of soft contact lenses on the eye
Source: PLoS One. 2019 May 14;14(5):e0216484. doi: 10.1371/journal.pone.0216484 (PMC6516737; doi:10.1371/journal.pone.0216484)
Supplement: S3 Table — (XLSX) [file pone.0216484.s003.xlsx]

## Sheet: Experimental Parameters
Formal Results: Spherical Contact Lenses
CYL Range	-5,-2.5,-1,1,2.5,5, -20 to +20 in steps of 5
AXIS Range	Vertical Power, Horizontal Zero Meridian
SPH Range	0
Step	5
BCs	8.2	8.5	8.8
Tc	0.25
DIAM (for each)	14.5 (steep)	15 (average)	15.5 (flat)
Flat Eye:	Participant 1 OD.mat
Average Eye:	Participant 2 OS.mat
Steep Eye:	Participant 3 OD.mat
Mathematical Assumptions in Lens Designs:
R_optical = 4.0;
R1 = BC;
R2 = R1+2;
R3 = R2-2;
X1 = R_optical;
X3 = DIAM/2;
X2 = 0.5*(X1+X3);
Goal: compare power change under toric prescriptions with simple astigmatism, myopic and hyperopic eyes, for one flat eye with a lens BC 8.8, average eye with lens 8.5, and steep eye with lens 8.2, each at diameters 14.5, 15.0, and 15.5. Results output are:
Min
Max
Mean
Median
Std
Lens
Eye

## Sheet: Participant Eyes Data
Flat Radius	Flat Power (Sim K)	Rounded Flat Power	Patient ID	Eye Classification by Power					Normal Falls in this range:
8.06896	41.827	41.8	Participant 1 OD.mat	Flat					Min Normal:	42.42	SD:	1.38
7.71211	43.7624	43.8	Participant 2 OS.mat	Normal					Median Normal:	43.8
7.21244	46.7941	46.8	Participant 3 OD.mat	Steep					Max Normal:	45.18

## Sheet: dP Results
Flat Eye (Sim K 41.8)
DIAM:	Min Power Change (D)	Max Power Change (D)	Mean Power Change (D)	Median Power Change (D)	Std Dev Power Change (D)	Base Curve:	Cylindrical Power:	Tc	Quality of Simulation Results	Applied Eye Tilt Lens Z change
15.5	-0.31028	0.522105	-0.020152	-0.054794	0.187637	BC=8.8	-20	0.25	18	z=-0.05 Rx eye: 0.3 Ry eye: 0.1
15.5	-0.29785	0.39693	-0.079063	-0.132824	0.150857	BC=8.8	-15	0.25	18	z=-0.055 Rx eye: 0.3 Ry eye: 0.1
15.5	-0.28639	0.28434	-0.128158	-0.172089	0.121676	BC=8.8	-10	0.25	15	z=-0.05 Rx eye: 0.3 Ry eye: 0.1
15.5	-0.325815	0.180836	-0.16643	-0.193211	0.099934	BC=8.8	-5	0.25	14	Rx eye: 0.3 Ry eye: 0.1
15.5	-0.352383	0.139637	-0.180891	-0.198773	0.092219	BC=8.8	-2.5	0.25	17	z=-0.05 Rx eye: 0.3 Ry eye: 0.1
15.5	-0.364612	0.113981	-0.188016	-0.200846	0.08796	BC=8.8	-1	0.25	17	z=-0.05 Rx eye: 0.3 Ry eye: 0.1
15.5	-0.371769	0.097231	-0.192417	-0.202138	0.085211	BC=8.8	0	0.25	18	z=-0.05 Rx eye: 0.3 Ry eye: 0.1
15.5	-0.377043	0.083637	-0.195877	-0.203255	0.082938	BC=8.8	1	0.25	18	z=-0.05 Rx eye: 0.3 Ry eye: 0.1
15.5	-0.383541	0.062909	-0.200415	-0.205663	0.079625	BC=8.8	2.5	0.25	18	z=-0.05 Rx eye: 0.3 Ry eye: 0.1
15.5	-0.390126	0.033398	-0.206255	-0.212691	0.074407	BC=8.8	5	0.25	18	z=-0.05 Rx eye: 0.3 Ry eye: 0.1
15.5	-0.71296	0.106557	-0.358847	-0.368338	0.142603	BC=8.8	10	0.7	15	z=-0.05 Rx eye: 0.3 Ry eye: 0.1
15.5	-1.02758	0.152553	-0.51426	-0.520297	0.207266	BC=8.8	15	0.55	14	z=-0.05 Rx eye: 0.3 Ry eye: 0.1
15.5	-1.28351	0.161155	-0.678227	-0.684088	0.260649	BC=8.8	20	0.4	13	z=-0.05 Rx eye: 0.3 Ry eye: 0.1
Flat Eye (Sim K 41.8)
DIAM:	Min Power Change (D)	Max Power Change (D)	Mean Power Change (D)	Median Power Change (D)	Std Dev Power Change (D)	Base Curve:	Cylindrical Power:	Tc	Quality of Simulation Results	Applied Eye Tilt Lens Z change
15	-0.352348	0.598581	-0.01532	-0.048366	0.20674	BC=8.8	-20	0.25	15	z= -0.005 Rx eye: 0.0 Ry eye: 0.0
15	-0.379059	0.463955	-0.074517	-0.114572	0.169649	BC=8.8	-15	0.25	15	Rx eye: 0.0 Ry eye: 0.0
15	-0.418529	0.349079	-0.125418	-0.153019	0.145876	BC=8.8	-10	0.25	16	z=-0.005 Rx eye: 0.0 Ry eye: 0.0
15	-0.434283	0.224942	-0.165431	-0.173907	0.119357	BC=8.8	-5	0.25	15	Rx eye: 0.0 Ry eye: 0.0
15	-0.440163	0.170629	-0.182753	-0.188042	0.110542	BC=8.8	-2.5	0.25	15	Rx eye: 0.0 Ry eye: 0.0
15	-0.444542	0.139032	-0.191558	-0.19605	0.105957	BC=8.8	-1	0.25	16	Rx eye: 0.0 Ry eye: 0.0
15	-0.446984	0.122037	-0.196641	-0.200959	0.103396	BC=8.8	0	0.25	15	Rx eye: 0.0 Ry eye: 0.0
15	-0.449067	0.105585	-0.202699	-0.207654	0.101087	BC=8.8	1	0.25	16	Rx eye: 0.0 Ry eye: 0.0
15	-0.44932	0.063615	-0.207936	-0.211565	0.096079	BC=8.8	2.5	0.25	15	Rx eye: 0.0 Ry eye: 0.0
15	-0.451022	0.025335	-0.217192	-0.217842	0.093465	BC=8.8	5	0.25	15	Rx eye: 0.0 Ry eye: 0.0
15	-0.65266	-0.036505	-0.377599	-0.388921	0.127744	BC=8.8	10	0.7	15	Rx eye: 0.0 Ry eye: 0.0
15	-0.874356	-0.110358	-0.556638	-0.582323	0.163668	BC=8.8	15	0.55	15	Rx eye: 0.0 Ry eye: 0.0
15	-1.10277	-0.184345	-0.738626	-0.782809	0.194407	BC=8.8	20	0.4	15	Rx eye: 0.0 Ry eye: 0.0
Flat Eye (Sim K 41.8)
DIAM:	Min Power Change (D)	Max Power Change (D)	Mean Power Change (D)	Median Power Change (D)	Std Dev Power Change (D)	Base Curve:	Cylindrical Power:	Tc	Quality of Simulation Results (#FE Frames)	Applied Eye Tilt Lens Z change
14.5	-0.328881	0.594859	-0.034644	-0.098008	0.217118	BC=8.8	-20	0.25	15	Rx eye: 0.0 Ry eye: 0.0
14.5	-0.341761	0.453695	-0.092401	-0.14791	0.17915	BC=8.8	-15	0.25	15	Rx eye: 0.0 Ry eye: 0.0
14.5	-0.386758	0.319325	-0.143273	-0.186567	0.145929	BC=8.8	-10	0.25	14	z=-0.005 Rx eye=0.0 Ry eye: 0.0
14.5	-0.433844	0.193694	-0.185519	-0.204923	0.119889	BC=8.8	-5	0.25	15	Rx eye: 0.0 Ry eye: 0.0
14.5	-0.448846	0.132549	-0.202779	-0.215683	0.10881	BC=8.8	-2.5	0.25	15	Rx eye: 0.0 Ry eye: 0.0
14.5	-0.451389	0.091707	-0.212096	-0.221516	0.102079	BC=8.8	-1	0.25	15	Rx eye: 0.0 Ry eye: 0.0
14.5	-0.454654	0.065493	-0.217863	-0.22462	0.09799	BC=8.8	0	0.25	15	Z=-0.005 Rx eye: 0.0 Ry eye: 0.0
14.5	-0.454612	0.039132	-0.222978	-0.226728	0.094129	BC=8.8	1	0.25	15	Rx eye: 0.0 Ry eye: 0.0
14.5	-0.450845	-0.001706	-0.229939	-0.231875	0.088248	BC=8.8	2.5	0.25	15	Rx eye: 0.0 Ry eye: 0.0
14.5	-0.444457	-0.063387	-0.239971	-0.240841	0.080074	BC=8.8	5	0.25	15	Rx eye: 0.0 Ry eye: 0.0
14.5	-0.672218	-0.14493	-0.413115	-0.423464	0.112413	BC=8.8	10	0.4	14	Rx eye: 0.0 Ry eye: 0.0
14.5	-0.923983	-0.229376	-0.604284	-0.614196	0.144916	BC=8.8	15	0.55	14	Rx eye: 0.0 Ry eye: 0.0
14.5	-1.18632	-0.331485	-0.789384	-0.794691	0.174821	BC=8.8	20	0.7	13	Rx eye: 0.0 Ry eye: 0.0
Normal Eye (Sim K 43.8)
DIAM:	Min Power Change (D)	Max Power Change (D)	Mean Power Change (D)	Median Power Change (D)	Std Dev Power Change (D)	Base Curve:	Cylindrical Power:	Tc	Quality of Simulation Results	Applied Eye Tilt Lens Z change	Set Up
15.5	-0.632268	0.649118	-0.103428	-0.181793	0.353455	BC=8.5	-20	0.25	23	Z= -0.28 Rx=1.75 Ry=0.25	yes
15.5	-0.731281	0.485477	-0.162933	-0.205186	0.322602	BC=8.5	-15	0.25	19	Z= -0.28 Rx=1.75 Ry=0.25	yes
15.5	-0.731255	0.485386	-0.16299	-0.205319	0.322549	BC=8.5	-10	0.25	19	Z= -0.28 Rx=1.75 Ry=0.25	yes
15.5	-0.891795	0.267033	-0.247425	-0.244151	0.290494	BC=8.5	-5	0.25	21	Z= -0.28 Rx=1.75 Ry=0.25
15.5	-0.910593	0.247576	-0.258887	-0.248469	0.286667	BC=8.5	-2.5	0.25	20	Z= -0.28 Rx=1.75 Ry=0.25
15.5	-0.931157	0.251238	-0.270852	-0.253682	0.289762	BC=8.5	-1	0.25	21	Z= -0.28 Rx=1.75 Ry=0.25
15.5	-0.935283	0.252825	-0.270643	-0.252416	0.285406	BC=8.5	0	0.25	21	Z= -0.28 Rx=1.75 Ry=0.25	yes
15.5	-0.952158	0.26413	-0.27561	-0.254824	0.287975	BC=8.5	1	0.25	20	Z= -0.28 Rx=1.75 Ry=0.25
15.5	-0.955088	0.276227	-0.279988	-0.25754	0.28731	BC=8.5	2.5	0.25	21	Z= -0.28 Rx=1.75 Ry=0.25
15.5	-0.980024	0.327225	-0.285331	-0.260871	0.295458	BC=8.5	5	0.25	21	Z= -0.28 Rx=1.75 Ry=0.25
15.5	-1.52998	0.448312	-0.469496	-0.428493	0.456726	BC=8.5	10	0.4	19	Z= -0.28 Rx=1.75 Ry=0.25	yes
15.5	-2.01038	0.546236	-0.655945	-0.603868	0.614817	BC=8.5	15	0.55	16	Z= -0.28 Rx=1.75 Ry=0.25	yes
15.5	-2.42521	0.605721	-0.842841	-0.801135	0.758878	BC=8.5	20	0.7	15	Z= -0.28 Rx=1.75 Ry=0.25	yes
Normal Eye (Sim K 43.8)
DIAM:	Min Power Change (D)	Max Power Change (D)	Mean Power Change (D)	Median Power Change (D)	Std Dev Power Change (D)	Base Curve:	Cylindrical Power:	Tc	Quality of Simulation Results	Applied Eye Tilt Lens Z change	Set Up
15	-1.72536	1.50082	-0.209064	-0.160926	0.613962	BC=8.5	-20	0.25	13	Z=-0.0255 Rx eye = 0.0 Ry eye = 0.0	yes
15	-0.738264	0.874336	-0.085222	-0.123116	0.306137	BC=8.5	-15	0.25	14	Z=-0.025 Rx eye = 0.0 Ry eye = 0.0	yes
15	-0.763599	0.676948	-0.140716	-0.124215	0.262815	BC=8.5	-10	0.25	17	Z=-0.025 Rx eye = 0.0 Ry eye = 0.0	yes
15	-0.770011	0.485955	-0.186828	-0.186922	0.227854	BC=8.5	-5	0.25	19	Z=-0.025 Rx eye = 0.0 Ry eye = 0.0
15	-0.754752	0.389332	-0.206078	-0.204872	0.209977	BC=8.5	-2.5	0.25	14	Z=-0.025 Rx eye = 0.0 Ry eye = 0.0
15	-0.74618	0.33313	-0.215128	-0.215078	0.201807	BC=8.5	-1	0.25	16	z=-0.03 Rx eye = 0.0 Ry eye = 0.0
15	-0.756248	0.303261	-0.222883	-0.220938	0.197238	BC=8.5	0	0.25	18	z=-0.03 Rx eye = 0.0 Ry eye = 0.0	yes
15	-0.725867	0.25113	-0.226722	-0.226652	0.188924	BC=8.5	1	0.25	16	z=-0.035 Rx eye = 0.0 Ry eye = 0.0
15	-0.705153	0.191964	-0.233617	-0.233421	0.179359	BC=8.5	2.5	0.25	16	z=-0.03 Rx eye = 0.0 Ry eye = 0.0
15	-0.660941	0.088022	-0.243407	-0.245654	0.164205	BC=8.5	5	0.25	16	z=-0.03 Rx eye = 0.0 Ry eye = 0.0
15	-1.08246	0.172201	-0.409339	-0.427757	0.278043	BC=8.5	10	0.4	16	z=-0.03 Rx eye = 0.0 Ry eye = 0.0	yes
15	-1.59382	0.339632	-0.597957	-0.630467	0.400487	BC=8.5	15	0.55	16	z=-0.03 Rx eye = 0.0 Ry eye = 0.0	yes
15	-2.09913	0.560164	-0.782473	-0.832556	0.519095	BC=8.5	20	0.7	15	z=-0.03 Rx eye = 0.0 Ry eye = 0.0	yes
Normal Eye (Sim K 43.8)
DIAM:	Min Power Change (D)	Max Power Change (D)	Mean Power Change (D)	Median Power Change (D)	Std Dev Power Change (D)	Base Curve:	Cylindrical Power:	Tc	Quality of Simulation Results	Applied Eye Tilt Lens Z change	Set Up
14.5	-0.873879	0.673685	-0.134379	-0.093206	0.340969	BC=8.5	-20	0.25	15	Z= -0.255 Rx eye = 1.6 Ry eye = 0.1	yes
14.5	-0.794051	0.38433	-0.099719	-0.032363	0.327406	BC=8.5	-15	0.25	15	Z= -0.25 Rx eye = 1.6 Ry eye = 0.1	yes
14.5	-0.969776	0.234043	-0.235265	-0.201196	0.316128	BC=8.5	-10	0.25	14	Z= -0.25 Rx eye = 1.6 Ry eye = 0.1	yes
14.5	-0.995654	0.110821	-0.256842	-0.164823	0.29137	BC=8.5	-5	0.25	12	Z= -0.25 Rx eye = 1.6 Ry eye = 0.1
14.5	-1.07672	0.133546	-0.333281	-0.295763	0.270188	BC=8.5	-2.5	0.25	14	Z= -0.25 Rx eye = 1.6 Ry eye = 0.1
14.5	-1.04017	0.105486	-0.326434	-0.283551	0.267963	BC=8.5	-1	0.25	14	Z= -0.25 Rx eye = 1.6 Ry eye = 0.1
14.5	-1.08631	0.109813	-0.344066	-0.310205	0.272226	BC=8.5	0	0.25	13	Z= -0.255 Rx eye = 1.6 Ry eye = 0.1	yes
14.5	-1.07923	0.097994	-0.341099	-0.304627	0.261306	BC=8.5	1	0.25	14	Z= -0.25 Rx eye = 1.6 Ry eye = 0.1
14.5	-1.11863	0.10698	-0.361973	-0.331343	0.270891	BC=8.5	2.5	0.25	15	Z= -0.25 Rx eye = 1.6 Ry eye = 0.1
14.5	-1.07222	0.076395	-0.348024	-0.310287	0.260821	BC=8.5	5	0.25	15	Z= -0.25 Rx eye = 1.6 Ry eye = 0.1
14.5	-1.66121	0.16509	-0.505359	-0.380511	0.444084	BC=8.5	10	0.4	15	Z= -0.25 Rx eye = 1.6 Ry eye = 0.1	yes
14.5	-2.32806	0.36813	-0.695551	-0.531697	0.652426	BC=8.5	15	0.55	15	Z= -0.25 Rx eye = 1.6 Ry eye = 0.1	yes
14.5	-2.90982	0.390665	-0.911359	-0.678792	0.817853	BC=8.5	20	0.7	13	Z= -0.25 Rx eye = 1.6 Ry eye = 0.1	yes
Steep Eye (Sim K 46.8)
DIAM:	Min Power Change (D)	Max Power Change (D)	Mean Power Change (D)	Median Power Change (D)	Std Dev Power Change (D)	Base Curve:	Cylindrical Power:	Tc	Quality of Simulation Results	Applied Eye Tilt Lens Z change	Set up ?
15.5	-0.725321	0.851106	-0.159674	-0.296088	0.402909	BC=8.2	-20	0.25	20	Z: -0.325 Rx eye = -1.8 Ry eye = -0.3	yes
15.5	-0.738842	0.662575	-0.227299	-0.359083	0.366671	BC=8.2	-15	0.25	20	Z: -0.325 Rx eye = -1.8 Ry eye = -0.3	yes
15.5	-0.950626	0.48408	-0.27243	-0.333556	0.378986	BC=8.2	-10	0.25	23	Z: -0.33 Rx eye = -1.8 Ry eye = -0.3	yes
15.5	-1.17948	0.416466	-0.398027	-0.444107	0.371785	BC=8.2	-5	0.25	21	Z: -0.33 Rx eye = -1.8 Ry eye = -0.3
15.5	-1.18626	0.074342	-0.439928	-0.376486	0.315988	BC=8.2	-2.5	0.25	19	Z: -0.33 Rx eye = -1.8 Ry eye = -0.3
15.5	-1.25021	0.06016	-0.450354	-0.374678	0.319625	BC=8.2	-1	0.25	20	Z: -0.33 Rx eye = -1.8 Ry eye = -0.3
15.5	-1.3839	0.376222	-0.42479	-0.427119	0.388434	BC=8.2	0	0.25	20	Z: -0.329 Rx eye = -1.8 Ry eye = -0.3	yes
15.5	-1.33651	0.051692	-0.461724	-0.369768	0.326232	BC=8.2	1	0.25	19	Z: -0.33 Rx eye = -1.8 Ry eye = -0.3
15.5	-1.39834	0.043043	-0.47177	-0.36956	0.331365	BC=8.2	2.5	0.25	21	Z: -0.33 Rx eye = -1.8 Ry eye = -0.3
15.5	-1.51442	0.433407	-0.438246	-0.401629	0.373188	BC=8.2	5	0.25	22	Z: -0.33 Rx eye = -1.8 Ry eye = -0.3
15.5	-2.02723	0.44222	-0.648142	-0.648815	0.560014	BC=8.2	10	0.4	21	Z: -0.33 Rx eye = -1.8 Ry eye = -0.3	yes
15.5	-2.69982	-0.299645	-1.04041	-0.847827	0.628475	BC=8.2	15	0.55	18	Z: -0.33 Rx eye = -1.8 Ry eye = -0.3	yes
15.5	-3.18327	-0.470007	-1.33379	-1.15007	0.740027	BC=8.2	20	0.7	16	Z: -0.33 Rx eye = -1.8 Ry eye = -0.3	yes
Steep Eye (Sim K 46.8)
DIAM:	Min Power Change (D)	Max Power Change (D)	Mean Power Change (D)	Median Power Change (D)	Std Dev Power Change (D)	Base Curve:	Cylindrical Power:	Tc	Quality of Simulation Results	Applied Eye Tilt Lens Z change	Set Up
15	-0.77899	0.608876	-0.212219	-0.350034	0.366411	BC=8.2	-20	0.25	16	Z: -0.33 Rx eye = -1.8 Ry eye = -0.3	yes
15	-0.854755	0.391847	-0.295791	-0.386963	0.337916	BC=8.2	-15	0.25	15	Z: -0.33 Rx eye = -1.8 Ry eye = -0.3	yes
15	-0.917873	0.210935	-0.365852	-0.406855	0.325583	BC=8.2	-10	0.25	18	Z: -0.33 Rx eye = -1.8 Ry eye = -0.3	yes
15	-1.10368	0.162268	-0.417267	-0.408283	0.325572	BC=8.2	-5	0.25	15	Z: -0.33 Rx eye = -1.8 Ry eye = -0.3
15	-1.19311	0.123003	-0.442721	-0.408812	0.325451	BC=8.2	-2.5	0.25	18	Z: -0.35 Rx eye = -1.8 Ry eye = -0.3
15	-1.25133	0.103831	-0.456092	-0.406484	0.328618	BC=8.2	-1	0.25	16	Z: -0.35 Rx eye = -1.8 Ry eye = -0.3
15	-1.28715	0.096063	-0.463774	-0.405552	0.330214	BC=8.2	0	0.25	16	Z: -0.33 Rx eye = -1.8 Ry eye = -0.3	yes
15	-1.32052	0.090691	-0.470105	-0.403193	0.331537	BC=8.2	1	0.25	17	Z: -0.33 Rx eye = -1.8 Ry eye = -0.3
15	-1.37796	0.087299	-0.479231	-0.398221	0.336604	BC=8.2	2.5	0.25	15	Z: -0.33 Rx eye = -1.8 Ry eye = -0.3
15	-1.47095	0.098158	-0.490014	-0.388567	0.343309	BC=8.2	5	0.25	16	Z: -0.33 Rx eye = -1.8 Ry eye = -0.3
15	-2.20768	-0.196824	-0.820115	-0.679055	0.50252	BC=8.2	10	0.4	14	Z: -0.33 Rx eye = -1.8 Ry eye = -0.3	yes
15	-2.866	-0.391549	-1.17711	-0.999566	0.638643	BC=8.2	15	0.55	15	Z: -0.33 Rx eye = -1.8 Ry eye = -0.3	yes
15	-3.47471	-0.623258	-1.53733	-1.35713	0.767019	BC=8.2	20	0.7	14	Z: -0.33 Rx eye = -1.8 Ry eye = -0.3	yes
Steep Eye (Sim K 46.8)
DIAM:	Min Power Change (D)	Max Power Change (D)	Mean Power Change (D)	Median Power Change (D)	Std Dev Power Change (D)	Base Curve:	Cylindrical Power:	Tc	Quality of Simulation Results	Applied Eye Tilt Lens Z change	Set Up?
14.5	-0.846567	0.432645	-0.202669	-0.175908	0.337387	BC=8.2	-20	0.25	17	Z: -0.25 Rx eye: -1.5 Ry eye:-1.0	yes
14.5	-0.872019	0.398787	-0.262458	-0.282722	0.34464	BC=8.2	-15	0.25	15	Z: -0.25 Rx eye: -1.5 Ry eye:-1.0	yes
14.5	-0.886709	0.235608	-0.335597	-0.333187	0.321464	BC=8.2	-10	0.25	16	Z: -0.25 Rx eye: -1.5 Ry eye:-1.0	yes
14.5	-1.11333	0.156827	-0.501277	-0.534071	0.326794	BC=8.2	-5	0.25	16	Z: -0.25 Rx eye: -1.5 Ry eye:-1.0
14.5	-1.07751	0.096838	-0.499255	-0.490385	0.303223	BC=8.2	-2.5	0.25	16	Z: -0.25 Rx eye: -1.5 Ry eye:-1.0
14.5	-1.1783	0.059857	-0.487652	-0.443132	0.291168	BC=8.2	-1	0.25	15	Z: -0.25 Rx eye: -1.5 Ry eye:-1.0
14.5	-1.1254	0.04759	-0.494047	-0.448759	0.287752	BC=8.2	0	0.25	16	Z: -0.25 Rx eye: -1.5 Ry eye:-1.0	yes
14.5	-1.15753	0.043628	-0.491135	-0.428996	0.300307	BC=8.2	1	0.25	15	Z: -0.25 Rx eye: -1.5 Ry eye:-1.0
14.5	-1.25571	-0.002453	-0.486914	-0.401726	0.294023	BC=8.2	2.5	0.25	16	Z: -0.25 Rx eye: -1.5 Ry eye:-1.0
14.5	-1.19781	0.052213	-0.47803	-0.451981	0.343541	BC=8.2	5	0.25	16	Z: -0.22 Rx eye: -1.5 Ry eye:-1.0
14.5	-1.8113	-0.249862	-0.930183	-0.823142	0.423856	BC=8.2	10	0.4	16	Z: -0.22 Rx eye: -1.5 Ry eye:-1.0	yes
14.5	-2.76168	-0.148375	-1.22975	-1.21301	0.690637	BC=8.2	15	0.55	14	Z: -0.22 Rx eye: -1.5 Ry eye:-1.0	yes
14.5	-3.51402	-0.374535	-1.68319	-1.693	0.847988	BC=8.2	20	0.7	14	Z: -0.22 Rx eye: -1.5 Ry eye:-1.0	yes

## Sheet: Effective Power Change
Effective Power Change Spherical (D)
Cylindrical Power:	Flat 1 (D=15.5 BC=8.8)	Flat 2 (D=15.0 BC=8.8)	Flat 3 (D=14.5 BC=8.8)	Avg 1 (D=15.5 BC=8.5)	Avg 2 (D=15.0 BC=8.5)	Avg 3 (D=14.5 BC=8.5)	Steep 1 (D=15.5 BC=8.2)	Steep 2 (D=15.0 BC=8.2)	Steep 3 (D=14.5 BC=8.2)
-20	-0.020152	-0.01532	-0.034644	-0.103428	-0.209064	-0.134379	-0.159674	-0.212219	-0.202669
-15	-0.079063	-0.074517	-0.092401	-0.162933	-0.085222	-0.099719	-0.227299	-0.295791	-0.262458
-10	-0.128158	-0.125418	-0.143273	-0.16299	-0.140716	-0.235265	-0.27243	-0.365852	-0.335597
-5	-0.16643	-0.165431	-0.185519	-0.247425	-0.186828	-0.256842	-0.398027	-0.417267	-0.501277
-2.5	-0.180891	-0.182753	-0.202779	-0.258887	-0.206078	-0.333281	-0.439928	-0.442721	-0.499255
-1	-0.188016	-0.191558	-0.212096	-0.270852	-0.215128	-0.326434	-0.450354	-0.456092	-0.487652
0	-0.192417	-0.196641	-0.217863	-0.270643	-0.222883	-0.344066	-0.42479	-0.463774	-0.494047
1	-0.195877	-0.202699	-0.222978	-0.27561	-0.226722	-0.341099	-0.461724	-0.470105	-0.491135
2.5	-0.200415	-0.207936	-0.229939	-0.279988	-0.233617	-0.361973	-0.47177	-0.479231	-0.486914
5	-0.206255	-0.217192	-0.239971	-0.285331	-0.243407	-0.348024	-0.438246	-0.490014	-0.47803
10	-0.358847	-0.377599	-0.413115	-0.469496	-0.409339	-0.505359	-0.648142	-0.820115	-0.930183
15	-0.51426	-0.556638	-0.604284	-0.655945	-0.597957	-0.695551	-1.04041	-1.17711	-1.22975
20	-0.678227	-0.738626	-0.789384	-0.842841	-0.782473	-0.911359	-1.33379	-1.53733	-1.68319
Std Dev Effective Power Change (D)
Cylindrical Power:	Flat 1 (D=15.5 BC=8.8)	Flat 2 (D=15.0 BC=8.8)	Flat 3 (D=14.5 BC=8.8)	Avg 1 (D=15.5 BC=8.5)	Avg 2 (D=15.0 BC=8.5)	Avg 3 (D=14.5 BC=8.5)	Steep 1 (D=15.5 BC=8.2)	Steep 2 (D=15.0 BC=8.2)	Steep 3 (D=14.5 BC=8.2)
-20	0.187637	0.20674	0.217118	0.353455	0.613962	0.340969	0.402909	0.366411	0.337387
-15	0.150857	0.169649	0.17915	0.322602	0.306137	0.327406	0.366671	0.337916	0.34464
-10	0.121676	0.145876	0.145929	0.322549	0.262815	0.316128	0.378986	0.325583	0.321464
-5	0.099934	0.119357	0.119889	0.290494	0.227854	0.29137	0.371785	0.325572	0.326794
-2.5	0.092219	0.110542	0.10881	0.286667	0.209977	0.270188	0.315988	0.325451	0.303223
-1	0.08796	0.105957	0.102079	0.289762	0.201807	0.267963	0.319625	0.328618	0.291168
0	0.085211	0.103396	0.09799	0.285406	0.197238	0.272226	0.388434	0.330214	0.287752
1	0.082938	0.101087	0.094129	0.287975	0.188924	0.261306	0.326232	0.331537	0.300307
2.5	0.079625	0.096079	0.088248	0.28731	0.179359	0.270891	0.331365	0.336604	0.294023
5	0.074407	0.093465	0.080074	0.295458	0.164205	0.260821	0.373188	0.343309	0.343541
10	0.142603	0.127744	0.112413	0.456726	0.278043	0.444084	0.560014	0.50252	0.423856
15	0.207266	0.163668	0.144916	0.614817	0.400487	0.652426	0.628475	0.638643	0.690637
20	0.260649	0.194407	0.174821	0.758878	0.519095	0.817853	0.740027	0.767019	0.847988

## Sheet: Min Max Power Change
Cylindrical Power	Flat Eye 1 Min	Flat Eye 2 Min	Flat Eye 3 Min	Avg Eye 1 Min	Avg Eye 2 Min	Avg Eye 3 Min	Steep Eye 1 Min	Steep Eye 2 Min	Steep Eye 3 Min	Flat Eye 1 Max	Flat Eye 2 Max	Flat Eye 3 Max	Avg Eye 1 Max	Avg Eye 2 Max	Avg Eye 3 Max	Steep Eye 1 Max	Steep Eye 2 Max	Steep Eye 3 Max
-20	-0.31028	-0.352348	-0.328881	-0.632268	-1.72536	-0.873879	-0.725321	-0.77899	-0.846567	0.522105	0.598581	0.594859	0.649118	1.50082	0.673685	0.851106	0.608876	0.432645
-15	-0.29785	-0.379059	-0.341761	-0.731281	-0.738264	-0.794051	-0.738842	-0.854755	-0.872019	0.39693	0.463955	0.453695	0.485477	0.874336	0.38433	0.662575	0.391847	0.398787
-10	-0.28639	-0.418529	-0.386758	-0.731255	-0.763599	-0.969776	-0.950626	-0.917873	-0.886709	0.28434	0.349079	0.319325	0.485386	0.676948	0.234043	0.48408	0.210935	0.235608
-5	-0.325815	-0.434283	-0.433844	-0.891795	-0.770011	-0.995654	-1.17948	-1.10368	-1.11333	0.180836	0.224942	0.193694	0.267033	0.485955	0.110821	0.416466	0.162268	0.156827
-2.5	-0.352383	-0.440163	-0.448846	-0.910593	-0.754752	-1.07672	-1.18626	-1.19311	-1.07751	0.139637	0.170629	0.132549	0.247576	0.389332	0.133546	0.074342	0.123003	0.096838
-1	-0.364612	-0.444542	-0.451389	-0.931157	-0.74618	-1.04017	-1.25021	-1.25133	-1.1783	0.113981	0.139032	0.091707	0.251238	0.33313	0.105486	0.06016	0.103831	0.059857
0	-0.371769	-0.446984	-0.454654	-0.935283	-0.756248	-1.08631	-1.3839	-1.28715	-1.1254	0.097231	0.122037	0.065493	0.252825	0.303261	0.109813	0.376222	0.096063	0.04759
1	-0.377043	-0.449067	-0.454612	-0.952158	-0.725867	-1.07923	-1.33651	-1.32052	-1.15753	0.083637	0.105585	0.039132	0.26413	0.25113	0.097994	0.051692	0.090691	0.043628
2.5	-0.383541	-0.44932	-0.450845	-0.955088	-0.705153	-1.11863	-1.39834	-1.37796	-1.25571	0.062909	0.063615	-0.001706	0.276227	0.191964	0.10698	0.043043	0.087299	-0.002453
5	-0.390126	-0.451022	-0.444457	-0.980024	-0.660941	-1.07222	-1.51442	-1.47095	-1.19781	0.033398	0.025335	-0.063387	0.327225	0.088022	0.076395	0.433407	0.098158	0.052213
10	-0.71296	-0.65266	-0.672218	-1.52998	-1.08246	-1.66121	-2.02723	-2.20768	-1.8113	0.106557	-0.036505	-0.14493	0.448312	0.172201	0.16509	0.44222	-0.196824	-0.249862
15	-1.02758	-0.874356	-0.923983	-2.01038	-1.59382	-2.32806	-2.69982	-2.866	-2.76168	0.152553	-0.110358	-0.229376	0.546236	0.339632	0.36813	-0.299645	-0.391549	-0.148375
20	-1.28351	-1.10277	-1.18632	-2.42521	-2.09913	-2.90982	-3.18327	-3.47471	-3.51402	0.161155	-0.184345	-0.331485	0.605721	0.560164	0.390665	-0.470007	-0.623258	-0.374535
Cylindrical Power	Flat Eye Min	Avg Eye Min	Steep Eye Min	Flat Eye Max	Avg Eye Max	Steep Eye Max
-20	-0.991509	-3.2315	-2.35088	1.71555	2.82363	1.89263
-15	-1.01867	-2.2636	-2.46562	1.31458	1.74414	1.45321
-10	-1.09168	-2.46463	-2.75521	0.952744	1.39638	0.930623
-5	-1.19394	-2.65746	-3.39648	0.599472	0.863809	0.735561
-2.5	-1.24139	-2.74207	-3.45689	0.442815	0.770454	0.294183
-1	-1.26054	-2.7175	-3.67984	0.34472	0.689854	0.223848
0	-1.27341	-2.77784	-3.79645	0.284761	0.665899	0.519875
1	-1.28072	-2.75725	-3.81457	0.228354	0.613254	0.186011
2.5	-1.28371	-2.77888	-4.03201	0.124818	0.575171	0.127889
5	-1.2856	-2.71318	-4.18319	-0.004654	0.491642	0.583778
10	-2.03784	-4.27365	-6.04622	-0.074878	0.785603	-0.004466
15	-2.82592	-5.93226	-8.32749	-0.187181	1.254	-0.839569
20	-3.5726	-7.43416	-10.172	-0.354675	1.55655	-1.4678
Row Labels	Sum of Flat Eye Min	Sum of Avg Eye Min	Sum of Steep Eye Min	Sum of Flat Eye Max	Sum of Avg Eye Max	Sum of Steep Eye Max
-20	-0.991509	-3.2315	-2.35088	1.71555	2.82363	1.89263
-15	-1.01867	-2.2636	-2.46562	1.31458	1.74414	1.45321
-10	-1.09168	-2.46463	-2.75521	0.952744	1.39638	0.930623
-5	-1.19394	-2.65746	-3.39648	0.599472	0.863809	0.735561
0	-1.27341	-2.77784	-3.79645	0.284761	0.665899	0.519875
5	-1.2856	-2.71318	-4.18319	-0.004654	0.491642	0.583778
10	-2.03784	-4.27365	-6.04622	-0.074878	0.785603	-0.004466
15	-2.82592	-5.93226	-8.32749	-0.187181	1.254	-0.839569
20	-3.5726	-7.43416	-10.172	-0.354675	1.55655	-1.4678
Grand Total	-15.2912	-33.7483	-43.4935	4.24571	11.5816	3.80384
								Max:	1.50082
								Min:	-3.51402

## Sheet: Parametric Analysis
Power Change by Diameter
Cylindrical Prescription	Flat 1 (D=15.5 BC=8.8)	Flat 2 (D=15.0 BC=8.8)	Flat 3 (D=14.5 BC=8.8)			Row Labels	Sum of Flat 1 (D=15.5 BC=8.8)	Sum of Flat 2 (D=15.0 BC=8.8)	Sum of Flat 3 (D=14.5 BC=8.8)
-20	-0.020152	-0.01532	-0.034644			-20	-0.020152	-0.01532	-0.034644
-15	-0.079063	-0.074517	-0.092401			-15	-0.079063	-0.074517	-0.092401
-10	-0.128158	-0.125418	-0.143273			-10	-0.128158	-0.125418	-0.143273
-5	-0.16643	-0.165431	-0.185519			-5	-0.16643	-0.165431	-0.185519
-2.5	-0.180891	-0.182753	-0.202779			-2.5	-0.180891	-0.182753	-0.202779
-1	-0.188016	-0.191558	-0.212096			-1	-0.188016	-0.191558	-0.212096
0	-0.192417	-0.196641	-0.217863			0	-0.192417	-0.196641	-0.217863
1	-0.195877	-0.202699	-0.222978			1	-0.195877	-0.202699	-0.222978
2.5	-0.200415	-0.207936	-0.229939			2.5	-0.200415	-0.207936	-0.229939
5	-0.206255	-0.217192	-0.239971			5	-0.206255	-0.217192	-0.239971
10	-0.358847	-0.377599	-0.413115			10	-0.358847	-0.377599	-0.413115
15	-0.51426	-0.556638	-0.604284			15	-0.51426	-0.556638	-0.604284
20	-0.678227	-0.738626	-0.789384			20	-0.678227	-0.738626	-0.789384
						Grand Total	-3.10901	-3.25233	-3.58825
Power Change by Diameter
Cylindrical Prescription	Avg 1 (D=15.5 BC=8.5)	Avg 2 (D=15.0 BC=8.5)	Avg 3 (D=14.5 BC=8.5)			Row Labels	Sum of Avg 1 (D=15.5 BC=8.5)	Sum of Avg 2 (D=15.0 BC=8.5)	Sum of Avg 3 (D=14.5 BC=8.5)
-20	-0.103428	-0.209064	-0.134379			-20	-0.103428	-0.209064	-0.134379
-15	-0.162933	-0.085222	-0.099719			-15	-0.162933	-0.085222	-0.099719
-10	-0.16299	-0.140716	-0.235265			-10	-0.16299	-0.140716	-0.235265
-5	-0.247425	-0.186828	-0.256842			-5	-0.247425	-0.186828	-0.256842
-2.5	-0.258887	-0.206078	-0.333281			-2.5	-0.258887	-0.206078	-0.333281
-1	-0.270852	-0.215128	-0.326434			-1	-0.270852	-0.215128	-0.326434
0	-0.270643	-0.222883	-0.344066			0	-0.270643	-0.222883	-0.344066
1	-0.27561	-0.226722	-0.341099			1	-0.27561	-0.226722	-0.341099
2.5	-0.279988	-0.233617	-0.361973			2.5	-0.279988	-0.233617	-0.361973
5	-0.285331	-0.243407	-0.348024			5	-0.285331	-0.243407	-0.348024
10	-0.469496	-0.409339	-0.505359			10	-0.469496	-0.409339	-0.505359
15	-0.655945	-0.597957	-0.695551			15	-0.655945	-0.597957	-0.695551
20	-0.842841	-0.782473	-0.911359			20	-0.842841	-0.782473	-0.911359
						Grand Total	-4.28637	-3.75943	-4.89335
Power Change by Diameter
Cylindrical Prescription	Steep 1 (D=15.5 BC=8.2)	Steep 2 (D=15.0 BC=8.2)	Steep 3 (D=14.5 BC=8.2)			Row Labels	Sum of Steep 1 (D=15.5 BC=8.2)	Sum of Steep 2 (D=15.0 BC=8.2)	Sum of Steep 3 (D=14.5 BC=8.2)
-20	-0.159674	-0.212219	-0.202669			-20	-0.159674	-0.212219	-0.202669
-15	-0.227299	-0.295791	-0.262458			-15	-0.227299	-0.295791	-0.262458
-10	-0.27243	-0.365852	-0.335597			-10	-0.27243	-0.365852	-0.335597
-5	-0.398027	-0.417267	-0.501277			-5	-0.398027	-0.417267	-0.501277
-2.5	-0.439928	-0.442721	-0.499255			-2.5	-0.439928	-0.442721	-0.499255
-1	-0.450354	-0.456092	-0.487652			-1	-0.450354	-0.456092	-0.487652
0	-0.42479	-0.463774	-0.494047			0	-0.42479	-0.463774	-0.494047
1	-0.461724	-0.470105	-0.491135			1	-0.461724	-0.470105	-0.491135
2.5	-0.47177	-0.479231	-0.486914			2.5	-0.47177	-0.479231	-0.486914
5	-0.438246	-0.490014	-0.47803			5	-0.438246	-0.490014	-0.47803
10	-0.648142	-0.820115	-0.930183			10	-0.648142	-0.820115	-0.930183
15	-1.04041	-1.17711	-1.22975			15	-1.04041	-1.17711	-1.22975
20	-1.33379	-1.53733	-1.68319			20	-1.33379	-1.53733	-1.68319
						Grand Total	-6.76659	-7.62762	-8.08216
Power Change by Base Curve
Cylindrical Prescription	Flat 1 (D=15.5 BC=8.8)	Avg 1 (D=15.5 BC=8.5)	Steep 1 (D=15.5 BC=8.2)			Row Labels	Sum of Flat 1 (D=15.5 BC=8.8)	Sum of Avg 1 (D=15.5 BC=8.5)	Sum of Steep 1 (D=15.5 BC=8.2)
-20	-0.020152	-0.103428	-0.159674			-20	-0.020152	-0.103428	-0.159674
-15	-0.079063	-0.162933	-0.227299			-15	-0.079063	-0.162933	-0.227299
-10	-0.128158	-0.16299	-0.27243			-10	-0.128158	-0.16299	-0.27243
-5	-0.16643	-0.247425	-0.398027			-5	-0.16643	-0.247425	-0.398027
-2.5	-0.180891	-0.258887	-0.439928			-2.5	-0.180891	-0.258887	-0.439928
-1	-0.188016	-0.270852	-0.450354			-1	-0.188016	-0.270852	-0.450354
0	-0.192417	-0.270643	-0.42479			0	-0.192417	-0.270643	-0.42479
1	-0.195877	-0.27561	-0.461724			1	-0.195877	-0.27561	-0.461724
2.5	-0.200415	-0.279988	-0.47177			2.5	-0.200415	-0.279988	-0.47177
5	-0.206255	-0.285331	-0.438246			5	-0.206255	-0.285331	-0.438246
10	-0.358847	-0.469496	-0.648142			10	-0.358847	-0.469496	-0.648142
15	-0.51426	-0.655945	-1.04041			15	-0.51426	-0.655945	-1.04041
20	-0.678227	-0.842841	-1.33379			20	-0.678227	-0.842841	-1.33379
						Grand Total	-3.10901	-4.28637	-6.76659
Power Change by Base Curve
Cylindrical Prescription	Flat 2 (D=15.0 BC=8.8)	Avg 2 (D=15.0 BC=8.5)	Steep 2 (D=15.0 BC=8.2)			Row Labels	Sum of Flat 2 (D=15.0 BC=8.8)	Sum of Avg 2 (D=15.0 BC=8.5)	Sum of Steep 2 (D=15.0 BC=8.2)
-20	-0.01532	-0.209064	-0.212219			-20	-0.01532	-0.209064	-0.212219
-15	-0.074517	-0.085222	-0.295791			-15	-0.074517	-0.085222	-0.295791
-10	-0.125418	-0.140716	-0.365852			-10	-0.125418	-0.140716	-0.365852
-5	-0.165431	-0.186828	-0.417267			-5	-0.165431	-0.186828	-0.417267
-2.5	-0.182753	-0.206078	-0.442721			-2.5	-0.182753	-0.206078	-0.442721
-1	-0.191558	-0.215128	-0.456092			-1	-0.191558	-0.215128	-0.456092
0	-0.196641	-0.222883	-0.463774			0	-0.196641	-0.222883	-0.463774
1	-0.202699	-0.226722	-0.470105			1	-0.202699	-0.226722	-0.470105
2.5	-0.207936	-0.233617	-0.479231			2.5	-0.207936	-0.233617	-0.479231
5	-0.217192	-0.243407	-0.490014			5	-0.217192	-0.243407	-0.490014
10	-0.377599	-0.409339	-0.820115			10	-0.377599	-0.409339	-0.820115
15	-0.556638	-0.597957	-1.17711			15	-0.556638	-0.597957	-1.17711
20	-0.738626	-0.782473	-1.53733			20	-0.738626	-0.782473	-1.53733
						Grand Total	-3.25233	-3.75943	-7.62762
Power Change by Base Curve
Cylindrical Prescription	Flat 3 (D=14.5 BC=8.8)	Avg 3 (D=14.5 BC=8.5)	Steep 3 (D=14.5 BC=8.2)			Row Labels	Sum of Flat 3 (D=14.5 BC=8.8)	Sum of Avg 3 (D=14.5 BC=8.5)	Sum of Steep 3 (D=14.5 BC=8.2)
-20	-0.034644	-0.134379	-0.202669			-20	-0.034644	-0.134379	-0.202669
-15	-0.092401	-0.099719	-0.262458			-15	-0.092401	-0.099719	-0.262458
-10	-0.143273	-0.235265	-0.335597			-10	-0.143273	-0.235265	-0.335597
-5	-0.185519	-0.256842	-0.501277			-5	-0.185519	-0.256842	-0.501277
-2.5	-0.202779	-0.333281	-0.499255			-2.5	-0.202779	-0.333281	-0.499255
-1	-0.212096	-0.326434	-0.487652			-1	-0.212096	-0.326434	-0.487652
0	-0.217863	-0.344066	-0.494047			0	-0.217863	-0.344066	-0.494047
1	-0.222978	-0.341099	-0.491135			1	-0.222978	-0.341099	-0.491135
2.5	-0.229939	-0.361973	-0.486914			2.5	-0.229939	-0.361973	-0.486914
5	-0.239971	-0.348024	-0.47803			5	-0.239971	-0.348024	-0.47803
10	-0.413115	-0.505359	-0.930183			10	-0.413115	-0.505359	-0.930183
15	-0.604284	-0.695551	-1.22975			15	-0.604284	-0.695551	-1.22975
20	-0.789384	-0.911359	-1.68319			20	-0.789384	-0.911359	-1.68319
						Grand Total	-3.58825	-4.89335	-8.08216

## Sheet: BC_effect
Power Change by Diameter	15.5	15	14.5					Diameter	15.5	15	14.5	Diameter	15.5	15	14.5
Cylindrical Prescription	Flat 1 (D=15.5 BC=8.8)	Flat 2 (D=15.0 BC=8.8)	Flat 3 (D=14.5 BC=8.8)					mean_all	-0.363127	-0.375369	-0.424712	std	0.264044	0.300026	0.3214
-20	-0.020152	-0.01532	-0.034644
-15	-0.079063	-0.074517	-0.092401
-10	-0.128158	-0.125418	-0.143273
-5	-0.16643	-0.165431	-0.185519					BC	8.8	8.5	8.2	Diameter	8.8	8.5	8.2
-2.5	-0.180891	-0.182753	-0.202779					mean_all	-0.255117	-0.331773	-0.576317	std_all	0.189221	0.203364	0.362925
-1	-0.188016	-0.191558	-0.212096
0	-0.192417	-0.196641	-0.217863
1	-0.195877	-0.202699	-0.222978
2.5	-0.200415	-0.207936	-0.229939
5	-0.206255	-0.217192	-0.239971
10	-0.358847	-0.377599	-0.413115
15	-0.51426	-0.556638	-0.604284
20	-0.678227	-0.738626	-0.789384
mean	-0.239154	-0.250179	-0.276019
std	0.172458	0.190843	0.201333
Power Change by Diameter	15.5	15	14.5
Cylindrical Prescription	Avg 1 (D=15.5 BC=8.5)	Avg 2 (D=15.0 BC=8.5)	Avg 3 (D=14.5 BC=8.5)
-20	-0.103428	-0.209064	-0.134379
-15	-0.162933	-0.085222	-0.099719
-10	-0.16299	-0.140716	-0.235265
-5	-0.247425	-0.186828	-0.256842
-2.5	-0.258887	-0.206078	-0.333281
-1	-0.270852	-0.215128	-0.326434
0	-0.270643	-0.222883	-0.344066
1	-0.27561	-0.226722	-0.341099
2.5	-0.279988	-0.233617	-0.361973
5	-0.285331	-0.243407	-0.348024
10	-0.469496	-0.409339	-0.505359
15	-0.655945	-0.597957	-0.695551
20	-0.842841	-0.782473	-0.911359
mean	-0.329721	-0.289187	-0.376412
std	0.200422	0.18801	0.211527
Power Change by Diameter	15.5	15	14.5
Cylindrical Prescription	Steep 1 (D=15.5 BC=8.2)	Steep 2 (D=15.0 BC=8.2)	Steep 3 (D=14.5 BC=8.2)
-20	-0.159674	-0.212219	-0.202669
-15	-0.227299	-0.295791	-0.262458
-10	-0.27243	-0.365852	-0.335597
-5	-0.398027	-0.417267	-0.501277
-2.5	-0.439928	-0.442721	-0.499255
-1	-0.450354	-0.456092	-0.487652
0	-0.42479	-0.463774	-0.494047
1	-0.461724	-0.470105	-0.491135
2.5	-0.47177	-0.479231	-0.486914
5	-0.438246	-0.490014	-0.47803
10	-0.648142	-0.820115	-0.930183
15	-1.04041	-1.17711	-1.22975
20	-1.33379	-1.53733	-1.68319
mean	-0.520507	-0.58674	-0.621705
std	0.313038	0.361248	0.401705
mean_all	-0.363127	-0.375369	-0.424712
std	0.264044	0.300026	0.3214
Power Change by Base Curve	8.8	8.5	8.2
Cylindrical Prescription	Flat 1 (D=15.5 BC=8.8)	Avg 1 (D=15.5 BC=8.5)	Steep 1 (D=15.5 BC=8.2)
-20	-0.020152	-0.103428	-0.159674
-15	-0.079063	-0.162933	-0.227299
-10	-0.128158	-0.16299	-0.27243
-5	-0.16643	-0.247425	-0.398027
-2.5	-0.180891	-0.258887	-0.439928
-1	-0.188016	-0.270852	-0.450354
0	-0.192417	-0.270643	-0.42479
1	-0.195877	-0.27561	-0.461724
2.5	-0.200415	-0.279988	-0.47177
5	-0.206255	-0.285331	-0.438246
10	-0.358847	-0.469496	-0.648142
15	-0.51426	-0.655945	-1.04041
20	-0.678227	-0.842841	-1.33379
mean	-0.239154	-0.329721	-0.520507
std	0.172458	0.200422	0.313038
Power Change by Base Curve	8.8	8.5	8.2
Cylindrical Prescription	Flat 2 (D=15.0 BC=8.8)	Avg 2 (D=15.0 BC=8.5)	Steep 2 (D=15.0 BC=8.2)
-20	-0.01532	-0.209064	-0.212219
-15	-0.074517	-0.085222	-0.295791
-10	-0.125418	-0.140716	-0.365852
-5	-0.165431	-0.186828	-0.417267
-2.5	-0.182753	-0.206078	-0.442721
-1	-0.191558	-0.215128	-0.456092
0	-0.196641	-0.222883	-0.463774
1	-0.202699	-0.226722	-0.470105
2.5	-0.207936	-0.233617	-0.479231
5	-0.217192	-0.243407	-0.490014
10	-0.377599	-0.409339	-0.820115
15	-0.556638	-0.597957	-1.17711
20	-0.738626	-0.782473	-1.53733
mean	-0.250179	-0.289187	-0.58674
std	0.190843	0.18801	0.361248
Power Change by Base Curve	8.8	8.5	8.2
Cylindrical Prescription	Flat 3 (D=14.5 BC=8.8)	Avg 3 (D=14.5 BC=8.5)	Steep 3 (D=14.5 BC=8.2)
-20	-0.034644	-0.134379	-0.202669
-15	-0.092401	-0.099719	-0.262458
-10	-0.143273	-0.235265	-0.335597
-5	-0.185519	-0.256842	-0.501277
-2.5	-0.202779	-0.333281	-0.499255
-1	-0.212096	-0.326434	-0.487652
0	-0.217863	-0.344066	-0.494047
1	-0.222978	-0.341099	-0.491135
2.5	-0.229939	-0.361973	-0.486914
5	-0.239971	-0.348024	-0.47803
10	-0.413115	-0.505359	-0.930183
15	-0.604284	-0.695551	-1.22975
20	-0.789384	-0.911359	-1.68319
mean	-0.276019	-0.376412	-0.621705
std	0.201333	0.211527	0.401705
mean_all	-0.255117	-0.331773	-0.576317
std_all	0.189221	0.203364	0.362925
